# Supplementary material for: Development and evaluation of ActSeq: A targeted next-generation sequencing panel for clinical oncology use
Source: PLoS One. 2022 Apr 21;17(4):e0266914. doi: 10.1371/journal.pone.0266914 (PMC9022865; doi:10.1371/journal.pone.0266914)
Supplement: S1 Table — (CSV) [file pone.0266914.s003.csv]

	SYMBOL	ENTREZID
1	AKT1	207
2	AKT2	208
3	AKT3	10000
4	ALK	238
5	APC	324
6	AR	367
7	ARAF	369
8	ARID1A	8289
9	ASXL1	171023
10	ATM	472
11	ATRX	546
12	BAP1	8314
13	BARD1	580
14	BCL2	596
15	BCOR	54880
16	BMPR1A	657
17	BRAF	673
18	BRCA1	672
19	BRCA2	675
20	BRIP1	83990
21	CARD11	84433
22	CCND1	595
23	CCNE1	898
24	CDH1	999
25	CDK4	1019
26	CDKN2A	1029
27	CEBPA	1050
28	CHEK1	1111
29	CHEK2	11200
30	CIC	23152
31	CREBBP	1387
32	CSF1R	1436
33	CTNNB1	1499
34	DDR2	4921
35	DNMT3A	1788
36	EGFR	1956
37	EPCAM	4072
38	EPHA3	2042
39	EPHA5	2044
40	ERBB2	2064
41	ERBB3	2065
42	ERBB4	2066
43	ERCC2	2068
44	ESR1	2099
45	EZH2	2146
46	FANCA	2175
47	FBXO4	26272
48	FBXW7	55294
49	FGF3	2248
50	FGF4	2249
51	FGF9	2254
52	FGFR1	2260
53	FGFR2	2263
54	FGFR3	2261
55	FGFR4	2264
56	FLT3	2322
57	FOXA1	3169
58	FOXO1	2308
59	GATA3	2625
60	GNA11	2767
61	GNAQ	2776
62	GNAS	2778
63	HNF1A	6927
64	HRAS	3265
65	IDH1	3417
66	IDH2	3418
67	IGSF9	57549
68	JAK2	3717
69	JAK3	3718
70	KDR	3791
71	KEAP1	9817
72	KIT	3815
73	KMT2A	4297
74	KRAS	3845
75	MAP2K1	5604
76	MAP2K2	5605
77	MDM2	4193
78	MDM4	4194
79	MEN1	4221
80	MET	4233
81	MLH1	4292
82	MPL	4352
83	MSH2	4436
84	MSH3	4437
85	MSH6	2956
86	MTOR	2475
87	MYC	4609
88	MYD88	4615
89	NBN	4683
90	NCOA3	8202
91	NF1	4763
92	NFE2L2	4780
93	NOTCH1	4851
94	NPM1	4869
95	NRAS	4893
96	NRG1	3084
97	PALB2	79728
98	PDGFA	5154
99	PDGFRA	5156
100	PDGFRB	5159
101	PGR	5241
102	PIK3CA	5290
103	PIK3R1	5295
104	PMS2	5395
105	POLE	5426
106	PPP2R1A	5518
107	PTCH1	5727
108	PTEN	5728
109	PTPN11	5781
110	PTPRD	5789
111	RAD50	10111
112	RAD51	5888
113	RAD51B	5890
114	RAD51C	5889
115	RAD51D	5892
116	RAF1	5894
117	RB1	5925
118	RET	5979
119	RHOA	387
120	RICTOR	253260
121	ROS1	6098
122	RUNX1	861
123	SF3B1	23451
124	SH2B3	10019
125	SMAD4	4089
126	SMARCA4	6597
127	SMARCB1	6598
128	SMO	6608
129	SOS1	6654
130	SOX17	64321
131	SPOP	8405
132	SRC	6714
133	STK11	6794
134	TET1	80312
135	TET2	54790
136	TP53	7157
137	TSC1	7248
138	TSC2	7249
139	VHL	7428
140	WT1	7490
141	ZRSR2	8233
