# Supplementary material for: Development and evaluation of ActSeq: A targeted next-generation sequencing panel for clinical oncology use
Source: PLoS One. 2022 Apr 21;17(4):e0266914. doi: 10.1371/journal.pone.0266914 (PMC9022865; doi:10.1371/journal.pone.0266914)
Supplement: S2 Table — (FASTA) [file pone.0266914.s004.fasta]

>chr1:11166537-11167607_0
aatGCTTCCTTTTTGAACTGATCAAAATTATGACTAAAACGCCACTCATATACATATGTTTAAAATTCTGATGTCATTTA
>chr1:11166537-11167607_42
CACTCATATACATATGTTTAAAATTCTGATGTCATTTATTGGCACAAAAATTATTCTGATACAACATGGTGTCTAGACAT
>chr1:11166537-11167607_84
CACAAAAATTATTCTGATACAACATGGTGTCTAGACATGGCTACACTTTATACTTTGTGCATTTAGTTGAGTATTTGTTC
>chr1:11166537-11167607_126
ACACTTTATACTTTGTGCATTTAGTTGAGTATTTGTTCTGCTCATAATTTCCAATATGTACCAGACCTTCCCTGTGTTCA
>chr1:11166537-11167607_168
CATAATTTCCAATATGTACCAGACCTTCCCTGTGTTCAGCACCTCCATGACAGTATTTCTGTTTTCTGAGCCCTTGCTCT
>chr1:11166537-11167607_210
CTCCATGACAGTATTTCTGTTTTCTGAGCCCTTGCTCTAAACAGAGTATTTTGACCACTGAAAACATCCCAGAACCCTGC
>chr1:11166537-11167607_252
AGAGTATTTTGACCACTGAAAACATCCCAGAACCCTGCTGCAGAAGGCCAGTGAGGGTGGTCCCACTGCACAGTGATCCC
>chr1:11166537-11167607_294
GAAGGCCAGTGAGGGTGGTCCCACTGCACAGTGATCCCCTCTGTGCATCTGCTCAGCCGAGGCTGCCAGCGATCTGAATA
>chr1:11166537-11167607_420
CAGCATCACTGGGTCTGATGGAAGACAGACCTTTTGTACTCATTTTGGCCTATCTTGCAAACATTTCTGCTGCTGTCCAC
>chr1:11166537-11167607_504
CAGTGAGGTCTTGGGATAGGTGGCAGGGGTGAGGTCAGCATCTTCTGTGTCTTTACAGTCTAGGATCCTAATCCATGTTC
>chr1:11166537-11167607_630
GTTGAGAGGAGCAACTAGGTCATTCTTCCATCAGCAAGTACTTATGATGAGTTCTCTTGTGAGTTAAGTCAAAACCCGTA
>chr1:11166537-11167607_672
TATGATGAGTTCTCTTGTGAGTTAAGTCAAAACCCGTATTTCTAAAGTTATGGATCTTCTGTTCCCCAAAATGAATGGCT
>chr1:11166537-11167607_798
AAGCCTTGTGTTTCTGACAATATATTCTTCAACAGCAGCTAGAAAGTTGGTTCAAACCAACTTTTAATATACAGTAGTTC
>chr1:11166537-11167607_840
AAAGTTGGTTCAAACCAACTTTTAATATACAGTAGTTCTTTTCATTTACATTTCAAAATATTTAACAAAGTCAAACTTTC
>chr1:11166537-11167607_882
CATTTACATTTCAAAATATTTAACAAAGTCAAACTTTCTCACCATGGTTTCAGTTTAGTGGAAGCATTTACTAAAGTACA
>chr1:11166537-11167607_924
CATGGTTTCAGTTTAGTGGAAGCATTTACTAAAGTACAAAAGCCTCAGAAAAAACGTGATGGGCACATCTGGGCCTCCAG
>chr1:11168187-11168393_0
TGGGACCTGATTGCTTATTTTAACAAAGTCACTTTGAGAGCCCCACTCACCAGCCAATATAGCACTGGCAGAGGTTTTCA
>chr1:11168187-11168393_126
CCAAAGTGTCATCATGAGAGAAGTCCCGACCTAGCACAGGAGGAACAAAAACATTTCACTCTCTTCCTGGCAATCGATGC
>chr1:11169296-11169477_0
AGTGTGCTCAGATTTTATGTCCCTTTTAAGTAAACACATGACACACTCACCAGTGAGCTTATCTCGAACCCTGTTAATAA
>chr1:11169296-11169477_34
CACATGACACACTCACCAGTGAGCTTATCTCGAACCCTGTTAATAATCTGGATAGCTTTCTTATTTAGGGCCTCTGGTTT
>chr1:11169655-11169836_0
TTTTCTTAATGAGCTAGTCACTGGTGCGGTTCCTCAGAGGCTGAACTTACTGAAAGAATGAATAGATTCTGGCACTGTGG
>chr1:11169655-11169836_101
GCTCTCCAAGTTCCACACCGTCCAAAATTTCTATGGGAAAAGAAATCAATTAACAGAAAATTCAAACACCAAAAAGCCAC
>chr1:11172858-11173024_86
TTCGGGATCGCTTGTTGCCTTTGGTATTTGCTAGGGAGAGAAATAAAGAGTATTGAAACATGCTTCAAATTTTGACTTGA
>chr1:11174324-11174560_39
ATGATACTCACTGTCCATCAGCCTCCAGTTCAGCAAGGGGTCATAGACAAAGGCTTCCAGCACGGCCATGACACTGTCCT
>chr1:11174324-11174560_156
GATTCTGTAGTTGCCATCCAGGCCTGTAACCTAGAAATGGGACAGAGCCACTCACCACAGGAGTTACTAACTCTCCACCC
>chr1:11174819-11174994_64
TCAACATTCTTGTTAGTCTAAATGGAATCTTCTCTGGAAACTTCTCTCGGGTCATAGCAACCTACAGAATAATAAATGGG
>chr1:11174819-11174994_95
CTCTGGAAACTTCTCTCGGGTCATAGCAACCTACAGAATAATAAATGGGAAAAGCCAAATCAATGTTTATTTTCTTTACC
>chr1:11175402-11175575_0
AAAGTGATCACCCGGGAAGATGAGGTTGGGGTTCTAGAACATGTGTTCACCTCAAAGCAGTCCCCAAAGTCAATGTGCAG
>chr1:11175402-11175575_31
TTCTAGAACATGTGTTCACCTCAAAGCAGTCCCCAAAGTCAATGTGCAGGATCTTCCCACTCAGACGGTCCAGCATCAGG
>chr1:11177010-11177193_0
AAAACTACAATGGAGAAAGAAGACTAAAAAAACCAAATTAAATTACTCACCTATCTCCCAGGCCTAAAATATACCCAACC
>chr1:11177010-11177193_35
AATTAAATTACTCACCTATCTCCCAGGCCTAAAATATACCCAACCATTGACATGACCGCTAAAGAACGGGTATAATTGGT
>chr1:11181252-11181475_0
GCGAGTGGGGGTTCCAGGAGAGCGCAGGTCTGCAGGGCCCAGTGGCCTACCTCGGAGCTGGGGCTTTTCAGCCACAGCAG
>chr1:11181252-11181475_36
GCCCAGTGGCCTACCTCGGAGCTGGGGCTTTTCAGCCACAGCAGCTTGGCCAGGTCGTCCCCAGCTGTATTATTGACGGC
>chr1:11181252-11181475_143
CAGAGTCAAGTGGTCATAGTCCGGAGCCATCTGCATCAGGACACAACTGTTCAGTAAGAGAGCAGCCTAAGACATGTAGT
>chr1:11181985-11182233_0
AGATTCCCTGCCACGGAAGGGGCACTAGCTCTCGTGGCCGCATCACATACCCGCAACATGATGCGATGCTCGATGTTGAG
>chr1:11181985-11182233_42
TCACATACCCGCAACATGATGCGATGCTCGATGTTGAGAAGGATCTTCTTCTTCTCCCTGTAGTCCCGGATGAGGGCGTG
>chr1:11181985-11182233_168
GATAAAGGGATGACAGCGTATCTCTGGATGCTGGCGCCCACAGAAAAGCAGGGTTAGTGTACCGTAAAGAGAGTATACCC
>chr1:11184504-11184740_0
AAAAACCAGAAGACTTCTCAAATTGTTGCCATTTCAGGGTTTCTGAATACCTGAGGTTTTTCCGAAGAGATGTTGGGTCA
>chr1:11184504-11184740_39
TTTCTGAATACCTGAGGTTTTTCCGAAGAGATGTTGGGTCATTGGCCAGAAGGGTGTTAACCAGGCCGAAGAGCTGCATC
>chr1:11184504-11184740_78
CATTGGCCAGAAGGGTGTTAACCAGGCCGAAGAGCTGCATCACACGCTCATCCTGGCGCAGATCTTCATGGCCTTTTAGA
>chr1:11186628-11186903_39
ATGGTCCTTACCCATAAGTGTCAATTTCCGGGGCCTCTGCTTGGATGTGATGACTTGCAAAGACGGTGCTATGGACTGAA
>chr1:11186628-11186903_156
CACAGCCAATTCAAGGTCCCGGCACATCAGAAGTTTTGGGGAAACATATTGCAGCTCTAAGGATGTGAGCTGTAAATAAT
>chr1:11186628-11186903_195
GGAAACATATTGCAGCTCTAAGGATGTGAGCTGTAAATAATTACCAAAGGATTTAGTGTTCTGCCTCCAGGGAAGAATTT
>chr1:11187016-11187251_0
AGAAAGGACTATAATGACAGTTAACCCTGCCAGGAGCCTGAAGATCCTACCTGAGGCAGCTGCTTTGAGATTCGTCGGAA
>chr1:11187016-11187251_78
AACACATGATAATAGAGGTCCCAGGCTTGGGTGAGGTCCTTGACATTCCCTGATTTCATGTACTTCCTGCACCACTCTTG
>chr1:11187630-11187913_0
GGCAGAATATTTCTACAGGGTTATGTCCTTTCGTGTTTTTTACCCCATACCTGATTAAAGGATGTTTCCTTCAGAGTCTG
>chr1:11187630-11187913_41
ACCCCATACCTGATTAAAGGATGTTTCCTTCAGAGTCTGGGGGCCCCGTTCCATCATAGCATGCAAGGGCTCCAGCACCT
>chr1:11187630-11187913_82
GGCCCCGTTCCATCATAGCATGCAAGGGCTCCAGCACCTCAAACATGCCTTTCACGTTCCTTTCCCCAAAGTACAAACGA
>chr1:11187630-11187913_123
AACATGCCTTTCACGTTCCTTTCCCCAAAGTACAAACGAGATGCCTCTTCCAGGCCTTCATGCCACATCTCATGCCAGAG
>chr1:11188010-11188233_0
ACCAGCTAAGGGACCAGGGTCTATGAAGCCCCACAGTGGCTCCGACCCACCATCATGGCCTGCTGGACCAGGGTGTTGCT
>chr1:11188010-11188233_36
TGGCTCCGACCCACCATCATGGCCTGCTGGACCAGGGTGTTGCTGTGCTCACACATGTTCTTCAGAATCTTGTTGGCTGC
>chr1:11188010-11188233_143
AGAAGCCACTGTCAGTGGGTAGATGAGGGCCTGAGGGAAAAACAGAAGAAACATCTATAAAGGAAATGTGGGTTGGGGAA
>chr1:11188460-11188659_80
AAGCTGGTGAATGAGACGTCCCACCAAGGGTCTGGGCGTATCAATTCTTGCAATGAGCTGAGGTATAACCTGGTATTCAA
>chr1:11188460-11188659_119
ATCAATTCTTGCAATGAGCTGAGGTATAACCTGGTATTCAAAAAGACACAGTATGTAGCATATGAGACTTGAAACAACTA
>chr1:11188861-11189058_0
CACAGAAGAGAGACTTGGAGCCACCTTCACCTGTAACCAAGTATCCTCACCTGTAGCCAGGTATCAATCTGGATGGCTTT
>chr1:11188861-11189058_117
TGACCATAATCAAACCATAAGGTGAGAACTCTGAAAAAGAAATGAGAAAGTCACAGAAAATTTAGTTTCCCAGTTTTTGC
>chr1:11189744-11189945_0
CTTGCCATTAACATGGCCTACCAGAGTTGCATCCTTCCCTTCTCTGATACCTGAGTGTATCCTGGAGGTTGTTGCCTCGT
>chr1:11190535-11190884_0
GAGAGCCTGGCACCTTGGTTGGTTGTTAATAAGGAAGAAGGGAAGGGTACCTCAGTGACCTTCTTCTGCAGCGGCGATGG
>chr1:11190535-11190884_39
GGGAAGGGTACCTCAGTGACCTTCTTCTGCAGCGGCGATGGGGTGGGGCTGTTCTCGGTGCTCTCGGCCTCGCTCTCACT
>chr1:11190535-11190884_195
gCCCCGCTGGCATGACGCAGTTTCTTCTTCTCATCGCGGGCTTGGTTCTGATGTTTGTAGTGTAGCACAGCTTCGAAGTT
>chr1:11193086-11193304_0
CACGAGCCAGCCAGGGTGCTGGGTCTCACAGGTGGCCTGCTTCTGATCACCTTGTACCAGCTGCGGTCGTGCTCTGTGGC
>chr1:11193086-11193304_105
GGGATTGTGCTCTCATTGATGCCCTGTAGATTCAGCTGCCACTCTCCAAGTTTCAGGAAGCATCTGGAAGCAGAGAAACA
>chr1:11194357-11194573_0
GGGATGACAGGGCTGGAATATGACTTGCCCCAGGTCAGTGGGGACCTCACCGGGCCATGAGCTTGTGCAGTTCCTGCTTA
>chr1:11194357-11194573_34
TCAGTGGGGACCTCACCGGGCCATGAGCTTGTGCAGTTCCTGCTTATGCTGCTGGTCCTCAGTAGCGATGGCATGCTGGG
>chr1:11194357-11194573_68
AGTTCCTGCTTATGCTGCTGGTCCTCAGTAGCGATGGCATGCTGGGCCTGTTGCTGCATGGTCTGGACAAAATGCTGCAT
>chr1:11199310-11199765_0
GCGAGCATTCTGGAGAAGGTGGTCTGTTCTGGATGCATTGGGATACAGACCTTGCGGGCACTCTTCCACATGTTTTTCAT
>chr1:11199310-11199765_126
AGTTGCCGAGACGGATCAACTCCCAGGAGCAACACTAAAGTTTTATGAGCAAGAGCCTTAAAAATAAGAGAAACTGGGTT
>chr1:11199310-11199765_168
TTATGAGCAAGAGCCTTAAAAATAAGAGAAACTGGGTTATAGACAGAACTGGACAGCCCAGGGACACCATGGGGCCCTAC
>chr1:11199310-11199765_210
ACAGAACTGGACAGCCCAGGGACACCATGGGGCCCTACCTGCCCATGTGGGTGGGTGGTTGTCACTCACCAGCCTGCCAC
>chr1:11199310-11199765_252
CCATGTGGGTGGGTGGTTGTCACTCACCAGCCTGCCACTCTTGCCGCACAGGCTTGCATACTTGAGCCAGGTTCTCATGT
>chr1:11199310-11199765_375
CTGCCAGTCCTCTACGATACGCTGGCAGCCCTGGAACATTCAGAAGTGAAGATTAGATATGTCTTCTGATACAttgtttt
>chr1:11204654-11204862_0
TGGAAGGGGTAGGGGTAGGTGGGTGAACTGGGGCTTTCTACCAAGCTCACCTGCAGTCTCTCCCACCAGATCTGGCGGAT
>chr1:11204654-11204862_128
CTCGGACAGCATGTGGCAAGAAACCATGGCCTGATGGAAGCAAATCGCATTCCAAACTAATTACTGCACGAACAATCCAA
>chr1:11204974-11205152_0
TATGGAAATAAGCCTCAAAAATGACAATGTGCAGAATAGTTGACACTTACCCCATATGCCCGACTGTAACTCTCTCCTGC
>chr1:11204974-11205152_33
GAATAGTTGACACTTACCCCATATGCCCGACTGTAACTCTCTCCTGCCATCGCAGTTAATTCAGCATCCAGCAGGTCCCT
>chr1:11206682-11206898_0
CACTACAATCTTTTCCTCACTGAGAGATCTGGGTGCATGTAGGTTTTTACCTGTTGTGCCAAGGAGAAGAGGTCCTGATG
>chr1:11206682-11206898_34
GCATGTAGGTTTTTACCTGTTGTGCCAAGGAGAAGAGGTCCTGATGCAGTGCCAGCACAGCTCTATAAAATGCCCCATCA
>chr1:11206682-11206898_136
AGGTGTATTCTTCCATGCTGTCCCACTGACCTATACACACACACATAGACAGAAAGCATCAAGGGGGTTGGCTGGTTGGG
>chr1:11210132-11210333_82
GCCATCTTGGCTTGGGTCTCATCATTAACCAGGGTCCACTTTTCACAGCACTGCTGGTGGAGTTGACCCCTGAAGAAAAT
>chr1:11210132-11210333_121
TTTTCACAGCACTGCTGGTGGAGTTGACCCCTGAAGAAAATGAATTATATAGTCAGATTAATCCAAATCTCCTTAAACTA
>chr1:11217158-11217398_0
AGAGACGAAGTCTCTTGCAGCCACACATGCCATCATTCTAGGAAGCTCACCATTCCCCCAAGGCCTCGAGGCAGCGCATG
>chr1:11217158-11217398_120
TTTTCTTGTCATAGGCCACAAGGGCATCCTCCCACTCGTGCAGTTTCTCATACCAGGTAGCCTGGATCTCCTGTTACATG
>chr1:11217158-11217398_160
CAGTTTCTCATACCAGGTAGCCTGGATCTCCTGTTACATGGGAAAGAAAGACTGCTGTGAGGTACACAGAAGAAGGGATC
>chr1:11227448-11227624_0
CCTAGCCAAGTCTCTACCTCCTGCTTTTCCAAAAAGAATGAGGTGCTTACCAGCTCTCCAAAGTGTTTCATGGCATATTC
>chr1:11227448-11227624_32
AAAGAATGAGGTGCTTACCAGCTCTCCAAAGTGTTTCATGGCATATTCTAACACTCCGGCCGCTGCCTCCGGCTGCTGTA
>chr1:11227448-11227624_64
GTTTCATGGCATATTCTAACACTCCGGCCGCTGCCTCCGGCTGCTGTAGCTTATTATTAATGCTGAGAAAACAAAGGGAA
>chr1:11227448-11227624_96
GCCTCCGGCTGCTGTAGCTTATTATTAATGCTGAGAAAACAAAGGGAAAAGGTAGTTACACTCAACAGGTCTGAGGGTAG
>chr1:11259264-11259510_84
CTTTCTGGAACTCCAGTTCTTTGTAGTGTAGTGCTTTGGCATATGCTCGGCACTTGGCAGCTCTCTCACCCAGCAGAACA
>chr1:11259264-11259510_126
ATGCTCGGCACTTGGCAGCTCTCTCACCCAGCAGAACAATGCCATTGTCATCTCTCAGTGGCAGGGGGCCCTGGAGAAGA
>chr1:11259264-11259510_166
GCCATTGTCATCTCTCAGTGGCAGGGGGCCCTGGAGAAGAGCAAAACCTCACAGCACAGGAAAATGGCAGATGGGGCACA
>chr1:11259547-11259810_0
CCAGCTGGTTCCCTGTCAGCCTCCATCTGGACAATGGGGAAAAGTCTCACCTTGTCACTGTGTTCCATGAATTCAGCCAA
>chr1:11259547-11259810_37
GGAAAAGTCTCACCTTGTCACTGTGTTCCATGAATTCAGCCAAGTTTAAGAGGGTCTGTGTGACTTCAGCGATGTCTTGT
>chr1:11259547-11259810_74
AGCCAAGTTTAAGAGGGTCTGTGTGACTTCAGCGATGTCTTGTGAGGTGAGGGCCAACTCGATGCTTCTGATGAGCTCAT
>chr1:11259547-11259810_111
TCTTGTGAGGTGAGGGCCAACTCGATGCTTCTGATGAGCTCATCCTGTTGATCTTCATTCAGTTCAGACCAGCAGGACAC
>chr1:11259547-11259810_148
GCTCATCCTGTTGATCTTCATTCAGTTCAGACCAGCAGGACACAAATGCAGCATTGAAGAGATCCCTGAAGGCAGAGAAG
>chr1:11259547-11259810_183
CAGGACACAAATGCAGCATTGAAGAGATCCCTGAAGGCAGAGAAGGTGGAAAATGGAGAGACCTCCCGTGCCTCTGCCTG
>chr1:11264567-11264810_0
ATATCGTTTTCTATGTGCTGATCTTCTCCACCCGCCCTGACACACTATACCTGGCCATCGGGTTGTAGGCCTGTGCCAGG
>chr1:11264567-11264810_123
GCTCCAGGCTCAGCCGTCTCAGCCATTCCAGCCAGTCATCTTTGGAGACCCTCCTGGCAGCGCCCCAGGCCTGTGATCCC
>chr1:11264567-11264810_163
TTTGGAGACCCTCCTGGCAGCGCCCCAGGCCTGTGATCCCACAGGTGACAATGGAAAACAATCAGTTTCAAGGGCCAATT
>chr1:11269318-11269565_0
TGAGAAGAGCAGAGCTCTCCTTTCCCAGTCACCTGAAACAATGGACTTGCCTTTTGGAGGTTGATGGTGCTGACGTGCAG
>chr1:11269318-11269565_126
CCTTGGCCACTCCTAAGCATCCGATGCTGGTAAATCAAAGGATCCTCCTCTTCATCAGCAAGTGTGTATCCCTACAACCA
>chr1:11269318-11269565_167
ATCCTCCTCTTCATCAGCAAGTGTGTATCCCTACAACCAAAGATTTATAGGAAACACCTATAACTCTACTAGATGCTTCT
>chr1:11270820-11271013_0
AAGTAGTAAAGACAACAGGGACTTCAGAACAGAAAAGAAGTATAGTTCACCTTGACAATTCTGCAGATGAGCACATCATA
>chr1:11270820-11271013_113
TTTATTCACCATTGGAATGAAAATTTGGTACTAAAACAGGAGGGGGAAGAGATGAGAAACTATCATTTTGGAGAGTGGAG
>chr1:11272318-11272581_0
CTTTCCAAATAAGGCAGAAGAGCACCTGTCTGTCCAGACTCCCATCTTACCTTCTTCCCCAGCTGAAAAACAAGTGAAGA
>chr1:11272318-11272581_37
ACTCCCATCTTACCTTCTTCCCCAGCTGAAAAACAAGTGAAGACAGCGTGTCCATGGCTGTGGAGCGCAGTTCTGGGCTC
>chr1:11272318-11272581_74
TGAAGACAGCGTGTCCATGGCTGTGGAGCGCAGTTCTGGGCTCTGGTCCAGTGTTCGAACAATAGGGTGAATGATCCGGG
>chr1:11272318-11272581_183
GTCAGGCGGTCCACAGTCTCTAGCGCTGCCCTACAACAATCACTAACATACAGTAACTGCTAACATACAATCTCCAAGGA
>chr1:11272802-11273015_0
ACAAAACATTAAAGCTTAAAGATTGCTAGTCCCAAAGAGGAGGTGCTCACTTTCGAGATGGCAGTGGAGCTTCAGGGGCA
>chr1:11272802-11273015_34
AAGAGGAGGTGCTCACTTTCGAGATGGCAGTGGAGCTTCAGGGGCATCAAACAACTTAACAATAGGAGGCAGCAGTAAAT
>chr1:11272802-11273015_68
GCTTCAGGGGCATCAAACAACTTAACAATAGGAGGCAGCAGTAAATGCAGGTAGTCATCCAGGTTGGCGCCAAACAGCTG
>chr1:11273405-11273673_0
ACTCAGAGGAAATCAGAAAATCTCTCTGGAGGATGACGTAGGCTACTCACCTTGATAGAGACAATGCGGCCTGGGCTGTT
>chr1:11273405-11273673_114
AGCTGGGGCAGGTAGAGCTTAAATTCACCCCCAAGAGCTACCACAATTTGCTCAATGAGAAGAATGATCGTGCTCTGAAT
>chr1:11273405-11273673_152
TACCACAATTTGCTCAATGAGAAGAATGATCGTGCTCTGAATTGAGGTGTTCATGACCCAGAATTCCTACAAAGAGAGAA
>chr1:11276154-11276341_0
CCTTCCTTGACCCAAACATGGAAGAGGCCAAAGCATTAACTTCTACTCACTCTCATGAGGGTGACTATTTCATCCATATA
>chr1:11276154-11276341_36
TAACTTCTACTCACTCTCATGAGGGTGACTATTTCATCCATATAAGGTCTGATGTGGCTCTTCACAAAGGACACCAACAT
>chr1:11288674-11289025_0
CATGTGTGGTGCAGAGGAGAAAGAGAAGGATTGGGGTTTGAGGTACTTACTTCCCGGATGGCCCCATCACAGACTCGAAT
>chr1:11288674-11289025_117
TGCACACATTTGAGTCCCAGGGACTTGAAGATGAAGGTGATGGCCTGGACAACCATGGTGTGATGATGAGAGAGTGACTG
>chr1:11288674-11289025_234
GCTGGGTAGAACTCATCCAGAGGCAAGTTTCCCATGTTGACCAGCATTTCACTAGTGCTATAGTCAGCTAGGACAAAACA
>chr1:11288674-11289025_271
TGACCAGCATTTCACTAGTGCTATAGTCAGCTAGGACAAAACAACAGAGAGTGTTAGAGCTACACATGGCATGACGTGAC
>chr1:11290931-11291161_0
GCTCTGTGAGTGAGAACTTGGCAAGTCTTTCATGGCTACCCCCAACTTACAGGAATCCTGACTTGACTTGGATTCTGACA
>chr1:11290931-11291161_38
CCCCCAACTTACAGGAATCCTGACTTGACTTGGATTCTGACAGGCTGACAGCAGAGGCATCCCGGGACTGGTCTATCATG
>chr1:11290931-11291161_76
GACAGGCTGACAGCAGAGGCATCCCGGGACTGGTCTATCATGCCAATGTTCACTTTGTGCTTGTAAGGATCCAAAGCCCC
>chr1:11291306-11291541_39
ACGTCCCCTACCTCTCTGCGTGTACCCTGGTTCTGCTCAGTCTTCAGAAAATTCAGTAGCACCTCAAGCAAAGTAGGGTA
>chr1:11291306-11291541_78
GTCTTCAGAAAATTCAGTAGCACCTCAAGCAAAGTAGGGTACTTCCTGTAGGGCTCTACTACATAGCCAGTGCTGGCCAC
>chr1:11292442-11292635_38
AGTAATACTCACCTGCCTTTTGGCCAACAAAGAGGAATCCTGGAGCATGTCCATGATGATAATAAAAAGTTCATCAACCC
>chr1:11293404-11293594_74
CAGGACATTATTGATCACACCTGGGTTTGGATCAGGGTCTGGATCTTTCAGTTTCAAAATTAATGCCTAGAGAAAGAAGT
>chr1:11293404-11293594_110
GTCTGGATCTTTCAGTTTCAAAATTAATGCCTAGAGAAAGAAGTTATGAGAAAATGAATGCAGATTAGACTCTACTAGAA
>chr1:11294149-11294372_0
GAGCTGATGACAACGCACAGAGAAAGCACCAGCCTCTCGGTTTGTGTTACCTTCAGAATAGGCTCCATGTAGGGGCGGAT
>chr1:11294149-11294372_108
CCCAGCATGCGGGCACTCTGCTCTTTGATTCTTCCAATCCCACTGTGCTCCAACTCTGTCAAAATCTGTAGGGAAGAAAG
>chr1:11294149-11294372_143
AATCCCACTGTGCTCCAACTCTGTCAAAATCTGTAGGGAAGAAAGGCTCATATGTTCTCTATGGCAGAAGACATTCTAGA
>chr1:11297849-11298155_0
GCGAGAGTCCTGTCTTCCCTGCCTGTGGGTCTGGCCATCACCTCGGTTACCTGGATGAGCATCTTGCGCAGGAAAGGCAT
>chr1:11297849-11298155_38
CACCTCGGTTACCTGGATGAGCATCTTGCGCAGGAAAGGCATGACAAAGGCAGGGTTCATGCTACTGAGTCGGCCCACAG
>chr1:11297849-11298155_76
GCATGACAAAGGCAGGGTTCATGCTACTGAGTCGGCCCACAGTGCAGATGGCCAGCTCCCGGATCTCAAACACCTGGTCA
>chr1:11297849-11298155_114
ACAGTGCAGATGGCCAGCTCCCGGATCTCAAACACCTGGTCATTCAGAGCCACAAACAAGGCCTGCAAGTTCTCCGCCTG
>chr1:11297849-11298155_152
GTCATTCAGAGCCACAAACAAGGCCTGCAAGTTCTCCGCCTGGGCCAGGTGTGCATCAAAGCGCTCGTCCAGGGACGCCA
>chr1:11298408-11298724_0
GTCCTAAGCTCCTTAACTCCCCTAGATTCCTTCTGTCTGGCAAGCCTTACCAGGATCTGTTATCCCAACTACGAGCAGTT
>chr1:11298408-11298724_40
CAAGCCTTACCAGGATCTGTTATCCCAACTACGAGCAGTTTGCTAAGCACATCTGCCACCACTTGCACTGCGGTCTGGCT
>chr1:11298408-11298724_80
TGCTAAGCACATCTGCCACCACTTGCACTGCGGTCTGGCTAACCACATGAGCATGGCCACTGATGAGGTGGATGGAGGGT
>chr1:11298408-11298724_120
AACCACATGAGCATGGCCACTGATGAGGTGGATGGAGGGTGTGAGCAGGCGGGAGCAGGTGCGGGCAGCCTCCATGCGGA
>chr1:11298408-11298724_236
AGTGGCGAACAAATTGGGTCAGAGAGTGGCCTGGATAGAAAGGCAGAGAGAAAACAGAATAAACACTGCTGCTGTAGACA
>chr1:11300309-11300654_0
AGTTTCCAGCATCTCTCACTATCTTGGCAAGAGCCGTTGTAATTTCTTACCTTCAAATTCAAAGCTGCCAAGCGTTCGGA
>chr1:11300309-11300654_38
GTAATTTCTTACCTTCAAATTCAAAGCTGCCAAGCGTTCGGAGGGCAAGAGTGATGCTGCCCACATCGCTGGCCTCAGGG
>chr1:11300309-11300654_76
CGGAGGGCAAGAGTGATGCTGCCCACATCGCTGGCCTCAGGGAGGGTCGTGAGGCCAGGAGAGGCCAGCTGATGGGCCAG
>chr1:11300309-11300654_190
TGCATAAGGACCAGGGACAGCATTTTCAGTAGCCCATCTTGAATGTCCTTCTTTAGCTGTGGAATCTGACGGCTCAGGTC
>chr1:11301559-11301788_0
GGGCCAAGCCTCACGCTGATACAGGGCAAGCTCAGGTTTCTGACACCCACCTTAGTCCCACTGCCAGCATGGGCTCCAGC
>chr1:11301559-11301788_38
TCTGACACCCACCTTAGTCCCACTGCCAGCATGGGCTCCAGCAGCTCCTTGATATCCTGCTGGATGCCTGGCCCCATTGC
>chr1:11301559-11301788_149
GTGGCATCCACCTGCATTGCCTTCTGCCTCCTGTAGAGAAATGGAGAGTGGCTAGTTGAGACATAATGACATTCTTTAAT
>chr1:11303120-11303407_0
CCTCTCCAACCAAATGGAGTGGAAGGTGAAATCATAACAGAGGTGCTTACTTATGGGCGAAGTCCTTTGGGGGCAGGGCC
>chr1:11303120-11303407_42
GTGCTTACTTATGGGCGAAGTCCTTTGGGGGCAGGGCCGCTCGGATGATGTCCAGCACGCGAGGCAAATAGACCTTAAAC
>chr1:11303120-11303407_168
CTGTACGTTCCTTCTCCTTCTTGACACAGCTTAGGACATGGTTCATGGTATCTTGGAGATACTGGGTATCTGAGCACAGA
>chr1:11307631-11308201_82
CGGGGCAACAAATTAAGGATTGTCATTTGGATCAGCGAGTTCTTGCTATTCCTGCATTTCAGCACCCACTGGCACACCTG
>chr1:11307631-11308201_164
AGAGGAAGGATAAAGGGTTGGCAGGGGAAAAGTGAGGTGTGGAGCTTAGGAAAAGAGGGAAAGGGCCTCTCACCACTTAC
>chr1:11307631-11308201_205
GAGCTTAGGAAAAGAGGGAAAGGGCCTCTCACCACTTACCTGATCAAATTTCTCCTCCATCAAGTCTCTGCAACACCGGC
>chr1:11307631-11308201_246
GATCAAATTTCTCCTCCATCAAGTCTCTGCAACACCGGCTCTCCACCAGGGTGGACTTAGCTGGACTGGGGGAGGTCCCA
>chr1:11307631-11308201_287
TCCACCAGGGTGGACTTAGCTGGACTGGGGGAGGTCCCAAATCCCATGAGGCCTTGGTGAGAGCTGTACCCCAGCAGCCC
>chr1:11307631-11308201_328
TCCCATGAGGCCTTGGTGAGAGCTGTACCCCAGCAGCCCCACCAAGGCATTTGACTGCTGGGGCTGTACAGCCTGGAAAC
>chr1:11307631-11308201_451
GAGATCTTTGCAGTACTTGTCGTGTACCAGCTGCTGCTGTGTGATTTCTTCCATTTCTTCTCTCAGACGCTATATATATG
>chr1:11307631-11308201_490
TGTGATTTCTTCCATTTCTTCTCTCAGACGCTATATATATGAGGAGGAAAAAAATCATCTTTACTTATGACTGGCATTCA
>chr1:11313845-11314080_78
AGCTCGTTAAGGATCAACAAGGCTCCATGGATCCGATCATCCCGATTCATGCCCTTCTCTTTGGCCAAGGTCTCATCAAA
>chr1:11313845-11314080_155
AAATCCCTTCTCTGCTTCTTCAAATGTGTGCTATGTAGAGAGACAGGGTGCCTTCATTAGAGACAGAGTACAAACCCAGA
>chr1:11315998-11316299_0
CTCTACGCAGATGTGCTTTGCTAGTGGTGGGAATGGAGCCATCTCCTTACCCTGTACCACTGAGGCTTCTGCATCTCCTT
>chr1:11315998-11316299_37
GCCATCTCCTTACCCTGTACCACTGAGGCTTCTGCATCTCCTTCGGCTCACGCTGGGTTGTGAGAATCAGACAGGCACGA
>chr1:11315998-11316299_74
CTCCTTCGGCTCACGCTGGGTTGTGAGAATCAGACAGGCACGAAGGGCGGCTACAGCTCCCTCACGGATGGCCTGTTTGG
>chr1:11315998-11316299_111
GCACGAAGGGCGGCTACAGCTCCCTCACGGATGGCCTGTTTGGGGTCCCACACGGCCACAAAAATGTTGTCAAAGAAGGG
>chr1:11315998-11316299_221
GCTGATGGCCAGCTCACGGAGAACCAGGACCTGGAGAAAAAAGCAAACCGAGAACTCTCATTGGTACCAGAGTTTTGTTC
>chr1:11316939-11317272_0
GACACCATCGTTCCCCAAGCCTGGCTGTGCTCCTCCCTGTAGACACTCACAGCTGCATGTCTCCGGCCCTCATTGCGGTC
>chr1:11316939-11317272_43
CACTCACAGCTGCATGTCTCCGGCCCTCATTGCGGTCAGCACCCAGCCATTCCAGGGCTCGCTTCACCTCAAATTCCACG
>chr1:11316939-11317272_86
CAGCCATTCCAGGGCTCGCTTCACCTCAAATTCCACGTACTCAGCGGTAAAAGTGTCCCCTGCCATGGCAAGACGGCCAA
>chr1:11316939-11317272_129
GCGGTAAAAGTGTCCCCTGCCATGGCAAGACGGCCAATGGCCTTGGATGCCATTTCCATGACAACTGGGTCATTGGAGGG
>chr1:11316939-11317272_172
TGGATGCCATTTCCATGACAACTGGGTCATTGGAGGGGAGGAGGTTCCGAAGATAGTTGGCAAATCTGCCAATTCGGGTG
>chr1:11318491-11318700_86
CTGAGCTGGAAACCAATTCAAAAATGTGATGGTTCAGTTGGTCATAGAAGCGAGTAGACTCCTCTTGACTCATCTGCAAA
>chr1:11318491-11318700_129
ATAGAAGCGAGTAGACTCCTCTTGACTCATCTGCAAAAGAAGATATAATCAGAACAATTTCTAATAATTCTCTAACTGTG
>chr1:11319254-11319530_40
CCAGAAGCACCTCTCGGAGTTCCATGGTGACATAGTGCTGGAGCTCCTTGGCGGCTTTGGCCCTGGTTTCCTCATTCCGG
>chr1:11319254-11319530_80
GAGCTCCTTGGCGGCTTTGGCCCTGGTTTCCTCATTCCGGCTCTTTAGGCCACTGGCAAACTGCTGCAGGACGCTCACAT
>chr1:11319254-11319530_120
CTCTTTAGGCCACTGGCAAACTGCTGCAGGACGCTCACATTGCTAGATGTGGTGGCAGCGGTGGTGGCGGCGGCAGGTCC
>chr1:11319254-11319530_160
TGCTAGATGTGGTGGCAGCGGTGGTGGCGGCGGCAGGTCCGGTTCCAAGCATCTTGCCCTGAGGTTCTTTAGAGAGAAGT
>chr1:11319254-11319530_196
GTCCGGTTCCAAGCATCTTGCCCTGAGGTTCTTTAGAGAGAAGTTTCCTTTAATATTCTGGATAAGAAAGTATGATGATA
>chr1:11322451-11322658_0
GTCTGGACATTACGCCGCCCTAGAGGGGTCGTGCCAGGCCCTAGACTCACCGCGCGGCTTCGGCCAAGGCCTCAGCTGCC
>chr1:11322451-11322658_43
GACTCACCGCGCGGCTTCGGCCAAGGCCTCAGCTGCCGCCGCCAGCACCGGTACCGCCGCTTCAGGCCCCCTGCCCCACC
>chr1:27022473-27024081_42
CGGCAGCAGAAAGCGGAGAGTCACAGCGGGGCCAGGCCCTGGGGAGCGGAGCCTCCACCGCCCCCCTCATTCCCAGGCAA
>chr1:27022473-27024081_84
GGAGCGGAGCCTCCACCGCCCCCCTCATTCCCAGGCAAGGGCTTGGGGGGAATGAGCCGGGAGAGCCGGGTCCCGAGCCT
>chr1:27022473-27024081_546
ggcagcggcCGAGCGCGGGGAAATGAAGGCAGCCGCCGGGCAGGAAAGCGAGGGCCCCGCCGTGGGGCCGCCGCAGCCGC
>chr1:27022473-27024081_588
GGAAAGCGAGGGCCCCGCCGTGGGGCCGCCGCAGCCGCTGGGAAAGGAGCTGCAGGACGGGGCCGAGAGCAATGGGggtg
>chr1:27022473-27024081_714
GGACCTGAAGAACTCGAACGGGAACGCGGGCCCTAGGCCCGCCCTGAACAATAACCTCACGGAGCCGCCcggcggcggcg
>chr1:27022473-27024081_840
GGCCGCCTTGCCGCCCCCAGCCTACGGCTTCGGGCAACCCTACGGCCGGAGCCCGTCTGCCGTCGCCGCCGCCGCGGCCG
>chr1:27022473-27024081_882
CGGCCGGAGCCCGTCTGCCGTCGCCGCCGCCGCGGCCGCCGTCTTCCACCAACAACATGGCGGACAACAAAGCCCTGGCC
>chr1:27022473-27024081_924
CTTCCACCAACAACATGGCGGACAACAAAGCCCTGGCCTGGCAGCGCTGCAGAGCGGCGGCGGCGGGGGCCTGGAGCCCT
>chr1:27022473-27024081_966
AGCGCTGCAGAGCGGCGGCGGCGGGGGCCTGGAGCCCTACGCGGGGCCCCAGCAGAACTCTCACGACCACGGCTTCCCCA
>chr1:27022473-27024081_1008
GGGGCCCCAGCAGAACTCTCACGACCACGGCTTCCCCAACCACCAGTACAACTCCTACTACCCCAACCGCAGCGCCTACC
>chr1:27022473-27024081_1050
CCAGTACAACTCCTACTACCCCAACCGCAGCGCCTACCCCCCGCCCGCCCCGGCCTACGCGCTGAGCTCCCCGAGAGGTG
>chr1:27022473-27024081_1092
GCCCGCCCCGGCCTACGCGCTGAGCTCCCCGAGAGGTGGCACTCCGGGCTCCGGCGCGGCGGCGGCTGCCGGCTCCAAGC
>chr1:27022473-27024081_1218
CGCTCAGCAGCGCTTCGGGGCCATGGGGGGAGGCGGCCCCTCCGCGGCCGGCGGGGGAACTCCCCAGCCCACCGCCACCC
>chr1:27022473-27024081_1302
CCTCAACCAACTGCTCACGTCGCCCAGCTCGGCCCGGGGCTACCAGGGCTACCCCGGGGGCGACTACAGTGGCGGGCCCC
>chr1:27022473-27024081_1344
CCAGGGCTACCCCGGGGGCGACTACAGTGGCGGGCCCCAGGACGGGGGCGCCGGCAAGGGCCCGGCGGACATGGCCTCGC
>chr1:27022473-27024081_1470
GGGAGGGGCCCAACAAAGGAGCCACCACGCGCCCATGAGCCCCGGGAGCAGCGGCGGCGGGGGGCAGCCGCTCGCCCGGA
>chr1:27056091-27056404_0
GGCCAGAGGCCATCAAAGCTCAGGTTAATGAAATGCTCTTTATTTTGTAGCCATCCAGTCCAATGGATCAGATGGGCAAG
>chr1:27056091-27056404_39
TTATTTTGTAGCCATCCAGTCCAATGGATCAGATGGGCAAGATGAGACCTCAGCCATATGGCGGGACTAACCCATACTCG
>chr1:27056091-27056404_78
AGATGAGACCTCAGCCATATGGCGGGACTAACCCATACTCGCAGCAACAGGGACCTCCGTCAGGACCGCAGCAAGGACAT
>chr1:27056091-27056404_117
CGCAGCAACAGGGACCTCCGTCAGGACCGCAGCAAGGACATGGGTACCCAGGGCAGCCATACGGGTCCCAGACCCCGCAG
>chr1:27056091-27056404_233
GCCATGGGCGGCCTCTCTTATACACAGCAGGTAGATGGTGATTGTGATTACCTTGACCCTTGTTGCTGTCCAAAATCTGA
>chr1:27057592-27058145_0
TTCCTCATGCAGGAGAGTCAGTGCTAAAAGTATATTTTCCTTTCCTACAGATTCCTCCTTATGGACAACAAGGCCCCAGC
>chr1:27057592-27058145_43
CCTACAGATTCCTCCTTATGGACAACAAGGCCCCAGCGGGTATGGTCAACAGGGCCAGACTCCATATTACAACCAGCAAA
>chr1:27057592-27058145_86
GGTCAACAGGGCCAGACTCCATATTACAACCAGCAAAGTCCTCACCCTCAGCAGCAGCAGCCACCCTACTCCCAGCAACC
>chr1:27057592-27058145_129
ACCCTCAGCAGCAGCAGCCACCCTACTCCCAGCAACCACCGTCCCAGACCCCTCATGCCCAACCTTCGTATCAGCAGCAG
>chr1:27057592-27058145_172
CCAGACCCCTCATGCCCAACCTTCGTATCAGCAGCAGCCACAGTCTCAACCACCACAGCTCCAGTCCTCTCAGCCTCCAT
>chr1:27057592-27058145_215
TCTCAACCACCACAGCTCCAGTCCTCTCAGCCTCCATACTCCCAGCAGCCATCCCAGCCTCCACATCAGCAGTCCCCGGC
>chr1:27057592-27058145_258
AGCAGCCATCCCAGCCTCCACATCAGCAGTCCCCGGCTCCATACCCCTCCCAGCAGTCGACGACACAGCAGCACCCCCAG
>chr1:27057592-27058145_301
CCCCTCCCAGCAGTCGACGACACAGCAGCACCCCCAGAGCCAGCCCCCCTACTCACAGCCACAGGCTCAGTCTCCTTACC
>chr1:27057592-27058145_344
CCCCCCTACTCACAGCCACAGGCTCAGTCTCCTTACCAGCAGCAGCAACCTCAGCAGCCAGCACCCTCGACGCTCTCCCA
>chr1:27057592-27058145_387
AGCAACCTCAGCAGCCAGCACCCTCGACGCTCTCCCAGCAGGCTGCGTATCCTCAGCCCCAGTCTCAGCAGTCCCAGCAA
>chr1:27059116-27059333_0
CCTGGTTTATCAATACCAGGCCATCACAGCTTTTGTTTTTCTTGTTGTAGGAGCTATCTCAAGATTCATTTGGGTCTCAG
>chr1:27059116-27059333_35
TTTTTCTTGTTGTAGGAGCTATCTCAAGATTCATTTGGGTCTCAGGCATCCTCAGCCCCCTCAATGACCTCCAGTAAGGG
>chr1:27059116-27059333_70
TGGGTCTCAGGCATCCTCAGCCCCCTCAATGACCTCCAGTAAGGGAGGGCAAGAAGATATGAACCTGAGCCTTCAGTCAA
>chr1:27087296-27087637_0
AATCTTTCTGCCTAATATTACTAATCCATGTTCTTATATATATGTTCTAGGATCTATCTGGTTCAATAGATGACCTCCCC
>chr1:27087296-27087637_44
TTCTAGGATCTATCTGGTTCAATAGATGACCTCCCCATGGGGACAGAAGGAGCTCTGAGTCCTGGAGTGAGCACATCAGG
>chr1:27087296-27087637_88
AGAAGGAGCTCTGAGTCCTGGAGTGAGCACATCAGGGATTTCCAGCAGCCAAGGAGAGCAGAGTAATCCAGCTCAGTCTC
>chr1:27087296-27087637_132
GCAGCCAAGGAGAGCAGAGTAATCCAGCTCAGTCTCCTTTCTCTCCTCATACCTCCCCTCACCTGCCTGGCATCCGAGGC
>chr1:27087296-27087637_176
CCTCATACCTCCCCTCACCTGCCTGGCATCCGAGGCCCTTCCCCGTCCCCTGTTGGCTCTCCCGCCAGTGTTGCTCAGTC
>chr1:27087824-27088014_0
ATTCCCAGGCTTAGCCATGATATGCTTATGTTGTTCTTTGTCTGGAGCAGGCAACCAGATGCCACCTCGGCCACCCAGTG
>chr1:27087824-27088014_37
TTGTCTGGAGCAGGCAACCAGATGCCACCTCGGCCACCCAGTGGCCAGTCGGACAGCATCATGCATCCTTCCATGAACCA
>chr1:27088592-27088860_0
TGTTCGCATTGTATAAAGCTAATAACTATATGGATGCTACCCACAAATAGGTTATATGCAGAGGAACCCCCAGATGCCCC
>chr1:27088592-27088860_38
ACCCACAAATAGGTTATATGCAGAGGAACCCCCAGATGCCCCAGTACAGTTCCCCCCAGCCCGGCTCAGCCTTATCTCCG
>chr1:27088592-27088860_76
CCCCAGTACAGTTCCCCCCAGCCCGGCTCAGCCTTATCTCCGCGTCAGCCTTCCGGAGGACAGATACACACAGGCATGGG
>chr1:27088592-27088860_188
GTCCCCAGGGGGGTCAGTATGGCCCACAAGGTCAGTATACTACCCAGTTAGGAGTAGATACGGGTGAGAGGAGAAAACAG
>chr1:27089413-27089826_0
GTGAGTTGCTAGTGAGTGACTAACCAAGTCTTGTCTTCCTCCCCTCCCAGGTGGCTACCCCAGGCAGCCAAACTATAATG
>chr1:27089413-27089826_42
CCTCCCAGGTGGCTACCCCAGGCAGCCAAACTATAATGCCTTGCCCAATGCCAACTACCCCAGTGCAGGCATGGCTGGAG
>chr1:27089413-27089826_84
GCCCAATGCCAACTACCCCAGTGCAGGCATGGCTGGAGGCATAAACCCCATGGGTGCCGGAGGTCAAATGCATGGACAGC
>chr1:27089413-27089826_126
AAACCCCATGGGTGCCGGAGGTCAAATGCATGGACAGCCTGGCATCCCACCTTATGGCACACTCCCTCCAGGGAGGATGA
>chr1:27089413-27089826_168
CATCCCACCTTATGGCACACTCCCTCCAGGGAGGATGAGTCACGCCTCCATGGGCAACCGGCCTTATGGCCCTAACATGG
>chr1:27089413-27089826_210
CGCCTCCATGGGCAACCGGCCTTATGGCCCTAACATGGCCAATATGCCACCTCAGGTTGGGTCAGGGATGTGTCCCCCAC
>chr1:27089413-27089826_333
GCATGTTGCTGCCAACTCTATCCAAAACAGGTAAGGCCTGGGAAGCAGAGAGGGTGTCAGTGCAAGAAAATGTATTATAG
>chr1:27092661-27093107_0
AAGCTCAGAGTCTAACCTTTGTCTCTCTCACTTTCCATCTTCTTCCTTAGGCCGCCAGGCTACCCCAATATGAATCAAGG
>chr1:27092661-27093107_41
CTTCCTTAGGCCGCCAGGCTACCCCAATATGAATCAAGGGGGCATGATGGGAACTGGACCTCCTTATGGACAAGGGATTA
>chr1:27092661-27093107_164
CATGGGTGGAACCATGGCCAACAATTCTGCAGGTAAGTGCTAGTCATTCTCACTAGGGATTTCTTCAAGAGTCACATCAC
>chr1:27092661-27093107_205
AGTCATTCTCACTAGGGATTTCTTCAAGAGTCACATCACAGCTAAACTTACTGGACTTGAGAATTTTTTTCTCTTTTACA
>chr1:27092661-27093107_246
CTAAACTTACTGGACTTGAGAATTTTTTTCTCTTTTACAGGGATGGCAGCCAGCCCAGAGATGATGGGCCTTGGGGATGT
>chr1:27092661-27093107_366
GGGACACCCAAGACAGAATCCAAATCCAAGGTAGTGATTTTTGTCTTGACTCCTTTCAACTTTGTGTCCTATCTTTTTCA
>chr1:27094230-27094540_0
CAGGCTTTGAATCTGACCCATTCCTATGAATTTTGACCTGAACCTTCCAGAAATCCAGTTCTTCTACTACAACCAATGAG
>chr1:27094230-27094540_39
GAACCTTCCAGAAATCCAGTTCTTCTACTACAACCAATGAGAAGATCACCAAGTTGTATGAGCTGGGTGGTGAGCCTGAG
>chr1:27094230-27094540_78
AGAAGATCACCAAGTTGTATGAGCTGGGTGGTGAGCCTGAGAGGAAGATGTGGGTGGACCGTTATCTGGCCTTCACTGAG
>chr1:27094230-27094540_117
AGAGGAAGATGTGGGTGGACCGTTATCTGGCCTTCACTGAGGAGAAGGCCATGGGCATGACAAATCTGCCTGCTGTGGGT
>chr1:27094230-27094540_156
AGGAGAAGGCCATGGGCATGACAAATCTGCCTGCTGTGGGTAGGAAACCTCTGGACCTCTATCGCCTCTATGTGTCTGTG
>chr1:27097559-27097867_0
GGAAAACCAGGCGGGAGATATACCTCGACTCCTTTGGTTTGGTTATACAGGTCAACAAGAACAAAAAATGGCGGGAACTT
>chr1:27097559-27097867_38
TTGGTTATACAGGTCAACAAGAACAAAAAATGGCGGGAACTTGCAACCAACCTCAATGTGGGCACATCAAGCAGTGCTGC
>chr1:27097559-27097867_76
ACTTGCAACCAACCTCAATGTGGGCACATCAAGCAGTGCTGCCAGCTCCTTGAAAAAGCAGTATATCCAGTGTCTCTATG
>chr1:27097559-27097867_114
CTGCCAGCTCCTTGAAAAAGCAGTATATCCAGTGTCTCTATGCCTTTGAATGCAAGATTGAACGGGGAGAAGACCCTCCC
>chr1:27097559-27097867_152
TATGCCTTTGAATGCAAGATTGAACGGGGAGAAGACCCTCCCCCAGACATCTTTGCAGCTGCTGATTCCAAGAAGTCCCA
>chr1:27098940-27099173_0
TAAACACTGTCATGCCAAGCAAACTACTCAACTTGTATCTCTGTCCACAGCGGGATCAGGATCTATGCAGGGGCCCCAGA
>chr1:27098940-27099173_39
TCTGTCCACAGCGGGATCAGGATCTATGCAGGGGCCCCAGACTCCCCAGTCAACCAGCAGTTCCATGGCAGAAGGAGGAG
>chr1:27098940-27099173_78
GACTCCCCAGTCAACCAGCAGTTCCATGGCAGAAGGAGGAGACTTAAAGCCACCAACTCCAGCATCCACACCACACAGTC
>chr1:27099252-27099528_80
CTTTAATGATGGAAGTGACTCCACATTCCAGAAGCGGAATTCCATGACTCCAAACCCTGGGTATCAGCCCAGTATGAATA
>chr1:27099252-27099528_120
TCCATGACTCCAAACCCTGGGTATCAGCCCAGTATGAATACCTCTGACATGATGGGGCGCATGTCCTATGAGCCAAATAA
>chr1:27099786-27100439_0
CAGGCTTGTCAACTTACCAGTTTGTTCACCGCTTGCCTTTCTACGCTCAGCTCCAGGGAGTGATCCCTTCATGTCCTCAG
>chr1:27099786-27100439_41
TACGCTCAGCTCCAGGGAGTGATCCCTTCATGTCCTCAGGGCAGGGCCCCAACGGCGGGATGGGTGACCCCTACAGTCGT
>chr1:27099786-27100439_82
CAGGGCCCCAACGGCGGGATGGGTGACCCCTACAGTCGTGCTGCCGGCCCTGGGCTAGGAAATGTGGCGATGGGACCACG
>chr1:27099786-27100439_123
TGCCGGCCCTGGGCTAGGAAATGTGGCGATGGGACCACGACAGCACTATCCCTATGGAGGTCCTTATGACAGAGTGAGGT
>chr1:27099786-27100439_164
AGCACTATCCCTATGGAGGTCCTTATGACAGAGTGAGGTAAGCATGACCCCAGCTCCTGTCCACTCCCCCAGCACCCTGA
>chr1:27099786-27100439_205
GCATGACCCCAGCTCCTGTCCACTCCCCCAGCACCCTGAAGCTATAGTGGGCTCAATCTGCCTCTCCAATTTTGTTTAGG
>chr1:27099786-27100439_246
CTATAGTGGGCTCAATCTGCCTCTCCAATTTTGTTTAGGACGGAGCCTGGAATAGGGCCTGAGGGAAACATGAGCACTGG
>chr1:27099786-27100439_287
GGAGCCTGGAATAGGGCCTGAGGGAAACATGAGCACTGGGGCCCCACAGCCGAATCTCATGCCTTCCAACCCAGACTCGG
>chr1:27099786-27100439_328
CCCCACAGCCGAATCTCATGCCTTCCAACCCAGACTCGGGGATGTATTCTCCTAGCCGCTACCCCCCgcagcagcagcag
>chr1:27099786-27100439_451
TGGATCAGGCTTCGCCACTGCCCACCCTAATCCTGTGTTTCTTTGCCTCCTATAGACATGATTCCTATGGCAATCAGTTC
>chr1:27099786-27100439_492
TTTGCCTCCTATAGACATGATTCCTATGGCAATCAGTTCTCCACCCAAGGCACCCCTTCTGGCAGCCCCTTCCCCAGCCA
>chr1:27100769-27101761_0
TGTCCCTGAGTGCAGAGTATTAACTTCCCCTCTGCTTGTCTCTGCCTTAGAATTACAAGCGGCCAATGGATGGCACATAT
>chr1:27100769-27101761_42
TGCCTTAGAATTACAAGCGGCCAATGGATGGCACATATGGCCCTCCTGCCAAGCGGCACGAAGGGGAGATGTACAGCGTG
>chr1:27100769-27101761_210
CTTCCCCTCAGCAAGATGTATACAACCAGTATGGCAATGCCTATCCTGCCACTGCCACAGCTGCTACTGAGCGCCGACCA
>chr1:27100769-27101761_252
ATCCTGCCACTGCCACAGCTGCTACTGAGCGCCGACCAGCAGGCGGCCCCCAGAACCAATTTCCATTCCAGTTTGGCCGA
>chr1:27100769-27101761_294
GCGGCCCCCAGAACCAATTTCCATTCCAGTTTGGCCGAGACCGTGTCTCTGCACCCCCTGGCACCAATGCCCAGCAAAAC
>chr1:27100769-27101761_336
GTGTCTCTGCACCCCCTGGCACCAATGCCCAGCAAAACATGCCACCACAAATGATGGGCGGCCCCATACAGGCATCAGCT
>chr1:27100769-27101761_378
CACCACAAATGATGGGCGGCCCCATACAGGCATCAGCTGAGGTTGCTCAGCAAGGCACCATGTGGCAGGGGCGTAATGAC
>chr1:27100769-27101761_420
TTGCTCAGCAAGGCACCATGTGGCAGGGGCGTAATGACATGACCTATAATTATGCCAACAGGCAGAGCACGGGCTCTGCC
>chr1:27100769-27101761_462
CCTATAATTATGCCAACAGGCAGAGCACGGGCTCTGCCCCCCAGGGCCCCGCCTATCATGGCGTGAACCGAACAGATGAA
>chr1:27100769-27101761_504
AGGGCCCCGCCTATCATGGCGTGAACCGAACAGATGAAATGCTGCACACAGATCAGAGGGCCAACCACGAAGGCTCGTGG
>chr1:27100769-27101761_546
TGCACACAGATCAGAGGGCCAACCACGAAGGCTCGTGGCCTTCCCATGGCACACGCCAGCCCCCATATGGTCCCTCTGCC
>chr1:27100769-27101761_588
CCCATGGCACACGCCAGCCCCCATATGGTCCCTCTGCCCCTGTGCCCCCCATGACAAGGCCCCCTCCATCTAACTACCAG
>chr1:27100769-27101761_630
TGCCCCCCATGACAAGGCCCCCTCCATCTAACTACCAGCCCCCACCAAGCATGCAGAATCACATTCCTCAGGTATCCAGC
>chr1:27100769-27101761_672
CACCAAGCATGCAGAATCACATTCCTCAGGTATCCAGCCCTGCTCCCCTGCCCCGGCCAATGGAGAACCGCACCTCTCCT
>chr1:27100769-27101761_714
CTCCCCTGCCCCGGCCAATGGAGAACCGCACCTCTCCTAGCAAGTCTCCATTCCTGCACTCTGGGATGAAAATGCAGAAG
>chr1:27100769-27101761_756
AGTCTCCATTCCTGCACTCTGGGATGAAAATGCAGAAGGCAGGTCCCCCAGTACCTGCCTCGCACATAGCACCTGCCCCT
>chr1:27100769-27101761_882
CTGTTGAAGCCACACAGCCTGTGTTGAAGCAGAGGAGGCGGCTCACAATGAAAGACATTGGTAAGGAGATCTTCCTCATT
>chr1:27102017-27102248_76
ATGTCCCTCAAGTCTGGTCTCCTGGCAGAGAGCACATGGGCATTAGATACCATCAACATCCTGCTGTATGATGACAACAG
>chr1:27102017-27102248_114
GGCATTAGATACCATCAACATCCTGCTGTATGATGACAACAGCATCATGACCTTCAACCTCAGTCAGGTGAGTATCAGTG
>chr1:27105463-27108651_0
CTTAGGCCACTTTTCTCCCTTAATTTATTTCCTGTTCTTTCTCTTTTTAGCTCCCAGGGTTGCTAGAGCTCCTTGTAGAA
>chr1:27105463-27108651_41
TCTTTTTAGCTCCCAGGGTTGCTAGAGCTCCTTGTAGAATATTTCCGACGATGCCTGATTGAGATCTTTGGCATTTTAAA
>chr1:27105463-27108651_82
TTTCCGACGATGCCTGATTGAGATCTTTGGCATTTTAAAGGAGTATGAGGTGGGTGACCCAGGACAGAGAACGCTACTGG
>chr1:27105463-27108651_328
TGAGGAGAAGCTGATCAGTAAGTTTGACAAGCTTCCAGTAAAGATCGTACAGAAGAATGATCCATTTGTGGTGGACTGCT
>chr1:27105463-27108651_369
AGATCGTACAGAAGAATGATCCATTTGTGGTGGACTGCTCAGATAAGCTTGGGCGTGTGCAGGAGTTTGACAGTGGCCTG
>chr1:27105463-27108651_410
GATAAGCTTGGGCGTGTGCAGGAGTTTGACAGTGGCCTGCTGCACTGGCGGATTGGTGGGGGGGACACCACTGAGCATAT
>chr1:27105463-27108651_451
GCACTGGCGGATTGGTGGGGGGGACACCACTGAGCATATCCAGACCCACTTCGAGAGCAAGACAGAGCTGCTGCCTTCCC
>chr1:27105463-27108651_492
AGACCCACTTCGAGAGCAAGACAGAGCTGCTGCCTTCCCGGCCTCACGCACCCTGCCCACCAGCCCCTCGGAAGCATGTG
>chr1:27105463-27108651_615
CCCCACCTGATGGACCTCCAGAAAAACGGATCACAGCCACTATGGATGACATGTTGTCTACTCGGTCTAGCACCTTGACC
>chr1:27105463-27108651_656
ATGGATGACATGTTGTCTACTCGGTCTAGCACCTTGACCGAGGATGGAGCTAAGAGTTCAGAGGCCATCAAGGAGAGCAG
>chr1:27105463-27108651_779
ATCAAGATCCTAGAGGACGAACCCCACAGTAAGGATGAGACCCCACTGTGTACCCTTCTGGACTGGCAGGATTCTCTTGC
>chr1:27105463-27108651_820
CCCACTGTGTACCCTTCTGGACTGGCAGGATTCTCTTGCCAAGCGCTGCGTCTGTGTGTCCAATACCATTCGAAGCCTGT
>chr1:27105463-27108651_861
AGCGCTGCGTCTGTGTGTCCAATACCATTCGAAGCCTGTCATTTGTGCCAGGCAATGACTTTGAGATGTCCAAACACCCA
>chr1:27105463-27108651_902
TTTGTGCCAGGCAATGACTTTGAGATGTCCAAACACCCAGGGCTGCTGCTCATCCTGGGCAAGCTGATCCTGCTGCACCA
>chr1:27105463-27108651_943
GCTGCTGCTCATCCTGGGCAAGCTGATCCTGCTGCACCACAAGCACCCAGAACGGAAGCAGGCACCACTAACTTATGAAA
>chr1:27105463-27108651_984
AGCACCCAGAACGGAAGCAGGCACCACTAACTTATGAAAAGGAGGAGGAACAGGACCAAGGGGTGAGCTGCAACAAAGTG
>chr1:27105463-27108651_1025
GAGGAGGAACAGGACCAAGGGGTGAGCTGCAACAAAGTGGAGTGGTGGTGGGACTGCTTGGAGATGCTCCGGGAAAACAC
>chr1:27105463-27108651_1066
GTGGTGGTGGGACTGCTTGGAGATGCTCCGGGAAAACACCTTGGTTACACTCGCCAACATCTCGGGGCAGTTGGACCTAT
>chr1:27105463-27108651_1107
TGGTTACACTCGCCAACATCTCGGGGCAGTTGGACCTATCTCCATACCCCGAGAGCATTTGCCTGCCTGTCCTGGACGGA
>chr1:27105463-27108651_1148
CCATACCCCGAGAGCATTTGCCTGCCTGTCCTGGACGGACTCCTACACTGGGCAGTTTGCCCTTCAGCTGAAGCCCAGGA
>chr1:27105463-27108651_1189
CCTACACTGGGCAGTTTGCCCTTCAGCTGAAGCCCAGGACCCCTTTTCCACCCTGGGCCCCAATGCCGTCCTTTCCCCGC
>chr1:27105463-27108651_1230
CCTTTTCCACCCTGGGCCCCAATGCCGTCCTTTCCCCGCAGAGACTGGTCTTGGAAACCCTCAGCAAACTCAGCATCCAG
>chr1:27105463-27108651_1271
AGACTGGTCTTGGAAACCCTCAGCAAACTCAGCATCCAGGACAACAATGTGGACCTGATTCTGGCCACACCCCCCTTCAG
>chr1:27105463-27108651_1312
CAACAATGTGGACCTGATTCTGGCCACACCCCCCTTCAGCCGCCTGGAGAAGTTGTATAGCACTATGGTGCGCTTCCTCA
>chr1:27105463-27108651_1353
GCCTGGAGAAGTTGTATAGCACTATGGTGCGCTTCCTCAGTGACCGAAAGAACCCGGTGTGCCGGGAGATGGCTGTGGTA
>chr1:27105463-27108651_1394
GACCGAAAGAACCCGGTGTGCCGGGAGATGGCTGTGGTACTGCTGGCCAACCTGGCTCAGGGGGACAGCCTGGCAGCTCG
>chr1:27105463-27108651_1435
GCTGGCCAACCTGGCTCAGGGGGACAGCCTGGCAGCTCGTGCCATTGCAGTGCAGAAGGGCAGTATCGGCAACCTCCTGG
>chr1:27105463-27108651_1476
CCATTGCAGTGCAGAAGGGCAGTATCGGCAACCTCCTGGGCTTCCTAGAGGACAGCCTTGCCGCCACACAGTTCCAGCAG
>chr1:27105463-27108651_1517
TTCCTAGAGGACAGCCTTGCCGCCACACAGTTCCAGCAGAGCCAGGCCAGCCTCCTCCACATGCAGAACCCACCCTTTGA
>chr1:27105463-27108651_1558
CCAGGCCAGCCTCCTCCACATGCAGAACCCACCCTTTGAGCCAACTAGTGTGGACATGATGCGGCGGGCTGCCCGCGCGC
>chr1:27105463-27108651_1681
TCTGTACGAATCACGGCTGTTGGACATCTCGGTATCACCGTTGATGAACTCATTGGTTTCACAAGTCATTTGTGATGTAC
>chr1:27105463-27108651_1722
TGATGAACTCATTGGTTTCACAAGTCATTTGTGATGTACTGTTTTTGATTGGCCAGTCATGACAGCCGTGGGACACCTCC
>chr1:27105463-27108651_1804
CCCCCGTGTGTGTGTGCGTGTGTGGAGAACTTAGAAACTGACTGTTGCCCTTTATTTATGCAAAACCACCTCAGAATCCA
>chr1:27105463-27108651_1845
CTGTTGCCCTTTATTTATGCAAAACCACCTCAGAATCCAGTTTACCCTGTGCTGTCCAGCTTCTCCCTTGGGAAAAAGTC
>chr1:27105463-27108651_2009
CAGGACCCTACCCCACCCTCTTTGAAAAGACAAAGCTCTGCCTACATAGAAGACTTTTTTTATTTTAACCAAAGTTACTG
>chr1:27105463-27108651_2050
CTACATAGAAGACTTTTTTTATTTTAACCAAAGTTACTGTTGTTTACAGTGAGTTTGGGGAAAAAAAATAAAATAAAAAT
>chr1:27105463-27108651_2214
aaaTTCTGAAGGACAAAAAAGGTGACTGCTGAACTGTGTGTGGTTTATTGTTGTACATTCACAATCTTGCAGGAGCCAAG
>chr1:27105463-27108651_2337
TGCAGTAGAGTGTAGACCCTTTCATGTACTGTACTGTACACCTGATACTGTAAACATACTGTAATAATAATGTCTCACAT
>chr1:27105463-27108651_2378
CTGATACTGTAAACATACTGTAATAATAATGTCTCACATGGAAACAGAAAACGCTGGGTCAGCAGCAAGCTGTAGTTTTT
>chr1:27105463-27108651_2419
AAACAGAAAACGCTGGGTCAGCAGCAAGCTGTAGTTTTTAAAAATGTTTTTAGTTAAACGTTGAGGAGAAAAAAAAAAAA
>chr1:27105463-27108651_2460
AAATGTTTTTAGTTAAACGTTGAGGAGAAAAAAAAAAAAGGCTTTTCCCCCAAAGTATCATGTGTGAACCTACAACACCC
>chr1:27105463-27108651_2501
CTTTTCCCCCAAAGTATCATGTGTGAACCTACAACACCCTGACCTCTTTCTCTCCTCCTTGATTGTATGAATAACCCTGA
>chr1:27105463-27108651_2542
ACCTCTTTCTCTCCTCCTTGATTGTATGAATAACCCTGAGATCACCTCTTAGAACTGGTTTTAACCTTTAGCTGCAGCGG
>chr1:27105463-27108651_2583
TCACCTCTTAGAACTGGTTTTAACCTTTAGCTGCAGCGGCTACGCTGCCACGTGTGTATATATATGACGTTGTACATTGC
>chr1:27105463-27108651_2706
CCCTTTATAGTATGACGAGTTAACAAGTTGGTGACCTGCACAAAGCGAGACACAGCTATTTAATCTCTTGCCAGATATCG
>chr1:27105463-27108651_2829
TGCTGTCTCAGCAGCCAATCAACTTATAGTTTATTTTTTTCTGGGTTTTTGTTTTGTTTTGTTTTCTTTCTAATCGAGGT
>chr1:27105463-27108651_2870
TGGGTTTTTGTTTTGTTTTGTTTTCTTTCTAATCGAGGTGTGAAAAAGTTCTAGGTTCAGTTGAAGTTCTGATGAAGAAA
>chr1:27105463-27108651_2911
GAAAAAGTTCTAGGTTCAGTTGAAGTTCTGATGAAGAAACACAATTGAGATTTTTTCAGTGATAAAATCTGCATATTTGT
>chr1:27105463-27108651_2952
CAATTGAGATTTTTTCAGTGATAAAATCTGCATATTTGTATTTCAACAATGTAGCTAAAACTTGATGTAAATTCCTCCTT
>chr1:27105463-27108651_2993
TTCAACAATGTAGCTAAAACTTGATGTAAATTCCTCCTTTTTTTCCTTTTTTGGCTTAATGAATATCATTTATTCAGTAT
>chr1:27105463-27108651_3034
TTTCCTTTTTTGGCTTAATGAATATCATTTATTCAGTATGAAATCTTTATACTATATGTTCCACGTGTTAAGAATAAATG
>chr1:27105463-27108651_3075
AATCTTTATACTATATGTTCCACGTGTTAAGAATAAATGTACATTAAATCTTGGTAAGACTTTTGTGAAGCTTTTTATTG
>chr1:27105463-27108651_3108
TAAATGTACATTAAATCTTGGTAAGACTTTTGTGAAGCTTTTTATTGTTTTCAAACTAAAACTTGACCTTTTGTCGGGGG
>chr1:43803424-43803648_0
TCTGACAGGAACCTGAGGGGCTGGCCTGGGAGGGGATTGGGGCCCAGCTTCCTGAAGGGAGGATGGGCTAAGGCAGGCAC
>chr1:43803424-43803648_36
TTGGGGCCCAGCTTCCTGAAGGGAGGATGGGCTAAGGCAGGCACACAGTGGCGGAGAAGATGCCCTCCTGGGCCCTCTTC
>chr1:43803424-43803648_72
GCAGGCACACAGTGGCGGAGAAGATGCCCTCCTGGGCCCTCTTCATGGTCACCTCCTGCCTCCTCCTGGCCCCTCAAAAC
>chr1:43803719-43803952_39
CTGTTCCTTAGATGTCTCCTTGCTGGCATCAGACTCAGAGCCCCTGAAGTGTTTCTCCCGAACATTTGAGGACCTCACTT
>chr1:43803719-43803952_78
GCCCCTGAAGTGTTTCTCCCGAACATTTGAGGACCTCACTTGCTTCTGGGATGAGGAAGAGGCAGCGCCCAGTGGGACAT
>chr1:43804162-43804441_0
CAGGGCTCCGCATGGTGGCTGTGTAGGAGGGACCTCTTCTATGCCAACAGGGAGAAGCCCCGTGCTTGCCCCCTGAGTTC
>chr1:43804162-43804441_40
ATGCCAACAGGGAGAAGCCCCGTGCTTGCCCCCTGAGTTCCCAGAGCATGCCCCACTTTGGAACCCGATACGTGTGCCAG
>chr1:43804162-43804441_160
ACCTCTGGGTGAAGAATGTGTTCCTAAACCAGACTCGGACTCAGCGAGTCCTCTTTGTGGACAGTGTAGGTAAGAGCCAT
>chr1:43804891-43805290_0
GCCATAGACTGTGGTACTCAGAGTTCTGATGTGCCCTGTCTTGCCCTCAGGCCTGCCGGCTCCCCCCAGTATCATCAAGG
>chr1:43804891-43805290_40
TTGCCCTCAGGCCTGCCGGCTCCCCCCAGTATCATCAAGGCCATGGGTGGGAGCCAGCCAGGGGAACTTCAGATCAGCTG
>chr1:43804891-43805290_80
CCATGGGTGGGAGCCAGCCAGGGGAACTTCAGATCAGCTGGGAGGAGCCAGCTCCAGAAATCAGTGATTTCCTGAGGTAC
>chr1:43804891-43805290_120
GGAGGAGCCAGCTCCAGAAATCAGTGATTTCCTGAGGTACGAACTCCGCTATGGCCCCAGAGATCCCAAGAACTCCACTG
>chr1:43804891-43805290_160
GAACTCCGCTATGGCCCCAGAGATCCCAAGAACTCCACTGGTCCCACGGTCATACAGCTGATTGCCACAGAAACCTGCTG
>chr1:43804891-43805290_200
GTCCCACGGTCATACAGCTGATTGCCACAGAAACCTGCTGCCCTGCTCTGCAGAGGCCTCACTCAGCCTCTGCTCTGGAC
>chr1:43804891-43805290_319
GGACCAAAGCAGACCTCCCCAAGTAGAGAAGTATGCTGACCTTCTTCTGCCCCACCTCTTATCTCCTACCTTCAATCTTG
>chr1:43805584-43805847_0
CTCAGCTGACAGGCAGACCTAGATTGTGAAGCTGGGATTTTCCTCCCAAGGCTTCAGCTCTGACAGCAGAGGGTGGAAGC
>chr1:43805584-43805847_37
TTTTCCTCCCAAGGCTTCAGCTCTGACAGCAGAGGGTGGAAGCTGCCTCATCTCAGGACTCCAGCCTGGCAACTCCTACT
>chr1:43805584-43805847_74
GGAAGCTGCCTCATCTCAGGACTCCAGCCTGGCAACTCCTACTGGCTGCAGCTGCGCAGCGAACCTGATGGGATCTCCCT
>chr1:43805584-43805847_183
CTGTGACTGTGGACCTGCCTGGAGATGCAGGTGAGTCAACAAAGGAATAGGGAGATGGGGAGGAGATAAAAGAATATCTC
>chr1:43806007-43806234_37
TCTTTGACTTTAGTGGCACTTGGACTGCAATGCTTTACCTTGGACCTGAAGAATGTTACCTGTCAATGGCAGCAACAGGA
>chr1:43806007-43806234_74
CCTTGGACCTGAAGAATGTTACCTGTCAATGGCAGCAACAGGACCATGCTAGCTCCCAAGGCTTCTTCTACCACAGCAGG
>chr1:43812065-43812350_41
GGGTCTTAGGTACCCCATCTGGGAGAACTGCGAAGAGGAAGAGAAAACAAATCCAGGACTACAGACCCCACAGTTCTCTC
>chr1:43812065-43812350_82
AGAAAACAAATCCAGGACTACAGACCCCACAGTTCTCTCGCTGCCACTTCAAGTCACGAAATGACAGCATTATTCACATC
>chr1:43812065-43812350_123
TGCCACTTCAAGTCACGAAATGACAGCATTATTCACATCCTTGTGGAGGTGACCACAGCCCCGGGTACTGTTCACAGCTA
>chr1:43812412-43812655_0
TGCCTTGTGCACAGAAGGACTTAAGCTGCTCCCTGCTGACATCCCTGTAGTGCGCCTCCCCACCCCAAACTTGCACTGGA
>chr1:43812412-43812655_41
TCCCTGTAGTGCGCCTCCCCACCCCAAACTTGCACTGGAGGGAGATCTCCAGTGGGCATCTGGAATTGGAGTGGCAGCAC
>chr1:43812412-43812655_82
GAGATCTCCAGTGGGCATCTGGAATTGGAGTGGCAGCACCCATCGTCCTGGGCAGCCCAAGAGACCTGTTATCAACTCCG
>chr1:43814463-43814723_0
CTGGGCTATCGAAGCCCCGACGCCGGGCCACCGCACGCTTCTTTGCTCAGGTGCTGGAGCCGCCTCTCGGGGCCCGAGGA
>chr1:43814463-43814723_36
GCTTCTTTGCTCAGGTGCTGGAGCCGCCTCTCGGGGCCCGAGGAGGGACCCTGGAGCTGCGCCCGCGATCTCGCTACCGT
>chr1:43814463-43814723_72
CCCGAGGAGGGACCCTGGAGCTGCGCCCGCGATCTCGCTACCGTTTACAGCTGCGCGCCAGGCTCAACGGCCCCACCTAC
>chr1:43814463-43814723_108
GCTACCGTTTACAGCTGCGCGCCAGGCTCAACGGCCCCACCTACCAAGGTCCCTGGAGCTCGTGGTCGGACCCAACTAGG
>chr1:43814883-43815080_0
GCGGGGCTCCGGCCCGGGTGGGCCGAAGTCTGACCCTTTTTGTCTCCTAGCCTGGATCTCCTTGGTGACCGCTCTGCATC
>chr1:43814883-43815080_39
TTGTCTCCTAGCCTGGATCTCCTTGGTGACCGCTCTGCATCTAGTGCTGGGCCTCAGCGCCGTCCTGGGCCTGCTGCTGC
>chr1:43817836-43818024_0
CTGCCAATCCACTGCCATGGCTCAGTCTGCTTCTCTTCCTTCTCCCCCAGGAGACTGAGGCATGCCCTGTGGCCCTCACT
>chr1:43817836-43818024_36
TCCTTCTCCCCCAGGAGACTGAGGCATGCCCTGTGGCCCTCACTTCCAGACCTGCACCGGGTCCTAGGCCAGTACCTTAG
>chr1:43818138-43820185_0
TCCTCCCACAGGATCTGCTTTAATCCAGCGCCTCTCCTCATCTCTCCCAGCCCAAGGCCACAGTCTCAGATACCTGTGAA
>chr1:43818138-43820185_41
CTCTCCCAGCCCAAGGCCACAGTCTCAGATACCTGTGAAGAAGTGGAACCCAGCCTCCTTGAAATCCTCCCCAAGTCCTC
>chr1:43818138-43820185_82
AGTGGAACCCAGCCTCCTTGAAATCCTCCCCAAGTCCTCAGAGAGGACTCCTTTGCCCCTGTGTTCCTCCCAGGCCCAGA
>chr1:43818138-43820185_123
AGAGGACTCCTTTGCCCCTGTGTTCCTCCCAGGCCCAGATGGACTACCGAAGATTGCAGCCTTCTTGCCTGGGGACCATG
>chr1:43818138-43820185_164
GACTACCGAAGATTGCAGCCTTCTTGCCTGGGGACCATGCCCCTGTCTGTGTGCCCACCCATGGCTGAGTCAGGGTCCTG
>chr1:43818138-43820185_205
CCTGTCTGTGTGCCCACCCATGGCTGAGTCAGGGTCCTGCTGTACCACCCACATTGCCAACCATTCCTACCTACCACTAA
>chr1:43818138-43820185_246
GTACCACCCACATTGCCAACCATTCCTACCTACCACTAAGCTATTGGCAGCAGCCTTGAGGACAGGCTCCTCACTCCCAG
>chr1:43818138-43820185_287
TATTGGCAGCAGCCTTGAGGACAGGCTCCTCACTCCCAGTTCCCTGGACAGAGCTAAACTCTCGAGACTTCTCTGTGAAC
>chr1:43818138-43820185_328
CCCTGGACAGAGCTAAACTCTCGAGACTTCTCTGTGAACTTCCCTACCCTACCCCCACAACACAAGCACCCCAGACCTCA
>chr1:43818138-43820185_369
CCCTACCCTACCCCCACAACACAAGCACCCCAGACCTCACCTCCATCCCCCTCTGTCTGCCCTCACAATTAGGCTTCATT
>chr1:43818138-43820185_410
TCCATCCCCCTCTGTCTGCCCTCACAATTAGGCTTCATTGCACTGATCTTACTCTACTGCTGCTGACATAAAACCAGGAC
>chr1:43818138-43820185_492
TTTCTCCACAGGCAGGCTCATTTCACTAagctcctcctttactttctctctcctctttgatgtcaaacgccttgaaaaca
>chr1:43818138-43820185_533
ctttctctctcctctttgatgtcaaacgccttgaaaacaagcctccacttccccacacttcccatttactcttgagacta
>chr1:43818138-43820185_574
cctccacttccccacacttcccatttactcttgagactacttcaattagttcccctactacactttgctagtgaaactgc
>chr1:43818138-43820185_615
tcaattagttcccctactacactttgctagtgaaactgcccaggcaaagtgcacctcaaatcttctaattccaagatcca
>chr1:43818138-43820185_697
aggatctcgttaatcatcagttcctttgatctcgctgtaagatttgtcaaggctgactactcacttctcctttaaattct
>chr1:43818138-43820185_738
atttgtcaaggctgactactcacttctcctttaaattctttcctaccttggTCCTGCCTCTTTGAGTATATTAGTAGGtt
>chr1:43818138-43820185_779
cctaccttggTCCTGCCTCTTTGAGTATATTAGTAGGttttttttatttgtttgagacagggtctcactctgtcacccag
>chr1:43818138-43820185_1394
gattacaggcatgagccactgcgcccggcTGAGTGTACtagtagttaagagaataaactagatctagaatcagagctgga
>chr1:43818138-43820185_1435
tagttaagagaataaactagatctagaatcagagctggattcaattcctgtccttcacatttactagctgtgcaaccttg
>chr1:43818138-43820185_1476
caattcctgtccttcacatttactagctgtgcaaccttgggcacataacttaatgtctttgagccttagttttttcatct
>chr1:43818138-43820185_1517
cacataacttaatgtctttgagccttagttttttcatctgtaaaacagggataataacagcaccccatagagttgtgacg
>chr1:43818138-43820185_1599
gattgagataatctaagtaaagcacagtccctaggacatagtaaatgattcatatatCCGAACTACTGTTATAATTATTC
>chr1:43818138-43820185_1640
taaatgattcatatatCCGAACTACTGTTATAATTATTCCTtcttactctcctcttctagcatttcttccaattattaca
>chr1:43818138-43820185_1681
tcttactctcctcttctagcatttcttccaattattacagtccttcaagattccatttcttaacagtctccaatcccatc
>chr1:43818138-43820185_1722
ccttcaagattccatttcttaacagtctccaatcccatctattctctgcctttactatatgttgaccattccaaagttct
>chr1:43818138-43820185_1763
ttctctgcctttactatatgttgaccattccaaagttcttatctctagctcagacatctactacagcactgtgatgcttt
>chr1:43818138-43820185_1804
tctctagctcagacatctactacagcactgtgatgctttatgcaactaactgtttacatatctgtcccctgctactagat
>chr1:43818138-43820185_1845
gcaactaactgtttacatatctgtcccctgctactagattgtgagctccttgagggaaaggaacatgatttatttgtcct
>chr1:43818138-43820185_1927
tcccccagcacctagagtagtgcttggtgcatgatagtaggccttcaataaattttttctaaatgaatgaaATCTTTCTG
>chr1:43818138-43820185_1967
gccttcaataaattttttctaaatgaatgaaATCTTTCTGGACAAGGTTACCTTAATCCCATGCCAGCTGTCCTCATCCT
>chr1:115247034-115250721_0
AAAAGTTTGAAATTAATATTAGCATTCTATAAAGGCACTTCAGTGAATATAAGAATTATGACTAAGCCAAGAACTTCCAG
>chr1:115247034-115250721_41
AGTGAATATAAGAATTATGACTAAGCCAAGAACTTCCAGTTTTTATTTTTTAAACATCATTTAACAAGAAAAAACATTCA
>chr1:115247034-115250721_82
TTTATTTTTTAAACATCATTTAACAAGAAAAAACATTCAACCAAATTAAAAAGAACTAGGTTGGATTAATTTACAATAAA
>chr1:115247034-115250721_123
CAAATTAAAAAGAACTAGGTTGGATTAATTTACAATAAAATAATCAACTTAAAATATCGGCCCTTCCATTTAGGGCCAAG
>chr1:115247034-115250721_205
GGCCAATAGTTCCTGTTTAAACAGCAGAATTGCACAATTATTTTTACCTATATTTGATGGCACAAAAAAATAAAAGTCTT
>chr1:115247034-115250721_328
ATACAATTCCATCTTAGGTCAGTACTCAGGCTTTTAAAAATCATCTTACGTTTTGAAATATAATACAACTACTCTGGTAA
>chr1:115247034-115250721_369
CATCTTACGTTTTGAAATATAATACAACTACTCTGGTAACAAGAATACTTTTAAAACAATTCTTATAGAAAACAAATACC
>chr1:115247034-115250721_410
AGAATACTTTTAAAACAATTCTTATAGAAAACAAATACCTTAGATAATTGTGTGGCACATTAGACTGCTCAAAGAAACAG
>chr1:115247034-115250721_451
AGATAATTGTGTGGCACATTAGACTGCTCAAAGAAACAGCAAAGATGAAAAATAATGTACAAGAATTATAGTCCCTTGTT
>chr1:115247034-115250721_492
AAGATGAAAAATAATGTACAAGAATTATAGTCCCTTGTTTATAGAAACCATCCAAATAAAATATTTTCCCTAATTTTCCT
>chr1:115247034-115250721_533
TAGAAACCATCCAAATAAAATATTTTCCCTAATTTTCCTTGCTTCTTATAATTTATTAGCAGAGATGAATTACAAGAAGC
>chr1:115247034-115250721_574
CTTCTTATAATTTATTAGCAGAGATGAATTACAAGAAGCAGAACGCACCATTTTTTGGTTCTTGGTTGTAGCTGCCAACT
>chr1:115247034-115250721_615
AACGCACCATTTTTTGGTTCTTGGTTGTAGCTGCCAACTTAGGAGTTCATGACTATAAATATAAAGCAAATATGATTATG
>chr1:115247034-115250721_656
GGAGTTCATGACTATAAATATAAAGCAAATATGATTATGCTCACAAGCTCTGGAATGGTAAAAAAACCCCACATATCTCT
>chr1:115247034-115250721_697
CACAAGCTCTGGAATGGTAAAAAAACCCCACATATCTCTAAAGTGTTTCTCTATCCTTGCTTTCAAGTCATGACAAAAAA
>chr1:115247034-115250721_738
AGTGTTTCTCTATCCTTGCTTTCAAGTCATGACAAAAAAATTCACAGCAGTTTAAAGGATGGTGAAAGACTAAACATGGG
>chr1:115247034-115250721_779
TCACAGCAGTTTAAAGGATGGTGAAAGACTAAACATGGGCCCACTAAAATAGAGATTAATTTTACCTATTACACTCCTAT
>chr1:115247034-115250721_820
CACTAAAATAGAGATTAATTTTACCTATTACACTCCTATAGTAAAAATTGTAATAAGTATGATATTGTATTAAGTAACAT
>chr1:115247034-115250721_861
TAAAAATTGTAATAAGTATGATATTGTATTAAGTAACATTCTATAGTAAGCCGTTGGAGCAAATACAGCATTTAACAGGT
>chr1:115247034-115250721_943
ATTTACAGATCCGGCATGGTAGCCTTCAGACAGAACATCTTATTTTCACTCTTGAACATGTAACCTTTAAAAAAACCAAA
>chr1:115247034-115250721_984
ATTTTCACTCTTGAACATGTAACCTTTAAAAAAACCAAAAGGAATATGTAATTTATGACAGCTGGCCAGGCACTTAATTT
>chr1:115247034-115250721_1025
GAATATGTAATTTATGACAGCTGGCCAGGCACTTAATTTGGGGAAAGAGAAGGATTTTGAGGTAAACTAGAATTCTTTTC
>chr1:115247034-115250721_1066
GGAAAGAGAAGGATTTTGAGGTAAACTAGAATTCTTTTCAGCAATCACAAACATAGCCTAAAAACCACGTTTTATACCAC
>chr1:115247034-115250721_1107
CAATCACAAACATAGCCTAAAAACCACGTTTTATACCACACTGAAGTTATTCAGCTTTTAACTATAAGTTTGTCACTCCT
>chr1:115247034-115250721_1148
TGAAGTTATTCAGCTTTTAACTATAAGTTTGTCACTCCTTTGTGCCAAAATTCACACCTAGGTGTAACtttttttttgga
>chr1:115247034-115250721_1394
AAAGAACATACTCAAGTCTGAATTTTGGCCCCATTTAGAAACTTCTGTGCTTAGAACATACTTGGAAAACTCTAAGTACA
>chr1:115247034-115250721_1476
CATACAAGGGCTATTGGCACAAGAGCCCAAGATGAGTAACTATCTTTCTCCCTAATTTGACATCAAATTTAATAGATTTT
>chr1:115247034-115250721_1517
ATCTTTCTCCCTAATTTGACATCAAATTTAATAGATTTTTAAGAAAAAGAATCACTGCCAGTCACAGACATTTAAAAAAG
>chr1:115247034-115250721_1558
AGAAAAAGAATCACTGCCAGTCACAGACATTTAAAAAAGAAATGACTGAGGTGATAAGCCTCAGGAAAATTACAGAGTAG
>chr1:115247034-115250721_1599
ATGACTGAGGTGATAAGCCTCAGGAAAATTACAGAGTAGCACTGCTCCAGAAGGAGCAGAAACAGAAAAGCAGAATTTCC
>chr1:115247034-115250721_1722
AGTAAGAAGCACAACTCTGCAGGTTCATTATACTCTGGACACAGTATATGTTTCTTCTCTTCTGAATTTCAAGGTAATAT
>chr1:115247034-115250721_1763
CAGTATATGTTTCTTCTCTTCTGAATTTCAAGGTAATATGACATTTGCTTAATAAATGAAAATTCATAATATAGAAGATG
>chr1:115247034-115250721_1804
CATTTGCTTAATAAATGAAAATTCATAATATAGAAGATGGAGGACCTCAGTAAGTATTTAGATATTAAAGACAGGAACAA
>chr1:115247034-115250721_1845
GGACCTCAGTAAGTATTTAGATATTAAAGACAGGAACAAAGTGGCCATTTTGGAATTAGTCTTTTATCAAAAGTTATCCA
>chr1:115247034-115250721_1886
TGGCCATTTTGGAATTAGTCTTTTATCAAAAGTTATCCAAGTCTATTTTTCATGAGAATTACCAGGGTATTATCTGCAAA
>chr1:115247034-115250721_1927
TCTATTTTTCATGAGAATTACCAGGGTATTATCTGCAAATTAAAATGCCAAGCCTCCAAATCCTCATAGGTATCAATTAA
>chr1:115247034-115250721_1968
AAAATGCCAAGCCTCCAAATCCTCATAGGTATCAATTAATTATATTTTCCATTCCTGTCTCAACAATTTCAACTTCCTGT
>chr1:115247034-115250721_2009
ATATTTTCCATTCCTGTCTCAACAATTTCAACTTCCTGTTTTGAGCAAACTCATCAGCTTAGATTTATCAACATCTTGTT
>chr1:115247034-115250721_2050
TGAGCAAACTCATCAGCTTAGATTTATCAACATCTTGTTTTAAACCCTTCAAAGAACATTATGAATAAAGAGAATTTAAA
>chr1:115247034-115250721_2091
AAACCCTTCAAAGAACATTATGAATAAAGAGAATTTAAAACGTTTCTCAGCTGAGACATCCTCATTCTCAAATGAGAATA
>chr1:115247034-115250721_2132
GTTTCTCAGCTGAGACATCCTCATTCTCAAATGAGAATATTGGCTTAATTTAGAGTTTCTACATGGCTAAAAGAAAAAAA
>chr1:115247034-115250721_2173
GGCTTAATTTAGAGTTTCTACATGGCTAAAAGAAAAAAAAATGTTTAAATACGTGATACTGAGttttccagtcatggtaa
>chr1:115247034-115250721_2501
AAGGCAATTATATACATCATTAAGATACCATGATATACAGTGAAAATGTAATTTGTTAATATACTATATTTGAGGTTTGA
>chr1:115247034-115250721_2542
GAAAATGTAATTTGTTAATATACTATATTTGAGGTTTGAAAATCACTGATCACAGCTATTAAATAACAATGCACCAAAGT
>chr1:115247034-115250721_2583
ATCACTGATCACAGCTATTAAATAACAATGCACCAAAGTTTTACAATATTTGAACATCTGCAAATGTAGAGCTTTCTGGT
>chr1:115247034-115250721_2624
TACAATATTTGAACATCTGCAAATGTAGAGCTTTCTGGTATGACACAAATTTGAATACAAATGGAAGTTCATTGAATATT
>chr1:115247034-115250721_2665
GACACAAATTTGAATACAAATGGAAGTTCATTGAATATTAGGTTTATCAGTAAGCTAGGGGAAACAAATTACATACATTG
>chr1:115247034-115250721_2706
GTTTATCAGTAAGCTAGGGGAAACAAATTACATACATTGTATAGGTAGTAACCTATGAAAAAAGTGGAGATTAGGTAAAA
>chr1:115247034-115250721_2747
TAGGTAGTAACCTATGAAAAAAGTGGAGATTAGGTAAAAATTATTAAGTGAAATTATTCATGTGCTTTCAGTTTCATCTT
>chr1:115247034-115250721_2870
CATACATGTACAAAATGGCATCTGCTCTCAAATAGATATAGCTTTCCTTCAATGGTAGATAAGTCACAGACGTATCTCAG
>chr1:115247034-115250721_2911
CTTTCCTTCAATGGTAGATAAGTCACAGACGTATCTCAGACATTCATTTCATGCATAAGGATTTTTGAGACATCTATTCC
>chr1:115247034-115250721_2952
ATTCATTTCATGCATAAGGATTTTTGAGACATCTATTCCACTGAAATATTATAAAGGAAGTCTACAAACCACTTCTAGGA
>chr1:115247034-115250721_2993
TGAAATATTATAAAGGAAGTCTACAAACCACTTCTAGGAAAAAGGCACTTCACTGTGAAAGTTGGATTTAATTACGTCAA
>chr1:115247034-115250721_3034
AAGGCACTTCACTGTGAAAGTTGGATTTAATTACGTCAAAGTTGTGAAGACTAGGATAGACTCAAAATTCAGTATTCATT
>chr1:115247034-115250721_3075
TTGTGAAGACTAGGATAGACTCAAAATTCAGTATTCATTTTTGTATTTATGAATCTAGAGCAGATGCCAGTTTAGAGAAT
>chr1:115247034-115250721_3116
TGTATTTATGAATCTAGAGCAGATGCCAGTTTAGAGAATAGAGCCGATAACATTATAAACAAACCAAACAGCAATAATAA
>chr1:115247034-115250721_3157
AGCCGATAACATTATAAACAAACCAAACAGCAATAATAACTATATTCTTGGCAAAACAGTAATTTATGACATTTCTCCAA
>chr1:115247034-115250721_3198
ATATTCTTGGCAAAACAGTAATTTATGACATTTCTCCAAAAATTAGCATAGTTCTAAGTTCAACAGTAAAAAGAAAAAAA
>chr1:115247034-115250721_3239
ATTAGCATAGTTCTAAGTTCAACAGTAAAAAGAAAAAAAAAATCACCAGCAGTTGCTACTTTAGAGCTCAAGACACTGTT
>chr1:115247034-115250721_3280
ATCACCAGCAGTTGCTACTTTAGAGCTCAAGACACTGTTTTCAATAGAATTTCACGTTTGCGGTTTGGTTCTCTGTTTCA
>chr1:115247034-115250721_3321
CAATAGAATTTCACGTTTGCGGTTTGGTTCTCTGTTTCAGACATGAACTGCTTTTCAGATGAAAAACCTGGGGTGGCAGA
>chr1:115247034-115250721_3444
GGGAGTAACAAGAGGTGCATTCTCTGGTCAGACAGCCAAGTGAGGAGGTAGTTATTCTGAGAACTTCTCAAATAGAGATT
>chr1:115247034-115250721_3485
GAGGAGGTAGTTATTCTGAGAACTTCTCAAATAGAGATTATTGTACTAAACTACTGAGAGCTGGGGAAGTAGCAGGAGCT
>chr1:115247034-115250721_3526
TGTACTAAACTACTGAGAGCTGGGGAAGTAGCAGGAGCTTCTCTGTGAGACTGAAGACAGCAACAGGAATACTTCTCCTC
>chr1:115250724-115250863_0
AAATATACAAAATTAACAGGAATGAGAATACATTTCCAAACTTGTCCTACCTTGAAAGTGGCTCTTTTCTGACAAAACTT
>chr1:115250724-115250863_30
CATTTCCAAACTTGTCCTACCTTGAAAGTGGCTCTTTTCTGACAAAACTTTAAAAGTATCTGTAAAAAAAGAACAGAAAC
>chr1:115250724-115250863_59
GGCTCTTTTCTGACAAAACTTTAAAAGTATCTGTAAAAAAAGAACAGAAACCATGTCCTTATTAACTAGTTTCAAAGTAG
>chr1:115251101-115251325_0
CAATACTATATACTAAGATTTGTAATTATGCCAAGAAACCATATGCTCACCTTGTTACATCACCACACATGGCAATCCCA
>chr1:115251101-115251325_108
GTTGAGTTTTTTCATTCGGTACTGGCGTATTTCTCTTACCAGTGTGTAAAAAGCATCTTCAACACCCTATAAAAGGAAAA
>chr1:115251101-115251325_144
TACCAGTGTGTAAAAAGCATCTTCAACACCCTATAAAAGGAAAAAATGAAAAAAAATGAGAGAGCTAGCTCAACGGACAC
>chr1:115252139-115252399_0
TTAATCAACTGATGCAAACTCTTGCACAAATGCTGAAAGCTGTACCATACCTGTCTGGTCTTGGCTGAGGTTTCAATGAA
>chr1:115252139-115252399_108
TGGGCTTGTTTTGTATCAACTGTCCTTGTTGGCAAATCACACTTGTTTCCCACTAGCACCATAGGTACATCATCCGAGTC
>chr1:115252139-115252399_144
TCACACTTGTTTCCCACTAGCACCATAGGTACATCATCCGAGTCTTTTACTCGCTTAATCTGCTCCCTAAAAACGGGAAT
>chr1:115252139-115252399_180
TCCGAGTCTTTTACTCGCTTAATCTGCTCCCTAAAAACGGGAATATATTATCAGAACATAAGAAAAACAAGATTAggctg
>chr1:115256370-115256649_0
GATTCAGAACACAAAGATCATCCTTTCAGAGAAAATAATGCTCCTAGTACCTGTAGAGGTTAATATCCGCAAATGACTTG
>chr1:115256370-115256649_40
CTCCTAGTACCTGTAGAGGTTAATATCCGCAAATGACTTGCTATTATTGATGGCAAATACACAGAGGAAGCCTTCGCCTG
>chr1:115256370-115256649_80
CTATTATTGATGGCAAATACACAGAGGAAGCCTTCGCCTGTCCTCATGTATTGGTCTCTCATGGCACTGTACTCTTCTTG
>chr1:115256370-115256649_120
TCCTCATGTATTGGTCTCTCATGGCACTGTACTCTTCTTGTCCAGCTGTATCCAGTATGTCCAACAAACAGGTTTCACCA
>chr1:115258620-115258848_37
CACTGGGCCTCACCTCTATGGTGGGATCATATTCATCTACAAAGTGGTTCTGGATTAGCTGGATTGTCAGTGCGCTTTTC
>chr1:115258620-115258848_148
TGTACTCAGTCATTTCACACCAGCAAGAACCTGTTGGAAACCAGTAATCAGGGTTAATTGGCGAGCCACATCTACAGTAC
>chr1:115259228-115259565_0
CTGAACATTCCACAGCCCAAAGCCGAACACTATGCATGAGATAAACTTACCTCAAGCTCCACTGCCTCTGCTTTGGACAG
>chr1:115259228-115259565_43
AACTTACCTCAAGCTCCACTGCCTCTGCTTTGGACAGATTTAGGACCACAGCCGGGAAAAATGTTGGAGACCCCGGAACC
>chr1:115259228-115259565_86
GACCACAGCCGGGAAAAATGTTGGAGACCCCGGAACCGCCATGAACAGCCCCCACCAAGGAGCGGCACTTCCGGCCCCGC
>chr1:115259228-115259565_129
AACAGCCCCCACCAAGGAGCGGCACTTCCGGCCCCGCCCGCTACGTAATCAGTCGGCGCCCCAGGCGCCTGAGTCCCCGC
>chr1:115259228-115259565_257
CAGACCCGCCCCTCCCACACGGGACGTTTCAATAATGAAAGCGCTAGGTGCTAGTGTCTCAAAAATCAGTAAAACTTTAT
>chr1:159896778-159897366_129
agagagagagagagGCAGACCTAAGATCCCTGTTCCAATCCCCAGACTCACCTAGGGGGTCAGCACATACATTCCATACC
>chr1:159896778-159897366_172
AGACTCACCTAGGGGGTCAGCACATACATTCCATACCAAGGTGACCCAAACCCACTATCAGGGTCTGTGCCTGGGCACCA
>chr1:159896778-159897366_215
ACCCAAACCCACTATCAGGGTCTGTGCCTGGGCACCAAAGGGGCAGGCAGGGGCAGTGCCCTCGTTTGAAACTAGGTCTG
>chr1:159896778-159897366_258
CAGGCAGGGGCAGTGCCCTCGTTTGAAACTAGGTCTGTCTGGTTGGGGGCCTCCTTTGCAGGTCCATATGCCTTTTCACA
>chr1:159896778-159897366_301
TGGGGGCCTCCTTTGCAGGTCCATATGCCTTTTCACAGCCTCACATCAGGGATGTTCACAGCAGAGTGGCCTGTTCGGGG
>chr1:159896778-159897366_344
CATCAGGGATGTTCACAGCAGAGTGGCCTGTTCGGGGTGGGGGACTGGCTGTCGATAGGCTGGTAGCCGAGCCCTAGTAG
>chr1:159896778-159897366_387
ACTGGCTGTCGATAGGCTGGTAGCCGAGCCCTAGTAGCATCTCGGCGGCGGCGGAAGGCCAGGAATTCCTCCCGAAGGGC
>chr1:159896778-159897366_430
GGCGGCGGCGGAAGGCCAGGAATTCCTCCCGAAGGGCAGCACAGCGGGCCTCAGGGCCAGTAACATGGGCAGTGTTCAGG
>chr1:159897499-159897727_0
ATGTGGGACAGTATGGCCGAGATGCCTGCCTTTCCGGGGGGCTCACACACCTAGCTCTGGCTCAGCTTCAGGTCTGAGCC
>chr1:159897499-159897727_111
CAGCAATTCCATGTCCCCAGGGAATTCTGAGTCCCACTCATAGTTCTCGTCCACAGATGTGTTCCTCCTGTAAAAAAAAA
>chr1:159897499-159897727_148
TCATAGTTCTCGTCCACAGATGTGTTCCTCCTGTAAAAAAAAAAAAAAAGACAAACATATGGTGTGGGTGGAGGAATAGA
>chr1:159897897-159898858_0
TCTGGGGTGGGACTGAGGCGGAGGCAGGGATGGGCAGGGACTGCTCTCACCTCTTGCTGACTGTCACCACATGCTCCCTT
>chr1:159897897-159898858_42
GCTCTCACCTCTTGCTGACTGTCACCACATGCTCCCTTCGGGGCCATCTCTCAGGGCCACTGGCCCAGCTGCTGGTGTCT
>chr1:159897897-159898858_84
GCCATCTCTCAGGGCCACTGGCCCAGCTGCTGGTGTCTCCTGGAGCAGGGCTGAGGTAGCTGCCTCCTGCAGAGGGGGCT
>chr1:159897897-159898858_126
GAGCAGGGCTGAGGTAGCTGCCTCCTGCAGAGGGGGCTGTGGAGGGGGGCCGCAGGAACGAAGCGCTGCCTCGCCCACTG
>chr1:159897897-159898858_168
AGGGGGGCCGCAGGAACGAAGCGCTGCCTCGCCCACTGCTCTGGCTGGTGAGGCTGCCTCGAGGGGCAGCAGGGAGAAGG
>chr1:159897897-159898858_210
GGCTGGTGAGGCTGCCTCGAGGGGCAGCAGGGAGAAGGCCTGGCAGCAGCCGCTCCCTCAGTGTCCAGTCAGCCAGGGCT
>chr1:159897897-159898858_252
GCAGCAGCCGCTCCCTCAGTGTCCAGTCAGCCAGGGCTGTGTAAGGGGGCTCTGCAGTGGCCCCAGCCCCTACCACAGCC
>chr1:159897897-159898858_294
AAGGGGGCTCTGCAGTGGCCCCAGCCCCTACCACAGCCCCAGGAAGTGATTCCCTGGGGGATACAGGAGGGGTTTCTGGA
>chr1:159897897-159898858_336
GAAGTGATTCCCTGGGGGATACAGGAGGGGTTTCTGGAGAACGAAGGAAAGATGAGGTGGGACAGCGCCGGGTATCCATG
>chr1:159897897-159898858_378
GAAGGAAAGATGAGGTGGGACAGCGCCGGGTATCCATGTAATCTGGGGGTGCAGCAGGGCTGGGCTCCTCAAGCGGGGGC
>chr1:159897897-159898858_420
CTGGGGGTGCAGCAGGGCTGGGCTCCTCAAGCGGGGGCCAGTCCCCATCCACATTCATCTCTCGGAAGAAGGGCAGGCTC
>chr1:159897897-159898858_462
CCCCATCCACATTCATCTCTCGGAAGAAGGGCAGGCTCAGGTACTGGAGCAGGGGTCCAGGACCTGGCAAGGGACTGGGT
>chr1:159897897-159898858_504
ACTGGAGCAGGGGTCCAGGACCTGGCAAGGGACTGGGTGGGGCTGCTGGAGGGGGTGCCACAGGGCTGATGTCTTCAATG
>chr1:159897897-159898858_546
CTGCTGGAGGGGGTGCCACAGGGCTGATGTCTTCAATGCAGAGGGGCTGGGGTGCCCCACTGGGGCTGCTGCTGCTACAG
>chr1:159897897-159898858_588
GGGGCTGGGGTGCCCCACTGGGGCTGCTGCTGCTACAGTCAAAGGACCGGGCCAGACGCTGGGCTGGAGTCCGAGGTTCT
>chr1:159897897-159898858_630
AGGACCGGGCCAGACGCTGGGCTGGAGTCCGAGGTTCTGCCTGCTCCCGGCCTGACCTTTCCTGGGGGGCCGCCACAGTG
>chr1:159897897-159898858_672
GCTCCCGGCCTGACCTTTCCTGGGGGGCCGCCACAGTGGGCCCCATCACAAAGCGCCCGTCTGGGCCCCGGCAAATGGGC
>chr1:159897897-159898858_714
CCATCACAAAGCGCCCGTCTGGGCCCCGGCAAATGGGCTCCAGAGGTAAGGGTCCCCGGCTAGATGGAGGATCCGGGTGG
>chr1:159897897-159898858_756
GAGGTAAGGGTCCCCGGCTAGATGGAGGATCCGGGTGGGGGCTGGGAGTTCCGGCAGGATCCCCCCAGAGCAGACTCTGG
>chr1:159897897-159898858_798
TGGGAGTTCCGGCAGGATCCCCCCAGAGCAGACTCTGGCGCAGGCTGGGGACTGGGGATCCCTGGAGCTTCAGCTTCGCC
>chr1:159899090-159899233_63
TCCCGGTCGGAGAGAAGATAAGAGGTGGATCTGGAAGGGCATGAGAATAGTAGGTGACACAGGCAAAAATCAAGGCCCTC
>chr1:159899377-159899815_0
GAGGCTAGGCCCAAGTGCGCAGTAGCAGGGCTGAGGGTGGAGGGACTTACCTTGGCGGAGGCGCTTGCGGCGGCGGCGGG
>chr1:159899377-159899815_40
AGGGACTTACCTTGGCGGAGGCGCTTGCGGCGGCGGCGGGCAGCCCTGCGCCGGTTCAGGAGGCAGCCGGCCAGGATGCT
>chr1:159899377-159899815_80
CAGCCCTGCGCCGGTTCAGGAGGCAGCCGGCCAGGATGCTCACAAGGACGGCCACTCCCAGAAAGCAGACTCCGCCCACC
>chr1:159899377-159899815_120
CACAAGGACGGCCACTCCCAGAAAGCAGACTCCGCCCACCACGCCGGCCAGCACGGGCTGAGGCAGGAGGCCCGGCAGCT
>chr1:159899377-159899815_160
ACGCCGGCCAGCACGGGCTGAGGCAGGAGGCCCGGCAGCTGCGTGCGCGAAGGGTAGACCTCCAGACCTAGGCAGGGGTC
>chr1:159899377-159899815_200
GCGTGCGCGAAGGGTAGACCTCCAGACCTAGGCAGGGGTCCACGAGGGAGGGTCAGTGGACTCGGAGCAGCCCTGGGGCT
>chr1:159899377-159899815_240
CACGAGGGAGGGTCAGTGGACTCGGAGCAGCCCTGGGGCTCCTCCCTCACGCCAGGTGCTCACCGGAAGTGGAGACGTTG
>chr1:159899377-159899815_280
CCTCCCTCACGCCAGGTGCTCACCGGAAGTGGAGACGTTGGCCGTGTTGCTGGGGTCGCTGACGAAGCTGCCCGCGAAGG
>chr1:159899928-159900279_0
CGCAGGAGAGCCCCTAGGAGGCCTCTCTCTGTATCGCCTTTCGCACATACCTTGATGAGGCCTGGCACCAGCAGCTCTGT
>chr1:159899928-159900279_39
TTCGCACATACCTTGATGAGGCCTGGCACCAGCAGCTCTGTTTCTGTGCCTGCCACAGCCGGGTCCAGCACCTCCCAGCC
>chr1:159899928-159900279_78
GTTTCTGTGCCTGCCACAGCCGGGTCCAGCACCTCCCAGCCCTGGGAGCCTTGCCGGCCTTCCAAGACGTAGCCATCCAG
>chr1:159899928-159900279_117
CCCTGGGAGCCTTGCCGGCCTTCCAAGACGTAGCCATCCAGTCTCTTAGGGACCAGCTCTGGGGGATCCCAATGCAGGAG
>chr1:159899928-159900279_156
AGTCTCTTAGGGACCAGCTCTGGGGGATCCCAATGCAGGAGTACCCCCCGGGGTGTCCTCACTGCCACCAGACCCCGCGG
>chr1:159899928-159900279_195
AGTACCCCCCGGGGTGTCCTCACTGCCACCAGACCCCGCGGAGGGGACAGGGGAGGCGGTATCTCTGTTGGGGGAAGCCC
>chr1:159900431-159900707_0
AGCCCTTCCCCATCCTTGTCTCTGCTGTTCTGGGACGAGAAGCTTCTCACCTTCCGGAGCAGACAAGACGATTTCGCTGA
>chr1:159900431-159900707_40
AGCTTCTCACCTTCCGGAGCAGACAAGACGATTTCGCTGAAGGGACCACTCCCCAGCTTGTTCTGAGCTAGCACGCTGAA
>chr1:159900431-159900707_80
AGGGACCACTCCCCAGCTTGTTCTGAGCTAGCACGCTGAACTGGTACTGGGTGTGGGGCTGCAGCCCTGGCACTAGGAGG
>chr1:159900431-159900707_120
CTGGTACTGGGTGTGGGGCTGCAGCCCTGGCACTAGGAGGTGAGCAGCCCCCACAGGCACTGCCAAGGACACCCAGTCAT
>chr1:159900877-159901101_0
GGAAAGGAGGCAAGATTGGCACAGAGAAATGGCAGGAGCAGGTCACTCACAGTGGGGTGTACCAGACACTGAATCTCTGC
>chr1:159900877-159901101_36
AGCAGGTCACTCACAGTGGGGTGTACCAGACACTGAATCTCTGCAGATAACCACCATCAAAGCCAGGCTCCCAGGAGACA
>chr1:159900877-159901101_72
ATCTCTGCAGATAACCACCATCAAAGCCAGGCTCCCAGGAGACATTGGCACCCTTGGGCAAAGCCACCACGGACACATTG
>chr1:159901192-159901443_0
GATTCCCAAGTAGTTTCTCCCAGCCCCTGGCCCTCTCTCCAGCCACTAACCCAGCACGTAGACGTTCGTGGAGGTGGCCA
>chr1:159901192-159901443_43
CACTAACCCAGCACGTAGACGTTCGTGGAGGTGGCCACTCGGGCCACAGCATTGCTGGCACTGCATTCCCAGTGCCCGTG
>chr1:159901192-159901443_86
CCACAGCATTGCTGGCACTGCATTCCCAGTGCCCGTGGGCCTCCTTGGTCAATGGTCGCAGGATGAGGCTGCTGTTGCTG
>chr1:159901551-159901768_0
CAGGGGTGTAGTGGGCGTGGGTACAGGCAGAGCGGGCTCAGGAGCCTTACCTTGGTCCAAGAGACAACAGGAGGAGGGTC
>chr1:159901551-159901768_35
GCTCAGGAGCCTTACCTTGGTCCAAGAGACAACAGGAGGAGGGTCCCCTTGGGCGGAGCAGGGGATGAGCAGCTCCCGCC
>chr1:159901551-159901768_70
GAGGAGGGTCCCCTTGGGCGGAGCAGGGGATGAGCAGCTCCCGCCCTACTTCTTGGAAATATTCTTCCTTGGGCCGCTCT
>chr1:159902251-159902492_0
AGCCATCTGACCCACTGTCACCACAGGCCCCCGCCCACCCCCGGCCTAACCTTGAGCAGCACGCGGGTCACAGGAGAGGG
>chr1:159902251-159902492_41
CGGCCTAACCTTGAGCAGCACGCGGGTCACAGGAGAGGGCCCGGCGGTACCAAGACTGTTGTAGGGGGTGCAGGAGTATT
>chr1:159902251-159902492_82
CGGCGGTACCAAGACTGTTGTAGGGGGTGCAGGAGTATTCTCCCAGGGCATCCTCGTTCCCCAGGGCGATGATCAGTGAG
>chr1:159903929-159904410_0
GCAGAATAACGCCAAGCTAAGACCCTCCTTCCCCTGCCCCAAGCCTGTACCTTGTCCAGCTGCAGGGCCTTTCCATCCTT
>chr1:159903929-159904410_41
AGCCTGTACCTTGTCCAGCTGCAGGGCCTTTCCATCCTTGGTCCAGCTGACAAAGAGCAGTGGGGGGTTGGCACGAACCG
>chr1:159903929-159904410_82
TCCAGCTGACAAAGAGCAGTGGGGGGTTGGCACGAACCGGGCAGCGGATCACCCCCGGCATGCCTATGGGCAGGGGTGTC
>chr1:159903929-159904410_123
CAGCGGATCACCCCCGGCATGCCTATGGGCAGGGGTGTCTCAGGAGGCATAGCTGTCACCTGGGCTGGGTCTGGGGGAAA
>chr1:159903929-159904410_164
AGGAGGCATAGCTGTCACCTGGGCTGGGTCTGGGGGAAAGTAGTGGCAAGTTGGGGGAGAGGGGCTTGGCCTGGCCCAGG
>chr1:159903929-159904410_205
AGTGGCAAGTTGGGGGAGAGGGGCTTGGCCTGGCCCAGGGGAAGGGAGCAGGCTGAGGGAGAAGCTGGGGTCAGGCTTAC
>chr1:159903929-159904410_246
AAGGGAGCAGGCTGAGGGAGAAGCTGGGGTCAGGCTTACAGAGCACAGTGAGGTAGGCAGAGGCTGAGGGTGGATGCAGG
>chr1:159903929-159904410_287
AGCACAGTGAGGTAGGCAGAGGCTGAGGGTGGATGCAGGAGGCCATTGCTGGGCACACAGGTGTAGCAGCCGGCATCATC
>chr1:159903929-159904410_328
GCCATTGCTGGGCACACAGGTGTAGCAGCCGGCATCATCAGGCTGGGTGGCCAGCAGCCGCAGGCTCCCGTCCACCAGGA
>chr1:159904420-159904662_0
GACTGTTTGTGAATTCCCCACCTCCACCTTCCTAATGAGGGTGACCCCACCTAATGTGGAAGACATTGATGTTGTCCTGG
>chr1:159904420-159904662_41
TGACCCCACCTAATGTGGAAGACATTGATGTTGTCCTGGAACCAGCTGTAGGTGAGGTTAGCAGGGTATGCCTCAGCATG
>chr1:159904420-159904662_82
CCAGCTGTAGGTGAGGTTAGCAGGGTATGCCTCAGCATGGCAGGCCAATGAAACATCCTGGGAGGCATTGACTGTGCTGT
>chr1:159906138-159906356_0
GCCCCCTTGCATAGGTAACCCTGGACCCCAGCCCTCCCGCCAGAGAGCACCTAGCACTAGCAGCTGGGTGGCGTGGGTGG
>chr1:159906138-159906356_35
CCCGCCAGAGAGCACCTAGCACTAGCAGCTGGGTGGCGTGGGTGGCGCTGCCCTCAGTGCTGGAGGCTTGGCAGGTGTAG
>chr1:159906138-159906356_70
GCGTGGGTGGCGCTGCCCTCAGTGCTGGAGGCTTGGCAGGTGTAGACCCCAGAGCTGCCTCGCTCTACCCGGCGGATCCG
>chr1:159906493-159906748_0
CCTTCCCTTCACACTCTATATGGCTCACTCTGTCCACCCCCAGGACTCACTTGCACCTGGCCCTGGCCCTGGCCAAGGTC
>chr1:159906493-159906748_44
ACTCACTTGCACCTGGCCCTGGCCCTGGCCAAGGTCCTTTCCTCGGAGCTTCCACGTCACATGAGGCAGGGGGCTGCCAC
>chr1:159906493-159906748_88
GGAGCTTCCACGTCACATGAGGCAGGGGGCTGCCACGGGCCACACAACGCAGGGTCACAGGCTCCAGTTCCTGCACTTCC
>chr1:159907425-159907678_44
TCATACAATTGACTGTCAGATGCACCCAGGAGCCGTTAGCAAAATCGTCTTCAGGGATGTGCTGGTCCAGGAAGAACACG
>chr1:159907425-159907678_88
TCGTCTTCAGGGATGTGCTGGTCCAGGAAGAACACGCGGCACTCGTACCAGCCCTGGTCTTCCACCCGGAGACCCTCAAT
>chr1:159912702-159912991_0
CACCTTTCTTGCTGATACCTCCCTACCTCCCACCTGAGGAGAACTCTTACCCACGTAATCAGGGTCAATTCGGGGAGAGT
>chr1:159912702-159912991_42
ACTCTTACCCACGTAATCAGGGTCAATTCGGGGAGAGTAGAGGCCGAACTGGATGAAGATGGGAAGCAGGAATCCAAAGC
>chr1:159913136-159913468_0
ACCCACCCCAAGGCTAACAGGGCATTCTTGAGCCCAAGAGCTCAGCTTACCGTCAGCCCCCTGGCTGATGACCAGGCTGA
>chr1:159913136-159913468_42
CAGCTTACCGTCAGCCCCCTGGCTGATGACCAGGCTGAGGACGGCCAGGCCGAGGCACCACACCATAGCCCAGCTGGCCT
>chr1:159913136-159913468_168
AGGGATGTCCTTCTGATCAGCTCAGGGAACAGGTTTCAGCTCTCACTCTTCTGTACAGTGAGGGCTTGGCTCATGTAACA
>chr1:159915312-159915436_0
GCACTACCAGCACCACCACTTCTATACCTCCAGTACGCCCCCTCCCTCACCTGCTCCGCACCGCTCGGCTCCACTCTCGC
>chr1:159915312-159915436_44
CCTCACCTGCTCCGCACCGCTCGGCTCCACTCTCGCCGCTACACAATAGGGGGCGGACCCGCCTCCCCGCCTCGGATGCC
>chr1:162601004-162601287_82
TTTCCATCCTCCCTTTCCTGTTTGCTCACTTCTTTTCTTGCTCATCTTGGAGACTGTGCAATCCCAGATTAACTACAAAC
>chr1:162601004-162601287_123
TCATCTTGGAGACTGTGCAATCCCAGATTAACTACAAACAGAGAAGAGCTGGTGATAGCTCCAGAGCTCAGAGAAAGGAG
>chr1:162601666-162601933_0
AAAATAGGAATCCTGGATTCTGGCAGTTTCCAGTTGTTTTCTTGGTGGGGGGAGCCGTGGTGGGAAGGGATTAAATCAAA
>chr1:162601666-162601933_114
GGTCAAAATACTAAAGGTCAGCTCCGCGTGTGTGCCCCAACTGTCCTGGAAGCTTCAATTGGAAAACTCCAAACTTTAAG
>chr1:162601666-162601933_152
AACTGTCCTGGAAGCTTCAATTGGAAAACTCCAAACTTTAAGTTTTGCTTATAGCTTCAGCTCAAGTAAGAAAAATGAGG
>chr1:162602120-162602471_0
GAAAACAGCTCTGATTGGTGACTTTCCTTCTTCCCTCCCCAACCCCCTTCCTAATTGAAACCAAATGTGCAATATATTGG
>chr1:162602120-162602471_39
CAACCCCCTTCCTAATTGAAACCAAATGTGCAATATATTGGATGCTGGGATCCCTGGCGCTTTCCCAGGAATCCTCAGAA
>chr1:162602120-162602471_156
TGGATGTATGCCTACCACCGGGCTCCTTCACCAGCAAAGTGGAAAAAGAAGCGTTTCACAACAAATTCTTCTTTTTGGGT
>chr1:162602120-162602471_195
TGGAAAAAGAAGCGTTTCACAACAAATTCTTCTTTTTGGGTTGGGGAAACGCAGTGGATTATAGCTCTGTTTTCTTCTTT
>chr1:162624950-162625214_0
GTGAATGGAACCAAAGTCTATAATAAAATATTGCTTTCTCTTTTTCCCAGCCTCCATCAAGGGAGACCTGCAAGTTGCCT
>chr1:162624950-162625214_74
TTGCCTGGGGTTCAGTGCTCTAGAAAGTTCCAAGGTTTGTGGCTTGAATTATTCTAAAGAAGCTGAAATAATTGAAGAGA
>chr1:162624950-162625214_111
TGTGGCTTGAATTATTCTAAAGAAGCTGAAATAATTGAAGAGAAGCAGAGGCCAGCTGTTTTTGAGGATCCTGCTCCACA
>chr1:162674791-162674971_0
GCTCACCCACTCCGGCCCTTCTGATTAATGTTTGCTGTTCTGCTTTGCAGATGCCTCCCAGGACCCAGAGGGAGACTGTA
>chr1:162674791-162674971_34
CTGTTCTGCTTTGCAGATGCCTCCCAGGACCCAGAGGGAGACTGTAGCCTCATTTCTGTGGAGACCTTTGGCTGGACTCT
>chr1:162688776-162688985_0
CATTTCCTCTCCTTCTCTTTCTGTTTTCTTGCATTATTGGTTGGTGGCAGACTCCAGTTCCAACACCATCTTCTGAGATG
>chr1:162688776-162688985_129
TGAGTTCTGCAAAAGCTCAGGTTAATCCAGGTAACATGGCTATTACTCAGCTATATGCTAGAAGACCAGCAGAATGTTTA
>chr1:162722834-162723037_0
TAAAAATAAAACCATGTCCTCTCTTTTCTCTTTGGTTTCTCTTGGTCTAGCTATATGCCGCTATCCTCTGGGCATGTCAG
>chr1:162722834-162723037_41
TTGGTCTAGCTATATGCCGCTATCCTCTGGGCATGTCAGGAGGCCAGATTCCAGATGAGGACATCACAGCTTCCAGTCAG
>chr1:162722834-162723037_82
GGCCAGATTCCAGATGAGGACATCACAGCTTCCAGTCAGTGGTCAGAGTCCACAGCTGCCAAATATGGAAGGTGAGGATG
>chr1:162722834-162723037_123
GTCAGAGTCCACAGCTGCCAAATATGGAAGGTGAGGATGGTTACATCAAGAAAGCCCATGTTCTGGGGTTGGGCAGATTT
>chr1:162724363-162724695_0
CTCTGTGGTTTCATGGTTGCTCCCTCTCTCCCCAACCCTCACCTCTCAAGGCTGGACTCAGAAGAAGGGGATGGAGCCTG
>chr1:162724363-162724695_42
CTCTCAAGGCTGGACTCAGAAGAAGGGGATGGAGCCTGGTGCCCTGAGATTCCAGTGGAACCTGATGACCTGAAGGAGTT
>chr1:162724363-162724695_84
CCTGAGATTCCAGTGGAACCTGATGACCTGAAGGAGTTTCTGCAGATTGACTTGCACACCCTCCATTTTATCACTCTGGT
>chr1:162724363-162724695_126
CAGATTGACTTGCACACCCTCCATTTTATCACTCTGGTGGGGACCCAGGGGCGCCATGCAGGAGGTCATGGCATCGAGTT
>chr1:162724363-162724695_168
ACCCAGGGGCGCCATGCAGGAGGTCATGGCATCGAGTTTGCCCCCATGTACAAGATCAATTACAGTCGGGATGGCACTCG
>chr1:162724363-162724695_210
CCCATGTACAAGATCAATTACAGTCGGGATGGCACTCGCTGGATCTCTTGGCGGAACCGTCATGGGAAACAGGTAGGAAG
>chr1:162724363-162724695_252
ATCTCTTGGCGGAACCGTCATGGGAAACAGGTAGGAAGAAGAGACATCCAGATCCTGGATGTCCAAGACCATATTTTGAC
>chr1:162724895-162725143_0
TGAGCATGATTTAATACCACCTCTTCACTCATTCTCTTCTCTCTCCTCAGGTGCTGGATGGAAATAGTAACCCCTATGAC
>chr1:162724895-162725143_42
CTCCTCAGGTGCTGGATGGAAATAGTAACCCCTATGACATTTTCCTAAAGGACTTGGAGCCGCCCATTGTAGCCAGATTT
>chr1:162724895-162725143_84
TCCTAAAGGACTTGGAGCCGCCCATTGTAGCCAGATTTGTCCGGTTCATTCCAGTCACCGACCACTCCATGAATGTGTGT
>chr1:162724895-162725143_126
GGTTCATTCCAGTCACCGACCACTCCATGAATGTGTGTATGAGAGTGGAGCTTTACGGCTGTGTCTGGCTAGGTAGGTCA
>chr1:162724895-162725143_168
GAGTGGAGCTTTACGGCTGTGTCTGGCTAGGTAGGTCACTAGCCCAGGAAGCCTATAGACTTTATTAAAAACTCCAACTT
>chr1:162725403-162725609_0
GGTAATGGGCCTGAGCAGTAGGCACTCACTTGGCTGTGTTTCCTTTGCAGATGGCTTGGTGTCTTACAATGCTCCAGCTG
>chr1:162725403-162725609_42
CTTTGCAGATGGCTTGGTGTCTTACAATGCTCCAGCTGGGCAGCAGTTTGTACTCCCTGGAGGTTCCATCATTTATCTGA
>chr1:162725403-162725609_84
GCAGTTTGTACTCCCTGGAGGTTCCATCATTTATCTGAATGATTCTGTCTATGATGGAGCTGTTGGATACAGGTAAATCC
>chr1:162725403-162725609_126
TTCTGTCTATGATGGAGCTGTTGGATACAGGTAAATCCTGGGAAACTTTATTAGAATGGGAAATTGGCCACTAAGAAAGA
>chr1:162729535-162729819_0
TTAACTCAGATTTCTCTCTCCTTTTCCTCCTCTTCTCCTGGCCTGAGCAGCATGACAGAAGGGCTAGGCCAATTGACCGA
>chr1:162729535-162729819_41
CCTGAGCAGCATGACAGAAGGGCTAGGCCAATTGACCGATGGTGTGTCTGGCCTGGACGATTTCACCCAGACCCATGAAT
>chr1:162729535-162729819_164
GAGTGCCACCAATGGCTACATTGAGATCATGTTTGAATTTGACCGCATCAGGAATTTCACTACCATGAAGGTCAGTGGGG
>chr1:162730950-162731294_0
TGCACCTTAGCAGGGCCAACCTATCACTCACATGCCTCTTTCTCTACCAGGTCCACTGCAACAACATGTTTGCTAAAGGT
>chr1:162730950-162731294_44
TACCAGGTCCACTGCAACAACATGTTTGCTAAAGGTGTGAAGATCTTTAAGGAGGTACAGTGCTACTTCCGCTCTGAAGC
>chr1:162730950-162731294_88
CTTTAAGGAGGTACAGTGCTACTTCCGCTCTGAAGCCAGTGAGTGGGAACCTAATGCCATTTCCTTCCCCCTTGTCCTGG
>chr1:162730950-162731294_220
GGCCAGTGCCATCAAGTGTCAATACCATTTTGCAGATACCTGGATGATGTTCAGTGAGATCACCTTCCAATCAGGTAGGG
>chr1:162735740-162735903_83
CCACCTCTCCTATGGCACCCACAACCTATGGTATATGTGATTCCTAATTACACAAATTAATTTGAAGGGACTTACTGGGG
>chr1:162736968-162737199_0
ACTTGACCTGTGAGATGATTGTATTCTCTGCCTTCTCTCCCTGGTCACAGATCCAATGCTTAAAGTTGATGACAGCAACA
>chr1:162736968-162737199_38
CCCTGGTCACAGATCCAATGCTTAAAGTTGATGACAGCAACACTCGGATCCTGATTGGCTGCTTGGTGGCCATCATCTTT
>chr1:162736968-162737199_151
AGGCAGTTCTGGCAGAAAATGCTGGAGAAGGTGAGGAGGTGCAGAATGGTCATGATATAAGAAACTGCTCCTTTCTTTCT
>chr1:162740041-162740352_0
GACCATCTCTTTTGTGCCAACATGCCTTTCTCCTTGCTCTTCTCTTCCAGGCTTCTCGGAGGATGCTGGATGATGAAATG
>chr1:162740041-162740352_39
TTCTCTTCCAGGCTTCTCGGAGGATGCTGGATGATGAAATGACAGTCAGCCTTTCCCTGCCAAGTGATTCTAGCATGTTC
>chr1:162740041-162740352_78
TGACAGTCAGCCTTTCCCTGCCAAGTGATTCTAGCATGTTCAACAATAACCGCTCCTCATCACCTAGTGAACAAGGGTCC
>chr1:162740041-162740352_117
TCAACAATAACCGCTCCTCATCACCTAGTGAACAAGGGTCCAACTCGACTTACGATCGCATCTTTCCCCTTCGCCCTGAC
>chr1:162740041-162740352_156
CCAACTCGACTTACGATCGCATCTTTCCCCTTCGCCCTGACTACCAGGAGCCATCCAGGCTGATACGAAAACTCCCAGAA
>chr1:162741763-162742087_0
TCTCCAAAGACACTCCACGGAATGAGGGCTCGTTGCCCTTGTCTTCCCAGGCTGCAGCGGTGTTGTGAAGCCAGTCCAGC
>chr1:162741763-162742087_41
TCTTCCCAGGCTGCAGCGGTGTTGTGAAGCCAGTCCAGCCCAGTGGCCCTGAGGGGGTGCCCCACTATGCAGAGGCTGAC
>chr1:162741763-162742087_82
AGTGGCCCTGAGGGGGTGCCCCACTATGCAGAGGCTGACATAGTGAACCTCCAAGGAGTGACAGGAGGCAACACATACTC
>chr1:162741763-162742087_205
GCTGTGGAGGAGTTCCCCAGGAAACTCCTAACTTTCAAAGAGAAGCTGGGAGAAGGACAGTTTGGGGAGGTGAGTTGATT
>chr1:162743208-162743436_37
GACTTTTGTCTAGGTTCATCTCTGTGAAGTGGAGGGAATGGAAAAATTCAAAGACAAAGATTTTGCCCTAGATGTCAGTG
>chr1:162743208-162743436_148
GCTCCGAGCAGATGCCAACAAGAATGCCAGGTCTGTGGTCTACATTTTGAATTTTCCTTTAGGTATTTCATCTTTAGGAC
>chr1:162745391-162745683_0
ATTCTGACTCTGGCAACTTCTGAGTTTATCTATGTCTGTATCCTCCCAAGGAATGATTTTCTTAAGGAGATAAAGATCAT
>chr1:162745391-162745683_43
TCCCAAGGAATGATTTTCTTAAGGAGATAAAGATCATGTCTCGGCTCAAGGACCCAAACATCATCCATCTATTAGCTGTG
>chr1:162745391-162745683_86
GCTCAAGGACCCAAACATCATCCATCTATTAGCTGTGTGTATCACTGATGACCCTCTCTGTATGATCACTGAATACATGG
>chr1:162745391-162745683_129
ACTGATGACCCTCTCTGTATGATCACTGAATACATGGAGAATGGAGATCTCAATCAGTTTCTTTCCCGCCACGAGCCCCC
>chr1:162745875-162746210_0
ATCTTCCTGTTTCCATAGGCTACCTTCTGTCTTCTTGTCTATTTCCTCAGTTACACCAATCTGAAGTTTATGGCTACCCA
>chr1:162745875-162746210_43
TCCTCAGTTACACCAATCTGAAGTTTATGGCTACCCAAATTGCCTCTGGCATGAAGTACCTTTCCTCTCTTAATTTTGTT
>chr1:162745875-162746210_86
CTCTGGCATGAAGTACCTTTCCTCTCTTAATTTTGTTCACCGAGATCTGGCCACACGAAACTGTTTAGTGGGTAAGAACT
>chr1:162745875-162746210_129
GATCTGGCCACACGAAACTGTTTAGTGGGTAAGAACTACACAATCAAGATAGCTGACTTTGGAATGAGCAGGAACCTGTA
>chr1:162745875-162746210_255
CGCTGGATGTCTTGGGAGAGTATCTTGCTGGTAAGTTCTCAGCATTTTAAAGCCCTGTCTAACAACTGGCTTGTGGGCTC
>chr1:162748319-162748569_0
TGTTGTGCACAGGTTATTCTGATTTCCCATTCTTTTCTTTACTTAAATAGGGCAAGTTCACTACAGCAAGTGATGTGTGG
>chr1:162748319-162748569_86
GGGGTTACTTTGTGGGAGACTTTCACCTTTTGTCAAGAACAGCCCTATTCCCAGCTGTCAGATGAACAGGTTATTGAGAA
>chr1:162749851-162756413_0
ATATTCTCTCTCTCTCTCTCTTTTGTTTTCCTTTATTTTTGTTCCCAAAGACTTACCTCCCTCAACCAGCCATTTGTCCT
>chr1:162749851-162756413_41
TTCCCAAAGACTTACCTCCCTCAACCAGCCATTTGTCCTGACTCTGTGTATAAGCTGATGCTCAGCTGCTGGAGAAGAGA
>chr1:162749851-162756413_82
CTCTGTGTATAAGCTGATGCTCAGCTGCTGGAGAAGAGATACGAAGAACCGTCCCTCATTCCAAGAAATCCACCTTCTGC
>chr1:162749851-162756413_205
GTTCCTACGGCTCAGGTCCTCCCTACAAGACCTACCACTCACCCATGCCTATGCCACTCCATCTGGACATTTAATGAAAC
>chr1:162749851-162756413_328
CCCCCACTCCCTACCCCTGACTCATATACACTTTTTTTTTTTTTTACATTAAAGAACTAAAAAAGGAAAAAAAAAAGCCT
>chr1:162749851-162756413_369
TTTTACATTAAAGAACTAAAAAAGGAAAAAAAAAAGCCTAGGGCAGATACAATCTAGTAAAAGAAAATCTTTGATATACC
>chr1:162749851-162756413_410
GGCAGATACAATCTAGTAAAAGAAAATCTTTGATATACCAAAGTGTTGGATAACAAAGGCTAGAAAATTCAGATAATTTA
>chr1:162749851-162756413_451
AGTGTTGGATAACAAAGGCTAGAAAATTCAGATAATTTATAAAGGTTAACTATACTTGTGCTTATAAATGTGCAGATTCT
>chr1:162749851-162756413_492
AAGGTTAACTATACTTGTGCTTATAAATGTGCAGATTCTACAATATTTTTCCATGTCATTCTAAAAGAATCTTCAGAAAG
>chr1:162749851-162756413_533
AATATTTTTCCATGTCATTCTAAAAGAATCTTCAGAAAGAAAAACTTGAAGAATACTAATGTCTTGGGAAACATGAGATT
>chr1:162749851-162756413_574
AAACTTGAAGAATACTAATGTCTTGGGAAACATGAGATTAAGTTTAGGGAAAACACTTGATAGATGTGGAGAATCTGAGG
>chr1:162749851-162756413_615
GTTTAGGGAAAACACTTGATAGATGTGGAGAATCTGAGGACTCAGAATTCAGCAACTAATCACAGGTGGTTTTCTAATTT
>chr1:162749851-162756413_697
CCTCTGGACATGTCTCACTGTTTGTATTTCTCTCTCCTGTCAAAGTGAATGATATATTCTTGAAAACCCCCAATTTCTTG
>chr1:162749851-162756413_820
GTTCATATATGAAACAACTGGGGATGTAGATAGGAAAGAATGTCTGCTGCAAGAGTGTATGAAGGGGGATTGTCATTTAC
>chr1:162749851-162756413_861
GTCTGCTGCAAGAGTGTATGAAGGGGGATTGTCATTTACAAAAAAAAAGTACCTCATGGATGGAAGGATTCATGAATAGA
>chr1:162749851-162756413_902
AAAAAAAGTACCTCATGGATGGAAGGATTCATGAATAGATAATGGACATAGGAAAGGAGGTCAATGGAGGACACATAACA
>chr1:162749851-162756413_984
CATGCTATCCACCATTTATTTGTGATTTTGTAAGAGGGTTCTCTTCTTTGTCTTGTTCAGATATTTTCATGTGTGTGTTT
>chr1:162749851-162756413_1025
TCTTCTTTGTCTTGTTCAGATATTTTCATGTGTGTGTTTTAGTGAGAATCTGAGTTTTTAATCAGTAAAGTCTGATGTTT
>chr1:162749851-162756413_1066
GTGAGAATCTGAGTTTTTAATCAGTAAAGTCTGATGTTTTGATATCTTGATGTTTTGATGGTAGACTCTTGAGTTCATCT
>chr1:162749851-162756413_1107
ATATCTTGATGTTTTGATGGTAGACTCTTGAGTTCATCTTGTCCAAATCTTCTAGCATTTTCAAGGATGAAGCCTCTGTG
>chr1:162749851-162756413_1148
TCCAAATCTTCTAGCATTTTCAAGGATGAAGCCTCTGTGGGATCTTTGGGCTTGGGGCTGAATTTCTCAGGCATaaatac
>chr1:162749851-162756413_1517
gtccttgattctGGAGAGGCACAGGATGAACATCTGTTGCTACTGCTGAGTATACACACTCTTGCCTCTGAGATGGCGTG
>chr1:162749851-162756413_1640
GGAAACAGAGCCACTGTCAAGAAGGAATCTGCTCAGAGCAGATTCTGAGTTTTCACACTCCACAAATCCTCAGATTTAGT
>chr1:162749851-162756413_1722
GAAGCTGGAAAAAGGAACTCTTAATTCCAATTGAGGAGAAACAAGAAAACATTACAAATCAGTTTCCCAAGCTGAGAAGG
>chr1:162749851-162756413_1763
CAAGAAAACATTACAAATCAGTTTCCCAAGCTGAGAAGGATTAGCCTTGACCCCTTGGGTCTGCCTCTGTTGCCCTCACC
>chr1:162749851-162756413_1804
TAGCCTTGACCCCTTGGGTCTGCCTCTGTTGCCCTCACCAGTTTACCTTCTACAACAGTTTCTCAGGAACATGTGTATTT
>chr1:162749851-162756413_1845
TTTACCTTCTACAACAGTTTCTCAGGAACATGTGTATTTCCCCATTCAGCTTTCAGCATTGCTCCACGCCACAGCATAAG
>chr1:162749851-162756413_1968
TGATCCTAGCAAATGTCCTTTCCCCATAGTTGTCCTATGCCTTTGGGCTTTAGTCTATCCCAGGACTAACTgtggagaaa
>chr1:162749851-162756413_2214
ctgatatGTCCAGTACTCACTGGAAAATTGGATCTATAACTGATGGGTTTAGTAATCTGGTCATTTCTTGCTCTGAAAAT
>chr1:162749851-162756413_2255
GATGGGTTTAGTAATCTGGTCATTTCTTGCTCTGAAAATTGTAGTCAGCAAAAGAGATCATGGAAGAAATCACTGTAATG
>chr1:162749851-162756413_2419
GGACTAGATACCTTGGGACCTGCCACACTCCACTTTCAAGATATGTATTAGCTTCATTAGAATTAAAGGGACTTGAACTC
>chr1:162749851-162756413_2460
TATGTATTAGCTTCATTAGAATTAAAGGGACTTGAACTCAGGACCTGCAGCCTATTCTTCTTTATCCACATGTCTCTGGT
>chr1:162749851-162756413_2542
GGCTACATCCAGATCACACCATGACTTCTTATAGAGCAAGAGAAAATAATATTATTATATCTTCCTTTGCCTAAAATCTC
>chr1:162749851-162756413_2583
GAAAATAATATTATTATATCTTCCTTTGCCTAAAATCTCTCCACTTATTCTTTTTTATGATTCTGCACCAGTTCACTGGG
>chr1:162749851-162756413_2706
aaatGAACTTACAATGTCTGAATTTTCCTGGCCTTGAGTCACAGAAGTAATATGTTTCAGATGGCTGCCCAATATGTATT
>chr1:162749851-162756413_2747
CAGAAGTAATATGTTTCAGATGGCTGCCCAATATGTATTATCATGTAATACATATCTGTGTCCTTTTCTGGGATGAGGAA
>chr1:162749851-162756413_2829
CTTCAACTTCTGGCACTGAGAACTTTGTATTACAGACACAGGTTTAGTTTCTAGCTTAGTCATGCCTTTAGAGTTTAGTA
>chr1:162749851-162756413_2911
ACAAATCCATGCAACCCAACAGAATACATGGTGAGGGCCTAGTATGTAGAATTTGAAAGTAGTTCAAATTTGAATTAGAA
>chr1:162749851-162756413_2952
GTATGTAGAATTTGAAAGTAGTTCAAATTTGAATTAGAAGAATGAAGCTAGGACTTATTTGGAAAAGGAGATAGAAAAAA
>chr1:162749851-162756413_2993
ATGAAGCTAGGACTTATTTGGAAAAGGAGATAGAAAAAAAATGATCAGAAACTGTGGGGCCTTATTACCTTTGCAGTAAG
>chr1:162749851-162756413_3034
TGATCAGAAACTGTGGGGCCTTATTACCTTTGCAGTAAGTTATCTTCTTCATGATATATGTGAATTATTTTATGTGCAGA
>chr1:162749851-162756413_3075
ATCTTCTTCATGATATATGTGAATTATTTTATGTGCAGATTGTGTTTTGGGATTGTCAGATCTAAACTTATATTCTTGCT
>chr1:162749851-162756413_3116
GTGTTTTGGGATTGTCAGATCTAAACTTATATTCTTGCTGGCTAATGTGCTGATAGCCAGGTCTGAAACTTGATGTGCTA
>chr1:162749851-162756413_3239
GCCTGAGGAGCAAAATGTGGTTTTAATGTTGTGGAAAGATCACTTGCAAGTATATAAGACTGTATAAAGAAGAGGACTGT
>chr1:162749851-162756413_3280
ACTTGCAAGTATATAAGACTGTATAAAGAAGAGGACTGTGTGCAAGTGGGGTGAAAAAAAAGGATACGTGAATGTGCATA
>chr1:162749851-162756413_3321
GCAAGTGGGGTGAAAAAAAAGGATACGTGAATGTGCATATGACTGAATAGGGAGGAAGGTCAGGGCTAGAAAGGAGGCTA
>chr1:162749851-162756413_3444
AAGGTCAAGTCGAGCAAGGTAGAAACAGGAGTAGCTAGAGCCATTGGGAATCCATTTTGAAACAAGAAGGAGTTTTGAAA
>chr1:162749851-162756413_3485
CATTGGGAATCCATTTTGAAACAAGAAGGAGTTTTGAAAGGGAATAGGAAAGTAAGTGTCTTGAAGTAAAAGATAAATAT
>chr1:162749851-162756413_3526
GAATAGGAAAGTAAGTGTCTTGAAGTAAAAGATAAATATGGATGGAGAAAGAAGAAATTCTGGATGATAGAGATGATAAA
>chr1:162749851-162756413_3567
ATGGAGAAAGAAGAAATTCTGGATGATAGAGATGATAAAAATATTTATTAAGAAATGAAGTCAGGTTCAGTGTATGAAAT
>chr1:162749851-162756413_3608
TATTTATTAAGAAATGAAGTCAGGTTCAGTGTATGAAATGGAAAGGAATTTTTCAGAATTTTAAGAAAGGGGAAGTTCCT
>chr1:162749851-162756413_3649
AAAGGAATTTTTCAGAATTTTAAGAAAGGGGAAGTTCCTCTTGGAAAAGATATAGCAACCATCGGGGAATGACCTTTTCA
>chr1:162749851-162756413_3690
TGGAAAAGATATAGCAACCATCGGGGAATGACCTTTTCATTTCAGAAGTGGATGAGGAAGGTGGTGTGAGCATCAGGTAT
>chr1:162749851-162756413_3731
TCAGAAGTGGATGAGGAAGGTGGTGTGAGCATCAGGTATATTCTGGACCATTTCAAGTGCTGGTGAGAAGAAAGGAACTC
>chr1:162749851-162756413_3854
TGAAGACCCAGAGATGCAGAGCTTATGGTAGTTCATAAATCTTCATGTTCTATTATCTTTCATCTGCCAATAAAGTTCAT
>chr1:162749851-162756413_3895
TTCATGTTCTATTATCTTTCATCTGCCAATAAAGTTCATTTTCAATAATGTCCACCATTGCTGTGCCCAGAATAACCACA
>chr1:162749851-162756413_3977
CAAACATCAAAACAATACGCATAAGTTAGACAAGATTAAATCTTGTCTGATATCTGCACAAACAGATATGCACCATGTTG
>chr1:162749851-162756413_4059
AACATGTGTTTTCCTAGTCCCATCCAGGCTTCCCACAAGAAAGCCATGATGTGGGTCTAAACCATATGTTTTGAGTAAAG
>chr1:162749851-162756413_4223
TTTGCCCAAAACTACAAAAATAAAAGAAAAAAAGAAAATTGCAATACATGGCTACTAAGTCTTTGATCATAAGTCGAATT
>chr1:162749851-162756413_4264
CAATACATGGCTACTAAGTCTTTGATCATAAGTCGAATTTATAGACCTGGAATTTGCCATCCTAGTCTTTCCTTTTTAGT
>chr1:162749851-162756413_4387
TTTCTTCATCTCCAGGAAGATGCAGATCCTTATTTTTGCTGGGAAATCCTTCTAAATAGAAATGTAACATTTTTATAAAA
>chr1:162749851-162756413_4428
GGAAATCCTTCTAAATAGAAATGTAACATTTTTATAAAAACAGATTAATGTGTTTTTCACTTAGTAAATGTTTTCAAGAG
>chr1:162749851-162756413_4469
AGATTAATGTGTTTTTCACTTAGTAAATGTTTTCAAGAGCTGAATTGAGAAGGAAAGAGACTGGAGTGGTTAATGGTGAT
>chr1:162749851-162756413_4592
TACTTGGTGCCAAAGAGCAGTGGGGAATTGTTGAGTTGCTGTATCCTTTAAAAAAAAACAAAAaacttgttattttgaaa
>chr1:162749851-162756413_4838
ttccacacatattcatttAGTTGCTGGATACTTTTAATTCTTGCTGATTTGTAAACTGGCCTTGCTTGGATACAACAGGA
>chr1:162749851-162756413_4879
TGCTGATTTGTAAACTGGCCTTGCTTGGATACAACAGGAAAGATACTATCTGGATAAAGTTCTACAGTTTTAGAGAGACT
>chr1:162749851-162756413_4920
GATACTATCTGGATAAAGTTCTACAGTTTTAGAGAGACTATTAACACATTAATGTGTTCCTTTGTCATGAGCAATACCCT
>chr1:162749851-162756413_5002
CTACACTGCTTCTAAATTTTCTGATTTGTTTGGCTGTTTGGCATCTGAAACAATCCAAGACAAACTTAGAAAGATTAGGC
>chr1:162749851-162756413_5043
CATCTGAAACAATCCAAGACAAACTTAGAAAGATTAGGCAACACAAAACACAGTAAGACCTGTTCATAGCTTGTTGTCTA
>chr1:162749851-162756413_5084
CACAAAACACAGTAAGACCTGTTCATAGCTTGTTGTCTAGAAAACCAGGTAGCAGGATATTCTAGATGCTTCCTGCTGCT
>chr1:162749851-162756413_5207
AGAGTAAACCAGTATTTCAGTCAAGAGTTAGTTGGCACTTAGTTAATGGCACTGGAAATAGCTTGTGGAGAGAATAGAAT
>chr1:162749851-162756413_5248
GTTAATGGCACTGGAAATAGCTTGTGGAGAGAATAGAATACAATGGTATAGACTCCTAATGTTTGATAAAATACTATTTT
>chr1:162749851-162756413_5289
AATGGTATAGACTCCTAATGTTTGATAAAATACTATTTTCAGAGTGGTAGAGAGGTTTTATTTGCCTAAATAGCCGTTAT
>chr1:162749851-162756413_5330
GAGTGGTAGAGAGGTTTTATTTGCCTAAATAGCCGTTATTAAATGGAATAACAACCACATTAGACCAAATTAATTGCAAA
>chr1:162749851-162756413_5453
ATTACAGTTTTGAGTTTTATGATTGACATTTTTAAGTCCCCTATTTAAGGGGTCAAGATTATAACAATGTGTGTCTTACT
>chr1:162749851-162756413_5576
tgTTGTTTTTTTGAATGAACATAAGATAGAAACAAAAACTTCTCATCCAGTTAACTAGAGTGAATGTAGGGAGAATTGTT
>chr1:162749851-162756413_5617
CTCATCCAGTTAACTAGAGTGAATGTAGGGAGAATTGTTTTGCTTGTAACATGGAGAGTTTATTTTCAAGTGAGGAAAGA
>chr1:162749851-162756413_5658
GCTTGTAACATGGAGAGTTTATTTTCAAGTGAGGAAAGAGAAAAAAATTACTCAGACTTGTTCCTGGTGAAGTGCATTCT
>chr1:162749851-162756413_5699
AAAAAATTACTCAGACTTGTTCCTGGTGAAGTGCATTCTCTGTTTGTATACTTTTTGATGGAGAAATTGATCTATAGAAC
>chr1:162749851-162756413_5740
GTTTGTATACTTTTTGATGGAGAAATTGATCTATAGAACTGCTTAATTTTTTGAGGCATTTAGACAGCAATGAAAGGTAG
>chr1:162749851-162756413_5781
CTTAATTTTTTGAGGCATTTAGACAGCAATGAAAGGTAGTTCTCCACAGGACACCGAATCAAAAGGAGAGACCAGACTCT
>chr1:162749851-162756413_5822
CTCCACAGGACACCGAATCAAAAGGAGAGACCAGACTCTGGCCTCATACCCAGCCTATTTGAAACAAGCTATCTAGTTTC
>chr1:162749851-162756413_5945
CTTGCAGGAAAATAATCTGAGTCCCAAGCTAGCCTGTGCTCATCCACAATCACAATGAACATGTCAAGGAAGAATTTGCA
>chr1:162749851-162756413_5986
ATCCACAATCACAATGAACATGTCAAGGAAGAATTTGCAGAGACTCAAGGGAAGCACAATGGGATAAGGTAATCACTTTC
>chr1:162749851-162756413_6109
AAGCTGGCTTCCTGCAAACACACCAAGAGTCTGTAATCTAGCCTATCCATTATATGTCCTTTATTATTCATGATATCCTA
>chr1:162749851-162756413_6150
CCTATCCATTATATGTCCTTTATTATTCATGATATCCTATTCTTCTACCTTGTTGCCTGGTAACTTTTTCTGAGGACTGA
>chr1:162749851-162756413_6314
TGTCAAGGGGTAAAGGGCAAATGGATTTAATTTCTGCTTAAAACTATCATAGACGTTCCAAATAGAATATGTAAAATTTC
>chr1:162749851-162756413_6355
AACTATCATAGACGTTCCAAATAGAATATGTAAAATTTCTCTGTATTAGAAAAAGAAACGTGATACCAATTGTATATTTT
>chr1:162749851-162756413_6396
TGTATTAGAAAAAGAAACGTGATACCAATTGTATATTTTCTTTTCTTTATTTATTCTCTGTAAGTCTGTCAGATGATAAA
>chr1:162749851-162756413_6437
TTTCTTTATTTATTCTCTGTAAGTCTGTCAGATGATAAATTGTAAATAACAATGATTAAAGAGTCATGCTACTGATGGAT
>chr1:162749851-162756413_6478
GTAAATAACAATGATTAAAGAGTCATGCTACTGATGGATCTCCCTTTCTGTATAAACAGTGCCAGTTCTGGGCTTTGTAA
>chr1:204485456-204485687_0
GCTCCATCTATGGTTTCCGGAGGCCTCACCGGAAGCCCTCGTGTGAGGCCGTGTGGGAGGCCGGAAGTTGCGGCTTCATT
>chr1:204485456-204485687_38
TCGTGTGAGGCCGTGTGGGAGGCCGGAAGTTGCGGCTTCATTACTCGCCATTTCAAAATGCTGCCGAGGCCCTAGGATCT
>chr1:204485456-204485687_76
CATTACTCGCCATTTCAAAATGCTGCCGAGGCCCTAGGATCTGTGACTGCCACCCCTCCCCCCACCCGGGCTCGGCGGGG
>chr1:204494561-204494774_0
GGGAATTTTCTGCATTAGAATAGATGTTATAAATTTTTTTTTCTATTTAGTTTTACCAACAGACTGCAGTTTCTTCACTA
>chr1:204494561-204494774_34
TTTTTTTTCTATTTAGTTTTACCAACAGACTGCAGTTTCTTCACTACCAAAATGACATCATTTTCCACCTCTGCTCAGTG
>chr1:204494561-204494774_68
GTTTCTTCACTACCAAAATGACATCATTTTCCACCTCTGCTCAGTGTTCAACATCTGACAGTGCTTGCAGGATCTCTCCT
>chr1:204494561-204494774_102
CTCTGCTCAGTGTTCAACATCTGACAGTGCTTGCAGGATCTCTCCTGGACAAATCAATCAGGTAAATCATTTTCGGTATT
>chr1:204494561-204494774_133
TGCAGGATCTCTCCTGGACAAATCAATCAGGTAAATCATTTTCGGTATTTCTAGTTTTTTGGttttttttttttttaatt
>chr1:204495437-204495612_0
AGAAACCTACTTGAAATGTAAATAGCACATTTATTTTATGTTTATATCAGGTACGACCAAAACTGCCGCTTTTGAAGATT
>chr1:204495437-204495612_32
ATTTTATGTTTATATCAGGTACGACCAAAACTGCCGCTTTTGAAGATTTTGCATGCAGCAGGTGCGCAAGGTGAAATGTT
>chr1:204495437-204495612_64
GCCGCTTTTGAAGATTTTGCATGCAGCAGGTGCGCAAGGTGAAATGTTCACTGTTAAAGAGGTAAGCCATCAAATAAAAT
>chr1:204499761-204499995_0
TTTTTGGTAGCAGCTGGACAGATCACAACATGGTATTTTATTCCATGCAGGTCATGCACTATTTAGGTCAGTACATAATG
>chr1:204499761-204499995_39
ATTCCATGCAGGTCATGCACTATTTAGGTCAGTACATAATGGTGAAGCAACTTTATGATCAGCAGGAGCAGCATATGGTA
>chr1:204499761-204499995_78
TGGTGAAGCAACTTTATGATCAGCAGGAGCAGCATATGGTATATTGTGGTGGAGATCTTTTGGGAGAACTACTGGGACGT
>chr1:204501268-204501424_0
TTCATAGTGGCATTTGGGGTTGTTAATTTTTTATCTTCTCTCTTTAACAGCCCTCTCTATGATATGCTAAGAAAGAATCT
>chr1:204501268-204501424_38
TCTCTTTAACAGCCCTCTCTATGATATGCTAAGAAAGAATCTTGTCACTTTAGCCACTGCTACTACAGGTATGTCACATC
>chr1:204501268-204501424_76
ATCTTGTCACTTTAGCCACTGCTACTACAGGTATGTCACATCATATTTCTTCAGTCTGTATCACAGCTTTGAGTTCAAGG
>chr1:204506507-204506675_0
GAATGGTTATTACCAGGGAAGGTTTTCCTTTTGTTTTACTTGCTATCCAGATGCTGCTCAGACTCTCGCTCTCGCACAGG
>chr1:204507286-204507486_80
AAAAGAACTACAGAAGACGATATCCCCACACTGCCTACCTCAGAGCATAAATGCATACATTCTAGAGAAGGTATGTTTTG
>chr1:204507286-204507486_120
CAGAGCATAAATGCATACATTCTAGAGAAGGTATGTTTTGGATTAAGGCTATATAGACTTTTGTTCTCTTCCTCTTCCAA
>chr1:204511861-204512122_0
GTTATTACGTATTGTGCATAGTTATCATTCTTTTCATTTGACTTCTATAGATGAAGACTTAATTGAAAATTTAGCCCAAG
>chr1:204511861-204512122_37
TTGACTTCTATAGATGAAGACTTAATTGAAAATTTAGCCCAAGATGAAACATCTAGGCTGGACCTTGGATTTGAGGAGTG
>chr1:204511861-204512122_148
GGAAACTTGAGAAGCAACTATACACCTAGAAGTAATGGCTCAACTGATTTACAGACAAATCAGGTAAATTTCACATTTGA
>chr1:204511861-204512122_181
AATGGCTCAACTGATTTACAGACAAATCAGGTAAATTTCACATTTGAAGGGAAGTGGTTTTTTTTCTTTTGAAAGGGTAA
>chr1:204513612-204513862_0
TCTGATAAACCTCTGAATACAGAAACTCATGTTTGTTTTTTTTCTGTTAGGATGTGGGTACTGCCATTGTTTCAGATACT
>chr1:204513612-204513862_86
GACTTGTGGTTTTTGAATGAGTCAGTATCAGAGCAGTTAGGTGTTGGAATAAAAGTTGAAGCTGCTGATACTGAACAAAC
>chr1:204513612-204513862_129
TTGGAATAAAAGTTGAAGCTGCTGATACTGAACAAACAAGTGAAGAAGTAGGGAAAGTAAGTGACAAAAAGGTATGTTGT
>chr1:204513612-204513862_170
GAAGAAGTAGGGAAAGTAAGTGACAAAAAGGTATGTTGTGGAAAAATTCCATGTTGATTCTGTTTGTGTGCTCATAGTAT
>chr1:204515874-204516055_0
CTCATCTAAAACAAGTAAACATTACTAATGAGATGTTTTTGCCTTCACAGGTGATTGAAGTGGGAAAAAATGATGACCTG
>chr1:204515874-204516055_34
GTTTTTGCCTTCACAGGTGATTGAAGTGGGAAAAAATGATGACCTGGAGGACTCTAAGTCCTTAAGTGATGATACCGATG
>chr1:204518190-204527298_0
AGCATCATATTAACCCCCTGAGTATTAATTGGCTTCACTTGTCTTTGTAGGATGAGTGGCAGTGTACTGAATGCAAGAAA
>chr1:204518190-204527298_41
TCTTTGTAGGATGAGTGGCAGTGTACTGAATGCAAGAAATTTAACTCTCCAAGCAAGAGGTACTGTTTTCGTTGTTGGGC
>chr1:204518190-204527298_82
TAACTCTCCAAGCAAGAGGTACTGTTTTCGTTGTTGGGCCTTGAGGAAGGATTGGTATTCAGATTGTTCAAAGTTAACCC
>chr1:204518190-204527298_123
TGAGGAAGGATTGGTATTCAGATTGTTCAAAGTTAACCCATTCTCTCTCCACGTCTGATATCACTGCCATACCTGAAAAG
>chr1:204518190-204527298_164
TCTCTCTCCACGTCTGATATCACTGCCATACCTGAAAAGGAAAATGAAGGAAATGATGTCCCTGATTGTCGAAGAACCAT
>chr1:204518190-204527298_205
AAATGAAGGAAATGATGTCCCTGATTGTCGAAGAACCATTTCGGCTCCTGTCGTTAGACCTAAAGATGCGTATATAAAGA
>chr1:204518190-204527298_246
CGGCTCCTGTCGTTAGACCTAAAGATGCGTATATAAAGAAAGAAAACTCCAAACTTTTTGATCCCTGCAACTCAGTGGAA
>chr1:204518190-204527298_287
GAAAACTCCAAACTTTTTGATCCCTGCAACTCAGTGGAATTCTTGGATTTGGCTCACAGTTCTGAAAGCCAAGAGACCAT
>chr1:204518190-204527298_328
CTTGGATTTGGCTCACAGTTCTGAAAGCCAAGAGACCATCTCAAGCATGGGAGAACAGTTAGATAACCTTTCTGAACAGA
>chr1:204518190-204527298_369
CAAGCATGGGAGAACAGTTAGATAACCTTTCTGAACAGAGAACAGATACAGAAAACATGGAGGATTGCCAGAATCTCTTG
>chr1:204518190-204527298_410
ACAGATACAGAAAACATGGAGGATTGCCAGAATCTCTTGAAGCCATGTAGCTTATGTGAGAAAAGACCACGAGACGGGAA
>chr1:204518190-204527298_533
TGTGCCAGAAGACTAAAGAAGGCTGGGGCTTCATGCCCTATTTGCAAGAAAGAGATTCAGCTGGTTATTAAGGTTTTTAT
>chr1:204518190-204527298_574
TTGCAAGAAAGAGATTCAGCTGGTTATTAAGGTTTTTATAGCATAATGGTAGTACGAACATAAAAATGCATTTATTCCGT
>chr1:204518190-204527298_615
CATAATGGTAGTACGAACATAAAAATGCATTTATTCCGTTCACTTACCACATTATTTGAAAATCAATCCTTTATTTAATT
>chr1:204518190-204527298_656
ACTTACCACATTATTTGAAAATCAATCCTTTATTTAATTTTATTTCCAACCTGTCAGAGAATGTTCTTAGGCATCAAAAT
>chr1:204518190-204527298_697
ATTTCCAACCTGTCAGAGAATGTTCTTAGGCATCAAAATCCAAGGTAGCTGTAAGAAAAATACTGGAGCTAACAATGAAG
>chr1:204518190-204527298_738
AAGGTAGCTGTAAGAAAAATACTGGAGCTAACAATGAAGAACAGAAGTAATCTGATTAGTCAAATTATTAAGTGCCATGG
>chr1:204518190-204527298_779
CAGAAGTAATCTGATTAGTCAAATTATTAAGTGCCATGGATTACTTTATGCAGCAGTCAGGTACATAGTTAGGTGAACCC
>chr1:204518190-204527298_820
TACTTTATGCAGCAGTCAGGTACATAGTTAGGTGAACCCAAAAGAAAAACTCTTGAAAACAAGAGATTTCTTCCATGCAC
>chr1:204518190-204527298_1394
gtctggccCTTTTGCAAGACTTTAATCTGAAATCTAAATTTTTAAAATTTAAGTACTTACAAAGGATATACTATCCAACA
>chr1:204518190-204527298_2624
attttgaagaccaAGGCCCTAGAATTGTCAAACTTAAGGATCATAAAAATCATGAGGGTTGCTTGTTAAAAATGTCCAAA
>chr1:204518190-204527298_2665
CATAAAAATCATGAGGGTTGCTTGTTAAAAATGTCCAAACGTGCAGAGACTGATCTTTGAGATCTGGACCAGGAATTTGC
>chr1:204518190-204527298_2706
TGCAGAGACTGATCTTTGAGATCTGGACCAGGAATTTGCATTTGAACAAGTGTTCCTGGAATCTCTATGCAAGTTTTATA
>chr1:204518190-204527298_2747
TTGAACAAGTGTTCCTGGAATCTCTATGCAAGTTTTATACAGAACATACTTTTGGAATCCTTGCCCTAGAcaggggtgtc
>chr1:204518190-204527298_3567
ATTTTTAATAAAACTTAAGAAGTAAACATTTTACTTATGTTTATAGGTATTTGATCCTAAATTTGACACATCATTGCCCA
>chr1:204518190-204527298_3608
TATAGGTATTTGATCCTAAATTTGACACATCATTGCCCATGAAAGAATCCTCTTAGGCTGCTCAGCTTCACTCTTCCTGC
>chr1:204518190-204527298_3731
TTAGACGATCCTAAGATATGTGCTTGAGCCGAATTTCATCTTTACTTGTAGGAAACTTTAAACTATTTCttttcttttct
>chr1:204518190-204527298_4100
gcgcccagcTTAAACTATTTTCTTGGTCTGTTTTTGATTTTCTTTTTTCCTTGCCACTGCGGTACAGATTTTTTTTACTC
>chr1:204518190-204527298_4141
CTTTTTTCCTTGCCACTGCGGTACAGATTTTTTTTACTCACTGCCACTAAACTAAAGCAAGGCATAGTTTATATGTGAAG
>chr1:204518190-204527298_4182
TGCCACTAAACTAAAGCAAGGCATAGTTTATATGTGAAGTGTTCAGAGTTTACTGCTATAAGGAAACTTCCAAATACTGA
>chr1:204518190-204527298_4223
TTCAGAGTTTACTGCTATAAGGAAACTTCCAAATACTGACATTTACCTTTTAGCTGTAGTTATTGGGACCATGTGCTCTG
>chr1:204518190-204527298_4510
CTATGAATAATGAAATCACACCACATTACCATCAGATTTCTTGTTTTAGTTGTCAAATTAATATTTATGATTGTTATCTT
>chr1:204518190-204527298_4551
TGTTTTAGTTGTCAAATTAATATTTATGATTGTTATCTTGGGCGAAAAGTTCAGAGCAGAGATGACAAATCATTAGAACA
>chr1:204518190-204527298_4592
GCGAAAAGTTCAGAGCAGAGATGACAAATCATTAGAACAACGATGAATTTCAGTATTACGGCTAAAAAGTTCTTCTGTCT
>chr1:204518190-204527298_4633
GATGAATTTCAGTATTACGGCTAAAAAGTTCTTCTGTCTGAATATTAACTCACTCTCCTTCCAGTGTACTTCACAGTAAT
>chr1:204518190-204527298_4674
ATATTAACTCACTCTCCTTCCAGTGTACTTCACAGTAATTGGTATGCTTTTTTATTTAATGCTTAAATCAAACTTTATAA
>chr1:204518190-204527298_4715
GTATGCTTTTTTATTTAATGCTTAAATCAAACTTTATAAAAATCTTAGACCAGATCTTTAATATGGTATGCCATTTCCCC
>chr1:204518190-204527298_4756
ATCTTAGACCAGATCTTTAATATGGTATGCCATTTCCCCAGTCTACCAATGGAATAGTATGGGTTTCTAATCCTAGGCTT
>chr1:204518190-204527298_4879
ACTAACTTCTGTAATGTAAGATTGAGTCACTGCCAAGCATTTGAAATATGCAGTTGTGTTTTAATTATAATTTATGTATA
>chr1:204518190-204527298_4920
TGAAATATGCAGTTGTGTTTTAATTATAATTTATGTATAGTTAGATGTATGTAGTGCATTGTGTGGTATTATTTGGTTTG
>chr1:204518190-204527298_4961
TAGATGTATGTAGTGCATTGTGTGGTATTATTTGGTTTGTAAGAATTTATTTTTAAGGGTCAAGGTCATTTGTAACATTT
>chr1:204518190-204527298_5002
AGAATTTATTTTTAAGGGTCAAGGTCATTTGTAACATTTTGTGTGTGTCAATTCAATGCAATGTTGGCTGCCTTTTGAAG
>chr1:204518190-204527298_5043
TGTGTGTCAATTCAATGCAATGTTGGCTGCCTTTTGAAGTCTTTGATATATTGGTGAATATTCTTCTGATCTATAATACA
>chr1:204518190-204527298_5084
TTTGATATATTGGTGAATATTCTTCTGATCTATAATACAAAGCTATGTAATGTTACCTCTTGACTCGCTTTTGAAAGGAA
>chr1:204518190-204527298_5125
GCTATGTAATGTTACCTCTTGACTCGCTTTTGAAAGGAAGACAATTGTTAACTAGATATTTGAGTTTTTTCCCCTCAGAA
>chr1:204518190-204527298_5166
CAATTGTTAACTAGATATTTGAGTTTTTTCCCCTCAGAATTATGTGAATTTCTGATATATGGCTTTAGATACTGTGAATC
>chr1:204518190-204527298_5207
ATGTGAATTTCTGATATATGGCTTTAGATACTGTGAATCTGTTTTCCATTTAGTCAGTTATCTGCTTAAATTGTTCAGAA
>chr1:204518190-204527298_5248
TTTTCCATTTAGTCAGTTATCTGCTTAAATTGTTCAGAACTATATCCTAACGAGCAATTAGTTCTGATGGTTCTCCCAGT
>chr1:204518190-204527298_5371
CCTTTGCTAAAAATGGCCATAGATTAGGAACTAGCTATGTTTTTAGAATCAAAGATGAACCGGTAAGCTGTCTCATGTAC
>chr1:204518190-204527298_5412
TTTAGAATCAAAGATGAACCGGTAAGCTGTCTCATGTACCAAACGTGAAATTTACAGTGTTTACAAATGTCTGGAATTTT
>chr1:204518190-204527298_5494
ACTGCCATAGGGAATGTTAAGGTTACTTGGCTGGAATTTATCAGACTTGTGAGTAAACAAGTTGAAGTTTAGCAGATGAG
>chr1:204518190-204527298_5535
CAGACTTGTGAGTAAACAAGTTGAAGTTTAGCAGATGAGGGGGAATATTGAGGCCCCTAAGGCTAAACAAAATAATCAGT
>chr1:204518190-204527298_5658
AACAGTTTTTCCTGATTGCTTTGAGAAGTACTTTCTTTTGACAGAAATTTTCATTCTGCTTGCCATTGCTATATTCTCCC
>chr1:204518190-204527298_5699
CAGAAATTTTCATTCTGCTTGCCATTGCTATATTCTCCCTTTATAGGAGCCATTGGATTTCTTTCCTTTTGTGGGAAATG
>chr1:204518190-204527298_5781
CCATTAGCATTTTCAGATCTTTTGATGTGCACTAATGCCATTATTGGTAATGCCGTTATTGGTGAATACAGCATAGTTAA
>chr1:204518190-204527298_5822
TATTGGTAATGCCGTTATTGGTGAATACAGCATAGTTAAATAAACTGTTACAGTAAATCTACACTTGGATTTGCTGCACC
>chr1:204518190-204527298_5863
AAACTGTTACAGTAAATCTACACTTGGATTTGCTGCACCTCTACCAATAGCCTTTTGAATGACTGAAAGTGTTAACAGAG
>chr1:204518190-204527298_5904
TACCAATAGCCTTTTGAATGACTGAAAGTGTTAACAGAGAAAGAGGCATGTCTGCAGAAAGAGATAGCTAATATTTTTTG
>chr1:204518190-204527298_6027
TTTTCCTTCTTACGATCCTCATTGAATCCCCTCTGGGAGCACAGGACAGTTAGTAGAACTCTCCAtttcttttttttttt
>chr1:204518190-204527298_6396
CTCCATTTCTTAAGGTAAAGAGGGTCAAGGATACCTAAAAAGGGTCAAATAATGCTAGAAGAGCAATTCCTCTTTCAGAG
>chr1:204518190-204527298_6437
GGGTCAAATAATGCTAGAAGAGCAATTCCTCTTTCAGAGCAGTTGCTGTAATTTGGCAAATGCTTTATCGAAGATTGATA
>chr1:204518190-204527298_6806
GGACATTTATCATTATAACATCTTATTAGAGCCCCTAATTTCTTATCTGAAGGCACTGTTTTTTTTTTTAAACAGTTAAG
>chr1:204518190-204527298_6847
CTTATCTGAAGGCACTGTTTTTTTTTTTAAACAGTTAAGTACTGATGTCAACAGACAAATATTTCTGATCAGATAGTCCC
>chr1:204518190-204527298_6888
CTGATGTCAACAGACAAATATTTCTGATCAGATAGTCCCCTGTCAACAGTAGCAAATGTGGTTTCATAAAGTGGGAAGAA
>chr1:204518190-204527298_6929
GTCAACAGTAGCAAATGTGGTTTCATAAAGTGGGAAGAAAACAGCATTTTAAAGTAACTTTTTgggagactgatttgagt
>chr1:204518190-204527298_7052
ACCTTTACTGTGTCATTTATATCCCCTTAGTTCCAAAGTTAATTATCTTATTTCTGGATATTGCTTTTATACCAAAGACC
>chr1:204518190-204527298_7093
ATTATCTTATTTCTGGATATTGCTTTTATACCAAAGACCCTTATCAGCCCTTGTAACTACAGTATCTTTAGATAAGATTC
>chr1:204518190-204527298_7134
TATCAGCCCTTGTAACTACAGTATCTTTAGATAAGATTCCTCTTTCCAGTCAGTCCTGGGAAATGTTTCTGTTGCAGAGT
>chr1:204518190-204527298_7216
GGCGGTAGATGGGAAGCTGTGATGGCAGAGCTACTATCTAATAAAGTAACAACTCGTAGTTGAGGCTTCCTTTCTGTGTG
>chr1:204518190-204527298_7257
TAAAGTAACAACTCGTAGTTGAGGCTTCCTTTCTGTGTGTGATGGGGGATAGGGAGTTAGCTCCCCTGTTGTCTCAGCAC
>chr1:204518190-204527298_7626
ctcaaagaaaTTGAGGTCAGGCTTCCTTCTTACAGAATTATTTTTTTCTCTGTAGTTTGCCTCATTTTTTCACTTTCTTT
>chr1:204518190-204527298_7667
TTTTTTCTCTGTAGTTTGCCTCATTTTTTCACTTTCTTTTCAATGAGAATCGAAGTGTTTCTTTTGGGTTTTTTTTTCCC
>chr1:204518190-204527298_7708
AATGAGAATCGAAGTGTTTCTTTTGGGTTTTTTTTTCCCCCTTTTAAAATCAACAGGAAATGTTTCAAAGGAGGGATGAA
>chr1:204518190-204527298_7831
GCAACCTTGAATATGACTTTCTTTAGTCTCTAGCTATGCACTATTAAGTGCCTCTTGGGTAGAGGTAGAGTTAAGTATTG
>chr1:204518190-204527298_7995
ttgttgtagggattaaatCCGGGAGAGCAATTCTGAAGCCTATAAATTTCCTTGAAGAGATCTAAGAACCTATTATGCTC
>chr1:204518190-204527298_8036
ATAAATTTCCTTGAAGAGATCTAAGAACCTATTATGCTCTTGGTGTACCAAGCTCTGGGGTATATATTCAGAATACCTCA
>chr1:204518190-204527298_8159
GCAGAGCCTGTTTGATTACTGCAGGCCCTTTTACCCATGCTTCTAGTTTAGGTATTCTTTCTTTGATATGAGGCTCTTGA
>chr1:204518190-204527298_8200
TCTAGTTTAGGTATTCTTTCTTTGATATGAGGCTCTTGACCAGAAAAGAGTTCTTTCTCTAGGTGTTCTGAGAGAAGTTT
>chr1:204518190-204527298_8241
AGAAAAGAGTTCTTTCTCTAGGTGTTCTGAGAGAAGTTTGTAAATTTGGATAGTACATTCTATCCTGATAAAACCACCTT
>chr1:204518190-204527298_8282
AAATTTGGATAGTACATTCTATCCTGATAAAACCACCTTGCTGTGGTCTTGATGTACAAAAAAAAAttttttttttgaga
>chr1:204518190-204527298_8651
TTCTACATACACTTGAGTAGGTGGCATAAAATGCACTGTCAATATATAGAAAACATGAAATTTTCCAAATATTTCCGATC
>chr1:204518190-204527298_8692
ATATATAGAAAACATGAAATTTTCCAAATATTTCCGATCAGAGAATCACAAGAGCAGCAAATGTGGTTTCATCAAGTGGG
>chr1:204518190-204527298_8856
ataataataataacaacaaCTTATTGAATGTGGCCAGCTCACTAGATGAGGAAAGAGGAAGGCATTTTCTGCATTCTTGC
>chr1:204518190-204527298_8897
CTAGATGAGGAAAGAGGAAGGCATTTTCTGCATTCTTGCCTAGTTTTCCTTATAAGCACCACTAAGTTAATAGCTCTGTC
>chr1:204518190-204527298_8938
AGTTTTCCTTATAAGCACCACTAAGTTAATAGCTCTGTCTTTTTGGTGTTTGCACTATGTAATGCTTTTAATACTTTTTA
>chr1:204518190-204527298_8979
TTTGGTGTTTGCACTATGTAATGCTTTTAATACTTTTTAATTGTGCTTTTTTATGTATTAAATGTTTTTCCTTTTGCCAT
>chr1:204518190-204527298_9020
TGTGCTTTTTTATGTATTAAATGTTTTTCCTTTTGCCATTGTGTGTTGTCATTATTTTTGAAATAGGTAATTTTGTGTGT
>chr1:204518190-204527298_9028
TTTATGTATTAAATGTTTTTCCTTTTGCCATTGTGTGTTGTCATTATTTTTGAAATAGGTAATTTTGTGTGTATACAGTT
>chr1:243651484-243651802_40
CTTCGGCTCAGTAGCCTGGAGTTTGAAATGCACCTTGAGCTTTAATGGCCTTTTCCTTGTGAGAATTCGAGTTAACGTGC
>chr1:243651484-243651802_160
ACACATCTCGCTTCTTTCCAGAACACTTCTGGGTAGTCGTTCAATTCCACATTTAATCCAAAGCCAACAGTTCCATGGGT
>chr1:243662970-243668686_0
TAAAAGGTGACTAAACCAGCAAATGAGAAGACAAATAACATTGAAGAACATGAGCTATTGAAACTTACTTTTTATTATTT
>chr1:243662970-243668686_41
TGAAGAACATGAGCTATTGAAACTTACTTTTTATTATTTTTTCCAGTTACCCAGCATGCCACAATCTGATTGCTGACCTG
>chr1:243662970-243668686_123
TGGAACAGAGTGAAATAAATGATTTACAAAGAGATATTTACATTCATCTGGTTTAGACTTAATATGCCACAACGCACCAC
>chr1:243662970-243668686_164
ATTCATCTGGTTTAGACTTAATATGCCACAACGCACCACGACCTTCCCAGGGTGACACCGCCTCAGCCTGCAGTGGGGCT
>chr1:243662970-243668686_287
GGAGCTGGAGTCTGACTCTAGCTGAGCAGAGCTCCTGGTGTATGTTTTCAGAAATGGCTTGAAGTTATGTGTTTAAATCT
>chr1:243662970-243668686_328
ATGTTTTCAGAAATGGCTTGAAGTTATGTGTTTAAATCTGCTCATTCGTATGCTAGGTTATACATATGATTTTCAATAAA
>chr1:243662970-243668686_369
TCATTCGTATGCTAGGTTATACATATGATTTTCAATAAATGAACTTTTTAAAGACTTGAGTTGTAATGTTTCCTTTTTAT
>chr1:243662970-243668686_410
AACTTTTTAAAGACTTGAGTTGTAATGTTTCCTTTTTATCTTGTAGTGATGAACAAAACACACCAAAAAGGCACATATTT
>chr1:243662970-243668686_451
TGTAGTGATGAACAAAACACACCAAAAAGGCACATATTTTAACTAGGCCAAAGTATATTAAGGACCAAACTTTTTTTCCT
>chr1:243662970-243668686_492
ACTAGGCCAAAGTATATTAAGGACCAAACTTTTTTTCCTGCCATTCATTTTTCTTTTCATGATCTATATATCAATCATCC
>chr1:243662970-243668686_533
CATTCATTTTTCTTTTCATGATCTATATATCAATCATCCTTCACCTTTAATCAATGTCCCATCAGACTCCATTTTATTTA
>chr1:243662970-243668686_574
CACCTTTAATCAATGTCCCATCAGACTCCATTTTATTTATTTATCGTCCTACTTTGTGCACAATCAATCAATCAGGAGAC
>chr1:243662970-243668686_615
TATCGTCCTACTTTGTGCACAATCAATCAATCAGGAGACACCAGGAAGCACTATGCATTACTCTTTCCATTCTGTTAAAC
>chr1:243662970-243668686_738
ATTTTTTTCTTCAATACGCAGTATTTGAGAGGAGCCTAAAAACGTACTTAGTGAAATTAGAAAATTTACTTAGAGTATAT
>chr1:243662970-243668686_779
ACGTACTTAGTGAAATTAGAAAATTTACTTAGAGTATATCAAATATCTGTACACAGATAATTATTTGTCTAAAATAGTAT
>chr1:243662970-243668686_820
AATATCTGTACACAGATAATTATTTGTCTAAAATAGTATTTCTACTATACACAATTAAGCCCTCAAATGCTTTAAAGTAA
>chr1:243662970-243668686_861
CTACTATACACAATTAAGCCCTCAAATGCTTTAAAGTAATAAAAACGGACACTGGACATACCGTGTTGTATCTGAGAATG
>chr1:243662970-243668686_902
AAAACGGACACTGGACATACCGTGTTGTATCTGAGAATGACAAACACTAAAGGCAAGGCTGCAGTTAGTTAGGACAGGTC
>chr1:243662970-243668686_1025
CATCACCATCTCAACACAGAGCTGATGTCACCATATGCTCAGCCTTGCCTCTCAGAAGTGATGTGGATTAGGCTTTGGAG
>chr1:243662970-243668686_1107
GGTGGCATGATCTACACACAGAGACCATTTGAATCTCTTGAGCATGTAAAAGGTTCAAGCCTGAAACAGTAGAACTTCTA
>chr1:243662970-243668686_1148
GCATGTAAAAGGTTCAAGCCTGAAACAGTAGAACTTCTATTCAGATTCAGAAGTTTTTTATTTCATCAAATGTGCTAGAC
>chr1:243662970-243668686_1189
CAGATTCAGAAGTTTTTTATTTCATCAAATGTGCTAGACATAAAGGCTGTCACATAAGATATTTTAATTGTCCTTAATTC
>chr1:243662970-243668686_1230
AAAGGCTGTCACATAAGATATTTTAATTGTCCTTAATTCTGTTTTAGATATACTGTGAATAAATTATACAATATTCTAAA
>chr1:243662970-243668686_1271
TTTTAGATATACTGTGAATAAATTATACAATATTCTAAAAATAGCACCTTTAAAGAATTATAGAGGTCACTTTTTTTTAG
>chr1:243662970-243668686_1312
TAGCACCTTTAAAGAATTATAGAGGTCACTTTTTTTTAGCCTCCTGGATCTGTCAACCCCAGTGGTTTTGAGAGAAGAGC
>chr1:243662970-243668686_1353
TCCTGGATCTGTCAACCCCAGTGGTTTTGAGAGAAGAGCACATGTGAGAATGCCCTCAAATTTGGCCGTGTGACATACAC
>chr1:243662970-243668686_1476
CTGGCTTCGTCACAGGAGCAAAGCCAAGTTTCTACAATAGTAGCTTTATGAGGTAAAATCAGAAAAAGGCCCCATCCAGA
>chr1:243662970-243668686_1599
ATCTACATCACCCACGTCTAAGTTTGTTAATTTGCCATGACATGTTGTTAGAAATACACTCTAAGAAAGGAAATATGCAG
>chr1:243662970-243668686_1640
ATGTTGTTAGAAATACACTCTAAGAAAGGAAATATGCAGAGCAGTACATTATCAGGAAGACGTTAATGAAAAGCTACATT
>chr1:243662970-243668686_1681
CAGTACATTATCAGGAAGACGTTAATGAAAAGCTACATTCCTTCAGATTCTGGGTCCAAACCGTGTGTTGTATAGATGAT
>chr1:243662970-243668686_1722
TTCAGATTCTGGGTCCAAACCGTGTGTTGTATAGATGATTCGGGTCTGAATGTCCCCAGGGTCTGAGACCTCCTTCATCC
>chr1:243662970-243668686_1763
GGGTCTGAATGTCCCCAGGGTCTGAGACCTCCTTCATCCCTGGCTTCACAGTACATCCATCCTAAATCCAGTGCTGAGAG
>chr1:243662970-243668686_1886
CAACCGCACTACTGCCATTTCACTGAAGTAAAAATGATCCCCTATGTGTGTGTGTGTGAGCTACAAGGAATTATTTCTAT
>chr1:243662970-243668686_1927
CTATGTGTGTGTGTGTGAGCTACAAGGAATTATTTCTATATTTTCCTGTCACATTTTATACAAGGTAGGTTAATACCAGC
>chr1:243662970-243668686_1968
TTTCCTGTCACATTTTATACAAGGTAGGTTAATACCAGCTGGGGCTATTAAAAATCATGTTTTCATTAAAGAAGATTTAA
>chr1:243662970-243668686_2009
GGGCTATTAAAAATCATGTTTTCATTAAAGAAGATTTAATTTGGGGGGATTATAGAACCACATCCAACAACAATAAACAG
>chr1:243662970-243668686_2050
TGGGGGGATTATAGAACCACATCCAACAACAATAAACAGAGAAGTAGCAGATTGACATAGTGCTTTATTTAAGCTGTCTG
>chr1:243662970-243668686_2091
AAGTAGCAGATTGACATAGTGCTTTATTTAAGCTGTCTGTACGAAGGAAAATCATGTTCATCCCTATCATATACGTGTAA
>chr1:243662970-243668686_2132
CGAAGGAAAATCATGTTCATCCCTATCATATACGTGTAAAAATACTAAGGATGTACAGTGTACAAAAACAGTTTCTCCTA
>chr1:243662970-243668686_2173
ATACTAAGGATGTACAGTGTACAAAAACAGTTTCTCCTAGTTATTCCACATCCTTGTGGGTCATATACTTCAGGAAATAG
>chr1:243662970-243668686_2214
TATTCCACATCCTTGTGGGTCATATACTTCAGGAAATAGACAGGTTTAGTATGACCAACAGTAATAGTAATACAGTTTCT
>chr1:243662970-243668686_2255
AGGTTTAGTATGACCAACAGTAATAGTAATACAGTTTCTTGGGTTTATAGTTGCATCTGCTTAAAATCCTTAACCAGATG
>chr1:243662970-243668686_2296
GGTTTATAGTTGCATCTGCTTAAAATCCTTAACCAGATGACTAGATCTTGCGCAGATCTAATGAAAGAACTAGCAAGGTC
>chr1:243662970-243668686_2337
TAGATCTTGCGCAGATCTAATGAAAGAACTAGCAAGGTCAAGAAATGTCACAAACTATAAAGCTACAGGGAGGTAATTCA
>chr1:243662970-243668686_2378
GAAATGTCACAAACTATAAAGCTACAGGGAGGTAATTCAATTACCAATTTAGAGGTTTTCTTTTTATTTAAATAAATACT
>chr1:243662970-243668686_2419
TACCAATTTAGAGGTTTTCTTTTTATTTAAATAAATACTTTACATTTCATGCTTGCCTGTAATGCACTACCAGGAGCAAG
>chr1:243662970-243668686_2460
ACATTTCATGCTTGCCTGTAATGCACTACCAGGAGCAAGATAAGGAAATTCTACTGTAGACAGTACAAACAGTAGCAGCA
>chr1:243662970-243668686_2501
AAGGAAATTCTACTGTAGACAGTACAAACAGTAGCAGCAAAGTGTGTATGTTGAGGTGTAATAGAGAGACCCTGCAGTTA
>chr1:243662970-243668686_2542
GTGTGTATGTTGAGGTGTAATAGAGAGACCCTGCAGTTAGTAAGGAAGGCCCTTACTTTTGTACTCTAGGAGAAGCAAGT
>chr1:243662970-243668686_2624
CCCCTGCAAGAACAGTCAGCTTTAAGAAGCTGGAAATCAGGGATGGGAAATGGAAAACAATACTTGAATAATGCTATGTA
>chr1:243662970-243668686_2665
GATGGGAAATGGAAAACAATACTTGAATAATGCTATGTAATTAGTGTAGAAAGCAAAGCTGAGCGCGACCCTGCCAACCA
>chr1:243662970-243668686_2747
TAAGCAGAAATGGCCAATTTCCTCCAAGATGGCTGCATTATGACAAGAAGTCAAGCTTCATGACAGTTAGTATGGGCTGG
>chr1:243662970-243668686_2788
GACAAGAAGTCAAGCTTCATGACAGTTAGTATGGGCTGGAGTCTGCAAAGTCTGAACTGTATTCTCATAGAATGATTCCA
>chr1:243662970-243668686_2829
TCTGCAAAGTCTGAACTGTATTCTCATAGAATGATTCCAGGTTTCAGGGTGTTCCACCTGCCAGAACCCAAAACTACAAC
>chr1:243662970-243668686_2952
CATTTCTGGTTTTCTATTATTCCTCCATGGCAGCTGACAGATCTGGAAGTGAAAATAGGGGATTCTCAAAATCAAAGCCA
>chr1:243662970-243668686_2993
TCTGGAAGTGAAAATAGGGGATTCTCAAAATCAAAGCCAAGAAGACACCTTGTGTGACACCAATGGAGTCTCAGAGGGTG
>chr1:243662970-243668686_3034
AAGACACCTTGTGTGACACCAATGGAGTCTCAGAGGGTGGAATAGAAGTGACTGAGCCCCAGGCATGGCTGGGAACTGAG
>chr1:243662970-243668686_3157
GTCATTAATCTTTAAGAAGTGTCCTTGGCCAAGGTCATGGGAATCACTTTAAGATTTGCGGGAGAAAAAACCAAAACAAC
>chr1:243662970-243668686_3198
AATCACTTTAAGATTTGCGGGAGAAAAAACCAAAACAACAAAAAGCTGTGTGCTTAGTGTTCGGTGTCATGCTTTCCCTC
>chr1:243662970-243668686_3321
GCTCTTCCTCTCACCTGTTTCTTTCTTATATAATGGATGCAAGACAACTTAAAGAACATACCTTCTAGTCTACTTTTTTG
>chr1:243662970-243668686_3362
AGACAACTTAAAGAACATACCTTCTAGTCTACTTTTTTGTCAAAATGAAACATTCAACATAATTCCAAGTGAAAAAAAAA
>chr1:243662970-243668686_3403
AAAATGAAACATTCAACATAATTCCAAGTGAAAAAAAAAAGATTAGCTATGTGTGTAAGTAAGAATGAACTACCATTTAC
>chr1:243662970-243668686_3444
ATTAGCTATGTGTGTAAGTAAGAATGAACTACCATTTACTGTAACTTCCTACTCAATACTAAGGATGAACTTCACTCAGG
>chr1:243662970-243668686_3485
TAACTTCCTACTCAATACTAAGGATGAACTTCACTCAGGTAGAAATATGAAAAAGAAGGATAACGTTGATGTCTGAATAT
>chr1:243662970-243668686_3526
GAAATATGAAAAAGAAGGATAACGTTGATGTCTGAATATGTCTTAGCTGCCTTAGTAAAATGCCCTTTAACCCCCGTCAG
>chr1:243662970-243668686_3649
AATCCACACTTCCAGCGTCAAGAGGCTAAGACATCTGCATATGAATATGATTCATCCTACTTAGAAAGTCACTTGCTCTT
>chr1:243662970-243668686_3690
TGAATATGATTCATCCTACTTAGAAAGTCACTTGCTCTTTCATACAATGCAATCATAATACTACGTCATGCTGTAGTCTT
>chr1:243662970-243668686_3731
ATACAATGCAATCATAATACTACGTCATGCTGTAGTCTTCCGTTTGGGAGCTGTCAGAGTTTAACTAAAATACATTTCCA
>chr1:243662970-243668686_3772
GTTTGGGAGCTGTCAGAGTTTAACTAAAATACATTTCCATGATCACTCCGCGGAGTAGGATGGCCTTCTGCTTGCCGCAA
>chr1:243662970-243668686_3895
TTGTCAGCTCCTAGCACCAAAGGGTTTAATCTGAAGATCATCATTAATGAAGGAGAAAGATGAGGTTTGCATACATGCCC
>chr1:243662970-243668686_3977
TTTCAGTGAGAAATGTTGGAATCTGGGGGACATGAGTATATACAGAAAAAGAAAAGCTGGAGGTGTTCTCTTTTTTTGTT
>chr1:243662970-243668686_4018
ACAGAAAAAGAAAAGCTGGAGGTGTTCTCTTTTTTTGTTGTTTTTTCCCTGATGGCTTAATTCAGTGATAAATGTACCAT
>chr1:243662970-243668686_4141
TCCTAAATACTCAAGATGTGTTCATTTTGCCACGTAAAGATCATTTCTTATCTTCACTCAGGTCTCAATTTTCTTCATTA
>chr1:243662970-243668686_4182
CATTTCTTATCTTCACTCAGGTCTCAATTTTCTTCATTACTTTTTGTTGCCAGGTCATCATAACGTTTCAAATTCTTAAA
>chr1:243662970-243668686_4223
TTTTGTTGCCAGGTCATCATAACGTTTCAAATTCTTAAATGAGCAAACGTCAACAGCTATTTGTTTCATTAACCCCTTGG
>chr1:243662970-243668686_4346
AAATGGCAGCATCTCTTCTCCCAAAGCCAAATTCTAACCAATATATTCCATTTCAGAGCCTTATCATTTTTTTTAACAGA
>chr1:243662970-243668686_4387
TATATTCCATTTCAGAGCCTTATCATTTTTTTTAACAGAGGAGAAAAAGTGCATGATTCTCATCAGCGTGTACAATCCTT
>chr1:243662970-243668686_4469
ACATGGGTCAAAAGTAACTGCAGTAAGTCTATTTTATATAAGTTGGAGCTGCGTTTGCTAACATGACATACAATTCTCAT
>chr1:243662970-243668686_4510
GTTGGAGCTGCGTTTGCTAACATGACATACAATTCTCATCACTAAAAAATAAATACTACTGCAATATAAACAAAATCATA
>chr1:243662970-243668686_4551
CTAAAAAATAAATACTACTGCAATATAAACAAAATCATAAAAGGACATTCAAAGTTTCAACATCTGAGAAAAAGCTAATT
>chr1:243662970-243668686_4592
AGGACATTCAAAGTTTCAACATCTGAGAAAAAGCTAATTCACGTAGAACTGAAAGTAAAAAATTAAATAAGGCAAACACC
>chr1:243662970-243668686_4633
CGTAGAACTGAAAGTAAAAAATTAAATAAGGCAAACACCTGTTTACCTTGGTGTAGAAATTTTGGTGAAAAGCAGTATCA
>chr1:243662970-243668686_4674
TTTACCTTGGTGTAGAAATTTTGGTGAAAAGCAGTATCATTATACCTGTCTACATTCTTCAGCCATCAGAGGTGATAAAT
>chr1:243662970-243668686_4715
ATACCTGTCTACATTCTTCAGCCATCAGAGGTGATAAATGTCAAGAAGGAAAAAAGGTTTCCAAGCACAGGGGAAAGATG
>chr1:243662970-243668686_4756
CAAGAAGGAAAAAAGGTTTCCAAGCACAGGGGAAAGATGCTCTCTGGCTCAAATTGTTTCATAAGACCCTTTAAGTGACC
>chr1:243662970-243668686_4797
CTCTGGCTCAAATTGTTTCATAAGACCCTTTAAGTGACCTTGACTGTGCATATGCCTTCAGTTCTTGGTAGAACAGTGTT
>chr1:243662970-243668686_5084
TTACATATGCACGCCACCACCCTTCCACAATTGCTTGTTCTGAATTTATAAACTAAATCTTCTTAGTCTAGTTAGTTTTT
>chr1:243662970-243668686_5125
GAATTTATAAACTAAATCTTCTTAGTCTAGTTAGTTTTTCTCTTCTAGAAAGTTAAAAAATGTACCTAGAATCAGTGTAT
>chr1:243662970-243668686_5166
CTTCTAGAAAGTTAAAAAATGTACCTAGAATCAGTGTATCTCATTTAGCCTTCACTGAGGGAAAAACTAAAAGATCAAAA
>chr1:243662970-243668686_5248
TGATAATTGGTGCACAAATGAACAATGGTGGGCTCATGACTTCCAAAGGTTGGAAAATTACTTCTTAAAGTTGCTATAAT
>chr1:243662970-243668686_5289
TCCAAAGGTTGGAAAATTACTTCTTAAAGTTGCTATAATAGTAAGACAGTAGCAGCAACAGCATGAGACCTTAGACTGAG
>chr1:243662970-243668686_5330
TAAGACAGTAGCAGCAACAGCATGAGACCTTAGACTGAGATACAATTTCATGCAAAAACAAAAACTGGAGTGTATTTGCG
>chr1:243662970-243668686_5371
ACAATTTCATGCAAAAACAAAAACTGGAGTGTATTTGCGTGTATGTGTGTTTTCATGAGGGTGAAAGGTGGCGAGGGGTG
>chr1:243662970-243668686_5494
TGTGTAAGAGCTAGGACTGGTGATGTCCAGGAATCATTTTCAGTAATAAATTGAAGATGACAGTGAAGTAGCAGAATGAA
>chr1:243662970-243668686_5535
AGTAATAAATTGAAGATGACAGTGAAGTAGCAGAATGAAAGAGACTTATTCTCGTCCACTTGCAGAGTAGGAAAATTGAG
>chr1:243662970-243668686_5636
TGTCCATGCAGTCCATACCATCCTCATCATCTGTGGGCAGGAAACATCTATTTTAATTTTACACATTCATTTTTTGCAAC
>chr1:243675575-243675778_0
TAGGAGAAATTATATTAGAAATTTATCAATTGCCTTCTAAATTTACTTACATTTTTCAGGTGGTGTTATTGTAATAGTCT
>chr1:243675575-243675778_41
TTTACTTACATTTTTCAGGTGGTGTTATTGTAATAGTCTGAGCTGTAAATTCTTCATCAAAATATCTAGTATCTGTCTCA
>chr1:243675575-243675778_82
GCTGTAAATTCTTCATCAAAATATCTAGTATCTGTCTCAGATGTTACTTGAGGTTTAAAAGGAGGTACAAGCTGTAAAAA
>chr1:243675575-243675778_123
TGTTACTTGAGGTTTAAAAGGAGGTACAAGCTGTAAAAAGAAAGAAAAAGAGTTTTATTAACTGATTTCAATTCAGGAAA
>chr1:243708761-243708949_0
TTAGCAGTGCAGCCAAAATATATACACACTATGCCATAAAGAAATCTTACCTTTTTATCATATACATCTTGCCAGTTTAC
>chr1:243708761-243708949_36
TAAAGAAATCTTACCTTTTTATCATATACATCTTGCCAGTTTACTCCAGAGAAGAAACTGTGTCTCATAATTTCTTTTGC
>chr1:243708761-243708949_108
TCTTTTGCATCATCTGGTCCTCCACCAAGGCTATGAGAACAGAAATAAAATTAAGTAAGTATAAAACATTTACATAAGCT
>chr1:243715980-243716295_0
ATTTTTAACCACATTCATCAGTAATTCACTAAGCGTTATTTGAGGCTTACCGTTTATTTGGATCCTTTATCAAGAGCCCT
>chr1:243715980-243716295_80
GAAAGCAATGATTTTGCATCTGAAGAGAGTGTTCGAGGAAATTTAATGTCTTCCATTAATATTAATTCAAAAAGTTTCTC
>chr1:243715980-243716295_120
ATTTAATGTCTTCCATTAATATTAATTCAAAAAGTTTCTCATGGTCCTGGTTGTAGAAAGGTAACCTCCCACACATCATT
>chr1:243715980-243716295_235
TGCTCGGCCATAGTCATTATCTTCTAACACCTAAAAGTGAAATCAGTAAAAAGATTAATTATTACATGTTAACTTTTAAA
>chr1:243726971-243727200_0
GCAAATCATTATGTCAATGTTACTTTCCTATTAATGGAACCGAAGCCTACCTCTGGTGCCAGATATTCTGGAGTGCCACA
>chr1:243726971-243727200_114
TCTTTGCAAAGTCCAAAATCTGTAATTTTTATGTGGCCATCTTTGTCCAGCATTAGATTCTCCAACTGTGTATTAAGAAA
>chr1:243726971-243727200_149
GCCATCTTTGTCCAGCATTAGATTCTCCAACTGTGTATTAAGAAAAATGACATAATTTGTTCTATAGTCTTCAACAACAT
>chr1:243736177-243736400_0
CCTATAGTCTCTGCAAAAACAAATTTTGATTACTTTTTTTTTTTTTTTACCTTGAGATCACGGTACACAATCTTTCCGGA
>chr1:243736177-243736400_36
TTTTTTTTTTTTACCTTGAGATCACGGTACACAATCTTTCCGGAATGTAGATAGTCCAAGGCAGAGACAATTTCTGCACC
>chr1:243736177-243736400_143
CACCCGCTCTCTCGACAAATGGAAAAACAGCTGCAGGGTAAACAGCAGGGACAGGATTGTAATAATTACTGATTTAGTGG
>chr1:243776922-243777091_0
AAATAATGAAAATACTACCATGCAAATACTGGATTTACTTCTTGACTCACCTCGCCCCCATTAACATATTCCATCACAAA
>chr1:243776922-243777091_60
TTAACATATTCCATCACAAAACACAAACGGTCTTTTGTCTGGAAGGAATATTTCAAGGACTTGAAATAAAAAAAAGAAAA
>chr1:243776922-243777091_89
GTCTTTTGTCTGGAAGGAATATTTCAAGGACTTGAAATAAAAAAAAGAAAAAATGTTACATTATAATCCTGTATTCTTAT
>chr1:243778347-243778513_0
CCTTAAATTTCAAATGTTACGATTATAACATCTGTCCTCTAGTCACTTACTGTTAAAAAGGGATGTCTAGTGTTCTTTAA
>chr1:243778347-243778513_43
CACTTACTGTTAAAAAGGGATGTCTAGTGTTCTTTAATACTCTGCTTTCAGTTAGAGTGTGTGCCACTTCATCCTACAAA
>chr1:243778347-243778513_86
GCTTTCAGTTAGAGTGTGTGCCACTTCATCCTACAAAAGAAAAAAAGCAAACCTTCAATATATGTTTTGAGCACTGATAA
>chr1:243800862-243801094_0
ATGCACACTGCAAACAAAAATTTAGTAATCAACTTTAATAAATCAGTTACCTTTGCAATAATGACTTCTTTCTTCAGAAT
>chr1:243800862-243801094_38
TAAATCAGTTACCTTTGCAATAATGACTTCTTTCTTCAGAATCTTCATAGCATAGTATTTTCCACTTGCCTTCTCTCGAA
>chr1:243800862-243801094_76
GAATCTTCATAGCATAGTATTTTCCACTTGCCTTCTCTCGAACCAAAATAACTTTCCCAAAAGTGCCTTTACCTAGTAGT
>chr1:243800862-243801094_114
CGAACCAAAATAACTTTCCCAAAAGTGCCTTTACCTAGTAGTTTCAAATAGTCAAAATCATTCATTGTCTGAAAAATACA
>chr1:243800862-243801094_152
TAGTTTCAAATAGTCAAAATCATTCATTGTCTGAAAAATACAAATTAAAAAATATAATATGAAGTATTTGATGCAATTTA
>chr1:243809144-243809389_0
TTCTTCCAGACAAATGAATGCTGTGCTGGGAATAAGTTATTATTTTCTACCTTTCTTTTATGATGGGTTGTAGAGGCATC
>chr1:243809144-243809389_42
TTTTCTACCTTTCTTTTATGATGGGTTGTAGAGGCATCCATCTCTTCCTCTCCTATATTATCAATTTGTGAAGTTGGACT
>chr1:243809144-243809389_165
ACAGCCTGGATAGCTTCTGTCCATTCTTCCCTATAAAAATGAGTAAAATTTCCCATTAATAGAAGATGGTAAATGATTTA
>chr1:243828023-243828235_0
TTAGATTGAGTGTTGCTTTTTCACAAAATGAAAACAAGTGAATTTCTTACCTTTCCTCTGGAGTATCTACATGAAATGTT
>chr1:243828023-243828235_44
TCTTACCTTTCCTCTGGAGTATCTACATGAAATGTTCTCTCTATAACAGTAGTCCACTGGAGACATCTGATTATAAATGT
>chr1:243828023-243828235_88
AACAGTAGTCCACTGGAGACATCTGATTATAAATGTGTTTGGCTTTGGTCGTTCTGTTTTCATTAACTGGCATTCTAAGA
>chr1:243828023-243828235_132
TTGGTCGTTCTGTTTTCATTAACTGGCATTCTAAGAATAAAATAAAATGTTTCTTTAAATATGGATATATTTAAAACAAG
>chr1:243858842-243859068_0
TCATAAAAATAAATAAATACAAGATGAATCAACAATTATAATTAACTTACTTGCCACTGAAAAGTTGTTGAGGGGATAAG
>chr1:243858842-243859068_37
ATAATTAACTTACTTGCCACTGAAAAGTTGTTGAGGGGATAAGGTAAATCCACATCTTGAGGTTTCTCTTTATATCCTAT
>chr1:243858842-243859068_74
GATAAGGTAAATCCACATCTTGAGGTTTCTCTTTATATCCTATGAATGAGCCATCTGTCTTCAAAAGGAAGTATCTTGGC
>chr1:243858842-243859068_111
TCCTATGAATGAGCCATCTGTCTTCAAAAGGAAGTATCTTGGCCTCCAGTTTTTTATATATTCTCCTACATGAGGAAAGC
>chr1:244006376-244006634_0
CTGCTAGCACTCTTACCAACCGTATTATTTTTGGTTTGCGGAGCACTTACCCCTCTTCTGAACCCAACCTTCTTTCACAA
>chr1:244006376-244006634_72
TTTCACAATGGTAACATCGCTCATGATGACTCCCCTCTGAGCCCCCAACTTGGAGAAATGGTACTTTGTGATATCAGCTT
>chr1:244006376-244006634_178
GCCCTTCCCACTCTCTAGTGATGACTCAGCCTGGAAGGAAGTATTGAAGAAAGAATTTTTTTTCCATTCTTGCAACTCAC
>chr1:244006795-244006936_0
AACCTAAGAGGTTGCAACAAAAAAGTCTTAAGAAAACCAGTCACGCCTACCCAAATAATAGAGAAAATTTGTTTGGTGAT
>chr1:244006795-244006936_31
GAAAACCAGTCACGCCTACCCAAATAATAGAGAAAATTTGTTTGGTGATGTGTATTTGAGGTGAAGAGGGAAGAGAATGA
>chr1:244006795-244006936_61
AGAAAATTTGTTTGGTGATGTGTATTTGAGGTGAAGAGGGAAGAGAATGAAAGTTAATTGCCCTAAATCCCTGTAATTTC
>chr10:8096616-8096904_42
AGCTGCCTGGCGCCGTCTTGATACTTTCAGAAAGAATGCATTCCCTGTAAAAAAAAAAAAAAAATACTgagagagggaga
>chr10:8096616-8096904_208
TCCTCCTCCTCTCTGCTCTTCGCTACCCAGGTTGGTACTGGTGACTTTTTTTTTTTTTAAGTTTGATTTTTTGCCCCCAA
>chr10:8097199-8097909_0
ACTCCAGCAACTCAGGGGCTCATCCAGGTCTCCCATTCTCTCCCTTGCAGGTGACCCGAGGAGGGACTCCGCCTCCGAGC
>chr10:8097199-8097909_126
GTCGTCGCCCCTTTTTACAACCTGGTCCCGTTTTATTCTGCCGTACCCAGTTTTTGGATTTTTGTCTTCCCCTTCTTCTC
>chr10:8097199-8097909_168
GTACCCAGTTTTTGGATTTTTGTCTTCCCCTTCTTCTCTTTGCTAAACGACCCCTCCAAGATAATTTTTAAAAAACCTTC
>chr10:8097199-8097909_210
CTAAACGACCCCTCCAAGATAATTTTTAAAAAACCTTCTCCTTTGCTCACCTTTGCTTCCCAGCCTTCCCATCCCCCCAC
>chr10:8097199-8097909_252
TTGCTCACCTTTGCTTCCCAGCCTTCCCATCCCCCCACCGAAAGCAAATCATTCAACGACCCCCGACCCTCCGACGGCAG
>chr10:8097199-8097909_294
AGCAAATCATTCAACGACCCCCGACCCTCCGACGGCAGGAGCCCCCCGACCTCCCAGGCGGACCGCCCTCCCTCCCCGCG
>chr10:8097199-8097909_336
CCCCCGACCTCCCAGGCGGACCGCCCTCCCTCCCCGCGCGCGGGTTCCGGGCCCGGCGAGAGGGCGCGAGCACAGCCGAG
>chr10:8097199-8097909_378
GGTTCCGGGCCCGGCGAGAGGGCGCGAGCACAGCCGAGGCCATGGAGGTGACGGCGGACCAGCCGCGCTGGGTGAGCCAC
>chr10:8097199-8097909_420
TGGAGGTGACGGCGGACCAGCCGCGCTGGGTGAGCCACCACCACCCCGCCGTGCTCAACGGGCAGCACCCGGACACGCAC
>chr10:8097199-8097909_462
ACCCCGCCGTGCTCAACGGGCAGCACCCGGACACGCACCACCCGGGCCTCAGCCACTCCTACATGGACGCGGCGCAGTAC
>chr10:8097199-8097909_504
CGGGCCTCAGCCACTCCTACATGGACGCGGCGCAGTACCCGCTGCCGGAGGAGGTGGATGTGCTTTTTAACATCGACGGT
>chr10:8097199-8097909_546
TGCCGGAGGAGGTGGATGTGCTTTTTAACATCGACGGTCAAGGCAACCACGTCCCGCCCTACTACGGAAACTCGGTCAGG
>chr10:8100217-8100854_0
GCCACACTCACCCTCCTTCTCTCTCCTGCCCTTTCCCCGTTGCCCCACAGGGAGCCAGGTGTGCCGCCCGCCTCTGCTTC
>chr10:8100217-8100854_43
CCCACAGGGAGCCAGGTGTGCCGCCCGCCTCTGCTTCATGGATCCCTACCCTGGCTGGACGGCGGCAAAGCCCTGGGCAG
>chr10:8100217-8100854_86
CCCTACCCTGGCTGGACGGCGGCAAAGCCCTGGGCAGCCACCACACCGCCTCCCCCTGGAATCTCAGCCCCTTCTCCAAG
>chr10:8100217-8100854_129
CACCGCCTCCCCCTGGAATCTCAGCCCCTTCTCCAAGACGTCCATCCACCACGGCTCCCCGGGGCCCCTCTCCGTCTACC
>chr10:8100217-8100854_172
ATCCACCACGGCTCCCCGGGGCCCCTCTCCGTCTACCCCCCGGCCTCGTCCTCCTCCTTGTCGGGGGGCCACGCCAGCCC
>chr10:8100217-8100854_215
CCTCGTCCTCCTCCTTGTCGGGGGGCCACGCCAGCCCGCACCTCTTCACCTTCCCGCCCACCCCGCCGAAGGACGTCTCC
>chr10:8100217-8100854_258
CTTCACCTTCCCGCCCACCCCGCCGAAGGACGTCTCCCCGGACCCATCGCTGTCCACCCCAGGCTCGGCCGGCTCGGCCC
>chr10:8100217-8100854_301
CCATCGCTGTCCACCCCAGGCTCGGCCGGCTCGGCCCGGCAGGACGAGAAAGAGTGCCTCAAGTACCAGGTGCCCCTGCC
>chr10:8100217-8100854_344
ACGAGAAAGAGTGCCTCAAGTACCAGGTGCCCCTGCCCGACAGCATGAAGCTGGAGTCGTCCCACTCCCGTGGCAGCATG
>chr10:8100217-8100854_387
CATGAAGCTGGAGTCGTCCCACTCCCGTGGCAGCATGACCGCCCTGGGTGGAGCCTCCTCGTCGACCCACCACCCCATCA
>chr10:8100217-8100854_430
CTGGGTGGAGCCTCCTCGTCGACCCACCACCCCATCACCACCTACCCGCCCTACGTGCCCGAGTACAGCTCCGGACTCTT
>chr10:8100217-8100854_473
ACCCGCCCTACGTGCCCGAGTACAGCTCCGGACTCTTCCCCCCCAGCAGCCTGCTGGGCGGCTCCCCCACCGGCTTCGGA
>chr10:8105905-8106151_0
TCCTGCGTGTTTTCCTTCCCTAAGTGGCTTATCTGTGCTTTTGTTTCCAGAAGGCAGGGAGTGTGTGAACTGTGGGGCAA
>chr10:8105905-8106151_42
GTTTCCAGAAGGCAGGGAGTGTGTGAACTGTGGGGCAACCTCGACCCCACTGTGGCGGCGAGATGGCACGGGACACTACC
>chr10:8105905-8106151_166
CGGCCCCTCATTAAGCCCAAGCGAAGGCTGGTAAGTTCTCGGGAAGGGATGGATTCCATGCTGACCATTCTGGGTTTCTC
>chr10:8111385-8111611_0
ACATTTAACATTTGTTTTGATTTCACCCTCTCCTCTCTCCCCACTCTCAGTCTGCAGCCAGGAGAGCAGGGACGTCCTGT
>chr10:8111385-8111611_37
TCCCCACTCTCAGTCTGCAGCCAGGAGAGCAGGGACGTCCTGTGCGAACTGTCAGACCACCACAACCACACTCTGGAGGA
>chr10:8111385-8111611_74
TCCTGTGCGAACTGTCAGACCACCACAACCACACTCTGGAGGAGGAATGCCAATGGGGACCCTGTCTGCAATGCCTGTGG
>chr10:8115651-8117214_42
TTGTTTAGATTAACAGACCCCTGACTATGAAGAAGGAAGGCATCCAGACCAGAAACCGAAAAATGTCTAGCAAATCCAAA
>chr10:8115651-8117214_84
TCCAGACCAGAAACCGAAAAATGTCTAGCAAATCCAAAAAGTGCAAAAAAGTGCATGACTCACTGGAGGACTTCCCCAAG
>chr10:8115651-8117214_126
GCAAAAAAGTGCATGACTCACTGGAGGACTTCCCCAAGAACAGCTCGTTTAACCCGGCCGCCCTCTCCAGACACATGTCC
>chr10:8115651-8117214_168
GCTCGTTTAACCCGGCCGCCCTCTCCAGACACATGTCCTCCCTGAGCCACATCTCGCCCTTCAGCCACTCCAGCCACATG
>chr10:8115651-8117214_210
TGAGCCACATCTCGCCCTTCAGCCACTCCAGCCACATGCTGACCACGCCCACGCCGATGCACCCGCCATCCAGCCTGTCC
>chr10:8115651-8117214_252
CCACGCCCACGCCGATGCACCCGCCATCCAGCCTGTCCTTTGGACCACACCACCCCTCCAGCATGGTCACCGCCATGGGT
>chr10:8115651-8117214_378
AGTCCCTTTCGACTTGCATTTTTGCAGGAGCAGTATCATGAAGCCTAAACGCGATGGATATATGTTTTTGAAGGCAGAAA
>chr10:8115651-8117214_420
GCCTAAACGCGATGGATATATGTTTTTGAAGGCAGAAAGCAAAATTATGTTTGCCACTTTGCAAAGGAGCTCACTGTGGT
>chr10:8115651-8117214_546
ATTCTGACTCATATCCCCTATTTAACAGGGTCTCTAGTGCTGTGAAAAAAAAAATGCTGAACATTGCATATAACTTATAT
>chr10:8115651-8117214_588
TGAAAAAAAAAATGCTGAACATTGCATATAACTTATATTGTAAGAAATACTGTACAATGACTTTATTGCATCTGGGTAGC
>chr10:8115651-8117214_672
AGGCATGAAGGATGCCAAGAAGTTTAAGGAATATGGGAGAAATAGTGTGGAAATTAAGAAGAAACTAGGTCTGATATTCA
>chr10:8115651-8117214_840
gaaaaaaaaagaaaaaaGTTGTAGGCGAATCATTTGTTCAAAGCTGTTGGCCTCTGCAAAGGAAATACCAGTTCTGGGCA
>chr10:8115651-8117214_966
TTTTTCTAGGCCTACATGCTTTGTGAACAAGTCCCTGTAATTGTTGTTTGTATGTATAATTCAAAGCACCAAAATAAGAA
>chr10:8115651-8117214_1008
GTTGTTTGTATGTATAATTCAAAGCACCAAAATAAGAAAAGATGTAGATTTATTTCATCATATTATACAGACCGAACTGT
>chr10:8115651-8117214_1050
TGTAGATTTATTTCATCATATTATACAGACCGAACTGTTGTATAAATTTATTTACTGCTAGTCTTAAGAACTGCTTTCTT
>chr10:8115651-8117214_1092
TAAATTTATTTACTGCTAGTCTTAAGAACTGCTTTCTTTCGTTTGTTTGTTTCAATATTTTCCTTCTCTCTCAATTTTTG
>chr10:8115651-8117214_1134
TTGTTTGTTTCAATATTTTCCTTCTCTCTCAATTTTTGGTTGAATAAACTAGATTACATTCAGTTGGCCTAAGGTGGTTG
>chr10:8115651-8117214_1218
CGGAGGGTTTCTTGTTTCTTTTCCATTTTGTTTTTGGATGATATTTATTAAATAGCTTCTAAGAGTCCGGCGGCATCTGT
>chr10:8115651-8117214_1260
ATTTATTAAATAGCTTCTAAGAGTCCGGCGGCATCTGTCTTGTCCCTATTCCTGCAGCCTGTGCTGAGGGTAGCAGTGTA
>chr10:8115651-8117214_1302
TCCCTATTCCTGCAGCCTGTGCTGAGGGTAGCAGTGTATGAGCTACCAGCGTGCATGTCAGCGACCCTGGCCCGACAGGC
>chr10:8115651-8117214_1428
GTGTTAGTGATCACTGCCTTTAATACAGTCTGTTGGAATAATATTATAAGCATAATAATAAAGTGAAAATATTTTAAAAC
>chr10:8115651-8117214_1470
ATTATAAGCATAATAATAAAGTGAAAATATTTTAAAACTACAAAATGACATCGTATCCACGTGGTGGCCGAGCTCTTCTA
>chr10:8115651-8117214_1483
TAATAAAGTGAAAATATTTTAAAACTACAAAATGACATCGTATCCACGTGGTGGCCGAGCTCTTCTAGAATCTGGTAGCT
>chr10:43572424-43572829_82
ACCTCGCTTCAGTCCCGCGACCGAAGCAGGGCGCGCAGCAGCGCTGAGTGCCCCGGAACGTGCGTCGCGCCCCCAGTGTC
>chr10:43572424-43572829_123
CGCTGAGTGCCCCGGAACGTGCGTCGCGCCCCCAGTGTCCGTCGCGTCCGCCGCGCCCCGGGCGGGGATGGGGCGGCCAG
>chr10:43572424-43572829_164
TCGCGTCCGCCGCGCCCCGGGCGGGGATGGGGCGGCCAGACTGAGCGCCGCACCCGCCATCCAGACCCGCCGGCCCTAGC
>chr10:43572424-43572829_205
TGAGCGCCGCACCCGCCATCCAGACCCGCCGGCCCTAGCCGCAGTCCCTCCAGCCGTGGCCCCAGCGCGCACGGGCGATG
>chr10:43595856-43596220_0
GAAGAAGCCTTATTCTCACCATCCCTCACTCACTTCCCTACTTCCCACAGTGGCATTGGGCCTCTACTTCTCGAGGGATG
>chr10:43595856-43596220_41
TTCCCACAGTGGCATTGGGCCTCTACTTCTCGAGGGATGCTTACTGGGAGAAGCTGTATGTGGACCAGGCAGCCGGCACG
>chr10:43595856-43596220_82
TACTGGGAGAAGCTGTATGTGGACCAGGCAGCCGGCACGCCCTTGCTGTACGTCCATGCCCTGCGGGACGCCCCTGAGGA
>chr10:43595856-43596220_123
CTTGCTGTACGTCCATGCCCTGCGGGACGCCCCTGAGGAGGTGCCCAGCTTCCGCCTGGGCCAGCATCTCTACGGCACGT
>chr10:43595856-43596220_164
TGCCCAGCTTCCGCCTGGGCCAGCATCTCTACGGCACGTACCGCACACGGCTGCATGAGAACAACTGGATCTGCATCCAG
>chr10:43595856-43596220_205
CGCACACGGCTGCATGAGAACAACTGGATCTGCATCCAGGAGGACACCGGCCTCCTCTACCTTAACCGGAGCCTGGACCA
>chr10:43597739-43598127_0
TGCCTGGCAGATGTGGCCGATGCCCCCACAGACCTGACTTCTCTCTGCAGACCGCGGCTTTCCCCTGCTCACCGTCTACC
>chr10:43597739-43598127_44
CTGCAGACCGCGGCTTTCCCCTGCTCACCGTCTACCTCAAGGTCTTCCTGTCACCCACATCCCTTCGTGAGGGCGAGTGC
>chr10:43597739-43598127_88
TTCCTGTCACCCACATCCCTTCGTGAGGGCGAGTGCCAGTGGCCAGGCTGTGCCCGCGTATACTTCTCCTTCTTCAACAC
>chr10:43597739-43598127_132
AGGCTGTGCCCGCGTATACTTCTCCTTCTTCAACACCTCCTTTCCAGCCTGCAGCTCCCTCAAGCCCCGGGAGCTCTGCT
>chr10:43597739-43598127_176
CAGCCTGCAGCTCCCTCAAGCCCCGGGAGCTCTGCTTCCCAGAGACAAGGCCCTCCTTCCGCATTCGGGAGAACCGACCC
>chr10:43597739-43598127_220
ACAAGGCCCTCCTTCCGCATTCGGGAGAACCGACCCCCAGGCACCTTCCACCAGTTCCGCCTGCTGCCTGTGCAGTTCTT
>chr10:43600129-43600691_132
CTGTGGAGCGGAGGAGGGGAGGCCTGGGGCCGCGGCGGTGTGCGCCCCGCTCTGACCGCAGAGCCCCCTTCCCGAGGAAA
>chr10:43600129-43600691_176
CCCCGCTCTGACCGCAGAGCCCCCTTCCCGAGGAAAGCGGCTGGCCCGGTCCCGGCTGGTGATCACGCGGGGCCCCTGTC
>chr10:43600129-43600691_220
CCCGGTCCCGGCTGGTGATCACGCGGGGCCCCTGTCTGCTTGGTGCGCAGGTGAGGGTCTGCCCTTCCGCTGCGCCCCGG
>chr10:43600129-43600691_264
GCGCAGGTGAGGGTCTGCCCTTCCGCTGCGCCCCGGACAGCCTGGAGGTGAGCACGCGCTGGGCCCTGGACCGCGAGCAG
>chr10:43600129-43600691_308
GAGGTGAGCACGCGCTGGGCCCTGGACCGCGAGCAGCGGGAGAAGTACGAGCTGGTGGCCGTGTGCACCGTGCACGCCGG
>chr10:43600129-43600691_352
GTACGAGCTGGTGGCCGTGTGCACCGTGCACGCCGGCGCGCGCGAGGAGGTGGTGATGGTGCCCTTCCCGGTGACCGTGT
>chr10:43600129-43600691_396
AGGAGGTGGTGATGGTGCCCTTCCCGGTGACCGTGTACGACGAGGACGACTCGGCGCCCACCTTCCCCGCGGGCGTCGAC
>chr10:43601773-43602069_0
CTGAGGGGCCCATCTCGCCTGCACTGACCAACGCCCTCTGCATCCTGCAGGACACCGTGGTGGCCACGCTGCGTGTCTTC
>chr10:43601773-43602069_44
CTGCAGGACACCGTGGTGGCCACGCTGCGTGTCTTCGATGCAGACGTGGTACCTGCATCAGGGGAGCTGGTGAGGCGGTA
>chr10:43601773-43602069_88
CGTGGTACCTGCATCAGGGGAGCTGGTGAGGCGGTACACAAGCACGCTGCTCCCCGGGGACACCTGGGCCCAGCAGACCT
>chr10:43601773-43602069_132
CGCTGCTCCCCGGGGACACCTGGGCCCAGCAGACCTTCCGGGTGGAACACTGGCCCAACGAGACCTCGGTCCAGGCCAAC
>chr10:43604428-43604728_0
AGGAAGCAGCCAGAGCAGCTTGGTGGTCATTGTTGTGCCCCTACCTGCAGGGCTGGTTCTCAACCGGAACCTCTCCATCT
>chr10:43604428-43604728_44
CTGCAGGGCTGGTTCTCAACCGGAACCTCTCCATCTCGGAGAACCGCACCATGCAGCTGGCGGTGCTGGTCAATGACTCA
>chr10:43604428-43604728_88
CGCACCATGCAGCTGGCGGTGCTGGTCAATGACTCAGACTTCCAGGGCCCAGGAGCGGGCGTCCTCTTGCTCCACTTCAA
>chr10:43604428-43604728_132
GGGCCCAGGAGCGGGCGTCCTCTTGCTCCACTTCAACGTGTCGGTGCTGCCGGTCAGCCTGCACCTGCCCAGTACCTACT
>chr10:43606604-43606963_0
TACAGGCCGGTCCAGCTGCCTGGCTAAGGTGTTCCCCTGTGCCCCCCTAGATCGGGAAAGTCTGTGTGGAAAACTGCCAG
>chr10:43606604-43606963_40
GCCCCCCTAGATCGGGAAAGTCTGTGTGGAAAACTGCCAGGCATTCAGTGGCATCAACGTCCAGTACAAGCTGCATTCCT
>chr10:43606604-43606963_80
GCATTCAGTGGCATCAACGTCCAGTACAAGCTGCATTCCTCTGGTGCCAACTGCAGCACGCTAGGGGTGGTCACCTCAGC
>chr10:43606604-43606963_120
CTGGTGCCAACTGCAGCACGCTAGGGGTGGTCACCTCAGCCGAGGACACCTCGGGGATCCTGTTTGTGAATGACACCAAG
>chr10:43606604-43606963_160
CGAGGACACCTCGGGGATCCTGTTTGTGAATGACACCAAGGCCCTGCGGCGGCCCAAGTGTGCCGAACTTCACTACATGG
>chr10:43606604-43606963_200
GCCCTGCGGCGGCCCAAGTGTGCCGAACTTCACTACATGGTGGTGGCCACCGACCAGCAGACCTCTAGGCAGGCCCAGGC
>chr10:43607496-43607722_0
CGCTGGGCCCAGGCCAGCCCCCTGTGACCCTGCTTGTCTGCCACCTGCAGATGTGGCCGAGGAGGCGGGCTGCCCCCTGT
>chr10:43607496-43607722_37
CTGCCACCTGCAGATGTGGCCGAGGAGGCGGGCTGCCCCCTGTCCTGTGCAGTCAGCAAGAGACGGCTGGAGTGTGAGGA
>chr10:43607496-43607722_74
CCCTGTCCTGTGCAGTCAGCAAGAGACGGCTGGAGTGTGAGGAGTGTGGCGGCCTGGGCTCCCCAACAGGCAGGTGTGAG
>chr10:43608250-43608461_0
GTGTGGCGGGGCTCCCACATGGGTGACAGCCTGCTGTGTGTCCTGTGCAGGGATCACCAGGAACTTCTCCACCTGCTCTC
>chr10:43608250-43608461_44
GTGCAGGGATCACCAGGAACTTCTCCACCTGCTCTCCCAGCACCAAGACCTGCCCCGACGGCCACTGCGATGTTGTGGAG
>chr10:43608953-43609173_0
TGGGGTGGTCAGGCGCCCCAGGAGGCTGAGTGGGCTACGTCTGCCCTCAGGGGGCAGCATTGTTGGGGGACACGAGCCTG
>chr10:43608953-43609173_35
TACGTCTGCCCTCAGGGGGCAGCATTGTTGGGGGACACGAGCCTGGGGAGCCCCGGGGGATTAAAGCTGGCTATGGCACC
>chr10:43608953-43609173_70
CACGAGCCTGGGGAGCCCCGGGGGATTAAAGCTGGCTATGGCACCTGCAACTGCTTCCCTGAGGAGGAGAAGTGCTTCTG
>chr10:43609877-43610234_0
TGGTGCCGAGCCTCTGGCGGTGCCAAGCCTCACACCACCCCCACCCACAGATCCACTGTGCGACGAGCTGTGCCGCACGG
>chr10:43609877-43610234_40
CCACCCACAGATCCACTGTGCGACGAGCTGTGCCGCACGGTGATCGCAGCCGCTGTCCTCTTCTCCTTCATCGTCTCGGT
>chr10:43609877-43610234_80
TGATCGCAGCCGCTGTCCTCTTCTCCTTCATCGTCTCGGTGCTGCTGTCTGCCTTCTGCATCCACTGCTACCACAAGTTT
>chr10:43609877-43610234_120
GCTGCTGTCTGCCTTCTGCATCCACTGCTACCACAAGTTTGCCCACAAGCCACCCATCTCCTCAGCTGAGATGACCTTCC
>chr10:43609877-43610234_160
GCCCACAAGCCACCCATCTCCTCAGCTGAGATGACCTTCCGGAGGCCCGCCCAGGCCTTCCCGGTCAGCTACTCCTCTTC
>chr10:43609877-43610234_200
GGAGGCCCGCCCAGGCCTTCCCGGTCAGCTACTCCTCTTCCGGTGCCCGCCGGCCCTCGCTGGACTCCATGGAGAACCAG
>chr10:43611981-43612229_42
CAACATAGGAGGATCCAAAGTGGGAATTCCCTCGGAAGAACTTGGTTCTTGGAAAAACTCTAGGAGAAGGCGAATTTGGA
>chr10:43611981-43612229_84
TGGTTCTTGGAAAAACTCTAGGAGAAGGCGAATTTGGAAAAGTGGTCAAGGCAACGGCCTTCCATCTGAAAGGCAGAGCA
>chr10:43613770-43613978_0
AGGGGCTTCCAGGAGCGATCGTTTGCAACCTGCTCTGTGCTGCATTTCAGAGAACGCCTCCCCGAGTGAGCTGCGAGACC
>chr10:43613770-43613978_43
ATTTCAGAGAACGCCTCCCCGAGTGAGCTGCGAGACCTGCTGTCAGAGTTCAACGTCCTGAAGCAGGTCAACCACCCACA
>chr10:43614928-43615243_0
ACCCAAGCTGCCTGACCCGCACGCCCAGGGCCCCCTCTCTCCGCCCCCAGGCCCGCTCCTCCTCATCGTGGAGTACGCCA
>chr10:43614928-43615243_40
CCGCCCCCAGGCCCGCTCCTCCTCATCGTGGAGTACGCCAAATACGGCTCCCTGCGGGGCTTCCTCCGCGAGAGCCGCAA
>chr10:43614928-43615243_80
AATACGGCTCCCTGCGGGGCTTCCTCCGCGAGAGCCGCAAAGTGGGGCCTGGCTACCTGGGCAGTGGAGGCAGCCGCAAC
>chr10:43614928-43615243_120
AGTGGGGCCTGGCTACCTGGGCAGTGGAGGCAGCCGCAACTCCAGCTCCCTGGACCACCCGGATGAGCGGGCCCTCACCA
>chr10:43614928-43615243_160
TCCAGCTCCCTGGACCACCCGGATGAGCGGGCCCTCACCATGGGCGACCTCATCTCATTTGCCTGGCAGATCTCACAGGG
>chr10:43615478-43615701_72
CCAGAAACATCCTGGTAGCTGAGGGGCGGAAGATGAAGATTTCGGATTTCGGCTTGTCCCGAGATGTTTATGAAGAGGAT
>chr10:43617343-43617514_0
TCCTAGAGAGTTAGAGTAACTTCAATGTCTTTATTCCATCTTCTCTTTAGGGTCGGATTCCAGTTAAATGGATGGCAATT
>chr10:43617343-43617514_31
TATTCCATCTTCTCTTTAGGGTCGGATTCCAGTTAAATGGATGGCAATTGAATCCCTTTTTGATCATATCTACACCACGC
>chr10:43619068-43619306_0
CTCTGTGAGGGCCAGGTGGAGCCACTCACTGGTCCTTTCACTCTCTGCAGATGGTCTTTTGGTGTCCTGCTGTGGGAGAT
>chr10:43619068-43619306_40
CTCTCTGCAGATGGTCTTTTGGTGTCCTGCTGTGGGAGATCGTGACCCTAGGGGGAAACCCCTATCCTGGGATTCCTCCT
>chr10:43619068-43619306_80
CGTGACCCTAGGGGGAAACCCCTATCCTGGGATTCCTCCTGAGCGGCTCTTCAACCTTCTGAAGACCGGCCACCGGATGG
>chr10:43620280-43620480_0
GAGACCTGGCCCTGCTTGGATCATATTGGCCTGTCTGCTCTTCCCACCAGGTACCGCCTGATGCTGCAATGCTGGAAGCA
>chr10:43620280-43620480_40
TTCCCACCAGGTACCGCCTGATGCTGCAATGCTGGAAGCAGGAGCCGGACAAAAGGCCGGTGTTTGCGGACATCAGCAAA
>chr10:43621972-43623112_0
ATCTAGTTGTGGCACATGGCTTGGAGTGACCGGCCATCTCTGTCTTCCAGGACTACTTGGACCTTGCGGCGTCCACTCCA
>chr10:43621972-43623112_41
GTCTTCCAGGACTACTTGGACCTTGCGGCGTCCACTCCATCTGACTCCCTGATTTATGACGACGGCCTCTCAGAGGAGGA
>chr10:43621972-43623112_164
CTCCCTTCCACATGGATTGAAAACAAACTCTATGGTAGAATTTCCCATGCATTTACTAGATTCTAGCACCGCTGTCCCCT
>chr10:43621972-43623112_246
GCACTATCCTTCCTCTCTGTGATGCTTTTTAAAAATGTTTCTGGTCTGAACAAAACCAAAGTCTGCTCTGAACCTTTTTA
>chr10:43621972-43623112_287
TGGTCTGAACAAAACCAAAGTCTGCTCTGAACCTTTTTATTTGTAAATGTCTGACTTTGCATCCAGTTTACATTTAGGCA
>chr10:43621972-43623112_328
TGTAAATGTCTGACTTTGCATCCAGTTTACATTTAGGCATTATTGCAACTATGTTTTTCTAAAAGGATGTGAAAATAAGT
>chr10:43621972-43623112_369
ATTGCAACTATGTTTTTCTAAAAGGATGTGAAAATAAGTGTAATTACCACATTGCCCAGCAACTTAGGATGGTAGAGGAA
>chr10:43621972-43623112_492
TTGAATAAGGCGCTTCTGGGGTGGGAATCAAGTCATAGTACTTCTACTTTAACTAAGTGGATAAATATACAAATCTGGGG
>chr10:43621972-43623112_533
TTCTACTTTAACTAAGTGGATAAATATACAAATCTGGGGAGGTATTCAGTTGAGAAAGGAGCCACCAGCACCACTCAGCC
>chr10:43621972-43623112_574
GTATTCAGTTGAGAAAGGAGCCACCAGCACCACTCAGCCTGCACTGGGAGCACAGCCAGGTTCCCCCAGACCCCTCCTGG
>chr10:43621972-43623112_615
CACTGGGAGCACAGCCAGGTTCCCCCAGACCCCTCCTGGGCAGGCAGGTGCCTCTCAGAGGCCACCCGGCACTGGCGAGC
>chr10:43621972-43623112_820
CCCACCTTCAGGACGGTTGTCACTTATGAAGTCAGTGCTAAAGCTGGAGCAGTTGCTTTTTGAAAGAACATGGTCTGTGG
>chr10:43621972-43623112_902
CTGTGGTCTTACAATGGACAGTAAATATGGTTCTTGCCAAAACTCCTTCTTTTGTCTTTGATTAAATACTAGAAATTTTT
>chr10:43621972-43623112_943
ACTCCTTCTTTTGTCTTTGATTAAATACTAGAAATTTTTTCTGTTTCCTAACTTCATCATTGATTGTTTGAAATCTTGGA
>chr10:43621972-43623112_984
TGTTTCCTAACTTCATCATTGATTGTTTGAAATCTTGGAGTTTCAAGCATTTTTTTCAAGCTGAGACGGTTCCTTTTGCA
>chr10:43623509-43625847_0
TGAAGTTTTGGTTCTTCAGTGCAGAACAAATGATCTGTTTTCATTTTTAGGCATGTCAGACCCGAACTGGCCTGGAGAGA
>chr10:43623509-43625847_84
TGTACCACTCACGAGAGCTGATGGCACTAACACTGGGTTTCCAAGATATCCAAATGATAGTGTATATGCTAACTGGATGC
>chr10:43623509-43625847_126
AAGATATCCAAATGATAGTGTATATGCTAACTGGATGCTTTCACCCTCAGCGGCAAAATTAATGGACACGTTTGATAGTT
>chr10:43623509-43625847_168
ACCCTCAGCGGCAAAATTAATGGACACGTTTGATAGTTAACATTTCTTTGTGAAAGGTAATGGACTCACAAGGGGAAGAA
>chr10:43623509-43625847_210
TTTCTTTGTGAAAGGTAATGGACTCACAAGGGGAAGAAACATGCTGAGAATGGAAAGTCTACCGGCCCTTTCTTTGTGAA
>chr10:43623509-43625847_336
TTTTGGTAGTTTGTTTTAACTTCCAAGGTGGTTTTACTTCTGATAGCCGGTGATTTTCCCTCCTAGCAGACATGCCACAC
>chr10:43623509-43625847_378
ATAGCCGGTGATTTTCCCTCCTAGCAGACATGCCACACCGGGTAAGAGCTCTGAGTCTTAGTGGTTAAGCATTCCTTTCT
>chr10:43623509-43625847_504
CCACCAACATTCTGTGTTCACATGTGTGGGTCCAACACTTACTACCTGGTGTATGAAATTGGACCTGAACTGTTGGATTT
>chr10:43623509-43625847_546
TACCTGGTGTATGAAATTGGACCTGAACTGTTGGATTTTTCTAGTTGCCGCCAAACAAGGCAAAAAAATTTAAACATGAA
>chr10:43623509-43625847_588
AGTTGCCGCCAAACAAGGCAAAAAAATTTAAACATGAAGCACACACACAAAAAAGGCAGTAGGAAAAATGCTGGCCCTGA
>chr10:43623509-43625847_630
ACACACAAAAAAGGCAGTAGGAAAAATGCTGGCCCTGATGACCTGTCCTTATTCAGAATGAGAGACTGCGGGGGGGGCCT
>chr10:43623509-43625847_756
CCGAGGATGGGCCTGGGCTCAGCATTCGAGATCTTGAGAATGATTTTTTTTAAATCATGCAACCTTTCCTTAGGAAGACA
>chr10:43623509-43625847_798
ATTTTTTTTAAATCATGCAACCTTTCCTTAGGAAGACATTTGGTTTTCATCATGATTAAGATGATTCCTAGATTTAGCAC
>chr10:43623509-43625847_840
GTTTTCATCATGATTAAGATGATTCCTAGATTTAGCACAATGGAGAGATTCCATGCCATCTTTACTATGTGGATGGTGGT
>chr10:43623509-43625847_882
GAGAGATTCCATGCCATCTTTACTATGTGGATGGTGGTATCAGGGAAGAGGGCTCACAAGACACATTTGTCCCCCGGGCC
>chr10:43623509-43625847_924
GGGAAGAGGGCTCACAAGACACATTTGTCCCCCGGGCCCACCACATCATCCTCACGTGTTCGGTACTGAGCAGCCACTAC
>chr10:43623509-43625847_966
ACATCATCCTCACGTGTTCGGTACTGAGCAGCCACTACCCCTGATGAGAACAGTATGAAGAAAGGGGGCTGTTGGAGTCC
>chr10:43623509-43625847_1008
GATGAGAACAGTATGAAGAAAGGGGGCTGTTGGAGTCCCAGAATTGCTGACAGCAGAGGCTTTGCTGCTGTGAATCCCAC
>chr10:43623509-43625847_1134
CAGTGGCTCATCCTACCTGTTAGGAGCAGGTAGGGCTTGTACTCACTTTAATTTGAATCTTATCAACTTACTCATAAAGG
>chr10:43623509-43625847_1176
TCACTTTAATTTGAATCTTATCAACTTACTCATAAAGGGACAGGCTAGCTAGCTGTGTTAGAAGTAGCAATGACAATGAC
>chr10:43623509-43625847_1218
GGCTAGCTAGCTGTGTTAGAAGTAGCAATGACAATGACCAAGGACTGCTACACCTCTGATTACAATTCTGATGTGAAAAA
>chr10:43623509-43625847_1344
AGCTCTTCCTGTGTTTGTAATTTAATGCTGCTACAAGATGTTTCTGTTTCTTAGATTCTGACCATGACTCATAAGCTTCT
>chr10:43623509-43625847_1386
TCTGTTTCTTAGATTCTGACCATGACTCATAAGCTTCTTGTCATTCTTCATTGCTTGTTTGTGGTCACAGATGCACAACA
>chr10:43623509-43625847_1512
TTCTGGCTGTGTTGTCAGCACTGTAACTTCGCAGAAAAGAGTCGGATTACCAAAACACTGCCTGCTCTTCAGACTTAAAG
>chr10:43623509-43625847_1554
CGGATTACCAAAACACTGCCTGCTCTTCAGACTTAAAGCACTGATAGGACTTAAAATAGTCTCATTCAAATACTGTATTT
>chr10:43623509-43625847_1596
GATAGGACTTAAAATAGTCTCATTCAAATACTGTATTTTATATAGGCATTTCACAAAAACAGCAAAATTGTGGCATTTTG
>chr10:43623509-43625847_1638
TAGGCATTTCACAAAAACAGCAAAATTGTGGCATTTTGTGAGGCCAAGGCTTGGATGCGTGTGTAATAGAGCCTTGTGGT
>chr10:43623509-43625847_1764
CACGTAACCTGGCTCTAATTTGGGCTGTTTTTCAGATACACTGTGATAAGTTCTTTTACAAATATCTATAGACATGGTAA
>chr10:43623509-43625847_1806
GTGATAAGTTCTTTTACAAATATCTATAGACATGGTAAACTTTTGGTTTTCAGATATGCTTAATGATAGTCTTACTAAAT
>chr10:43623509-43625847_1848
TTGGTTTTCAGATATGCTTAATGATAGTCTTACTAAATGCAGAAATAAGAATAAACTTTCTCAAATTATTAAAAATGCCT
>chr10:43623509-43625847_1890
AAATAAGAATAAACTTTCTCAAATTATTAAAAATGCCTACACAGTAAGTGTGAATTGCTGCAACAGGTTTGTTCTCAGGA
>chr10:43623509-43625847_2016
TATCCTTGACCAATTTATCCTTGACCAATAACCTAATTGTCTATTCCTGAGTTATAAAAGTCCCCATCCTTATTAGCTCT
>chr10:43623509-43625847_2058
ATTCCTGAGTTATAAAAGTCCCCATCCTTATTAGCTCTACTGGAATTTTCATACACGTAAATGCAGAAGTTACTAAGTAT
>chr10:43623509-43625847_2184
TGTAAAATCTATTTATGAAAGGTCATTAAACCAGATCATGTTCCTTTTTTTGTAATCAAGGTGACTAAGAAAATCAGTTG
>chr10:43623509-43625847_2226
CCTTTTTTTGTAATCAAGGTGACTAAGAAAATCAGTTGTGTAAATAAAATCATGTATCATAAAATGTGTAAACTTTTTTT
>chr10:43623509-43625847_2258
CAGTTGTGTAAATAAAATCATGTATCATAAAATGTGTAAACTTTTTTTCTTTTTAACATTCTAGTTGGAAACAACAGATT
>chr10:70320066-70320549_0
GTCCAGCGAAGGCAGAGCCCCAGCTTCACTCCCTGAGGTCTGTCCTGGGGAGACACTGCTGCTCCGGGGGGCTGACCTGG
>chr10:70320066-70320549_41
GTCCTGGGGAGACACTGCTGCTCCGGGGGGCTGACCTGGCGGGGAGTGGCCGCGCAGTCTGCTCCGGCGCCGCTTTGTGC
>chr10:70320066-70320549_82
GGGAGTGGCCGCGCAGTCTGCTCCGGCGCCGCTTTGTGCGCGCAGCCGCTGGCCCCTCTACTCCCGGGTCTGCCCCCCGG
>chr10:70320066-70320549_123
GCAGCCGCTGGCCCCTCTACTCCCGGGTCTGCCCCCCGGGACACCCCTCTGCCTCGCCCAAGTCATGCAGCCCTACCTGC
>chr10:70320066-70320549_164
CACCCCTCTGCCTCGCCCAAGTCATGCAGCCCTACCTGCCTCTCCACTGTGGACCTTTGGGAACCGACTCCTCACCTCGG
>chr10:70320066-70320549_205
CTCCACTGTGGACCTTTGGGAACCGACTCCTCACCTCGGGGGCTCGGGCCTTGACTGTGCTGGGAGCCGGTAGGCGTCCT
>chr10:70320066-70320549_328
TCCAAAGTTGTGGGGACCGGCGCGAGTTGGAAAGTTTGCCCGAGGGCTGGTGCAGGCTTGGAGCTGGGGGCCGTGCGCTG
>chr10:70331923-70334059_0
GGAATGCATAGGAAAAAGACTCACTTCAGTGTATTCTGTTGTTATTTCAGACCAAAACCTTGTGTGACTGAGCTGAAGAG
>chr10:70331923-70334059_42
TATTTCAGACCAAAACCTTGTGTGACTGAGCTGAAGAGCAGTGCATCCAGATTCTCCTCAGAAGTGAGACTTTCCAAAGG
>chr10:70331923-70334059_168
AGCTATGTCTCGATCCCGCCATGCAAGGCCTTCCAGATTAGTCAGGAAGGAAGATGTAAACAAAAAAAAGAAAAACAGCC
>chr10:70331923-70334059_294
CAAGACTTTAAGCCCTGGAAAATTAAAGCAATTAATTCAAGAAAGAGATGTTAAGAAAAAAACAGAACCTAAACCACCCG
>chr10:70331923-70334059_336
AAGAGATGTTAAGAAAAAAACAGAACCTAAACCACCCGTGCCAGTCAGAAGCCTTCTGACAAGAGCTGGAGCAGCACGCA
>chr10:70331923-70334059_378
AGTCAGAAGCCTTCTGACAAGAGCTGGAGCAGCACGCATGAATTTGGATAGGACTGAGGTTCTTTTTCAGAACCCAGAGT
>chr10:70331923-70334059_420
TTTGGATAGGACTGAGGTTCTTTTTCAGAACCCAGAGTCCTTAACCTGCAATGGGTTTACAATGGCGCTACGAAGCACCT
>chr10:70331923-70334059_546
CAAAAAGGTTCCACTTTCTAAGGGTTTAGAAAAGCAACATGATTGTGATTATAAGATACTCCCTGCTTTGGGAGTAAAGC
>chr10:70331923-70334059_672
TGATATAGAGACTCTAATTGGTGTACAAAATCCCTCTTTACTTAAAGGTAAGAGCCAAGAGACAACTCAGTTTTGGTCCC
>chr10:70331923-70334059_714
TAAAGGTAAGAGCCAAGAGACAACTCAGTTTTGGTCCCAAAGAGTTGAGGATTCCAAGATCAATATCCCTACCCACAGTG
>chr10:70331923-70334059_840
TGGTGAAGGACTATTCTCTGAAGAGACATTGAATGATACCAGTGGTTCCCCAAAAATGTTTGCTCAGGACACAGTGTGTG
>chr10:70331923-70334059_966
CCCCAGCATTCAGTTAGAAGAGTTGGGTTCACGAGTAGAATCTCTTAAGTTATCTGATTCTTACCTGGATCCCATTAAAA
>chr10:70331923-70334059_1008
TCTTAAGTTATCTGATTCTTACCTGGATCCCATTAAAAGTGAACATGATTGCTACCCCACCTCCAGTCTTAATAAGGTTA
>chr10:70331923-70334059_1134
GTCTCCTACCTCTGTAATAAAATTCCTCTTGGCAGGCTCAAAACAAGCGACCCTTGGTGCTAAACCAGATCATCAAGAGG
>chr10:70331923-70334059_1176
ACAAGCGACCCTTGGTGCTAAACCAGATCATCAAGAGGCCTTCGAAGCTACTGCAAATCAACAGGAAGTTTCTGATACCA
>chr10:70331923-70334059_1218
CGAAGCTACTGCAAATCAACAGGAAGTTTCTGATACCACCTCTTTCCTAGGACAGGCCTTTGGTGCTATCCCACATCAAT
>chr10:70331923-70334059_1344
GACCCCAGATCTACCAGAGATTCCTGGTGCTATTCCAGTCCAAGGAGAGGTCTTTGGTACTATTTTAGACCAACAAGAAA
>chr10:70331923-70334059_1386
AGGAGAGGTCTTTGGTACTATTTTAGACCAACAAGAAACTCTTGGTATGAGTGGGAGTGTTGTCCCAGACTTGCCTGTCT
>chr10:70331923-70334059_1428
TGGTATGAGTGGGAGTGTTGTCCCAGACTTGCCTGTCTTCCTTCCTGTTCCTCCAAATCCAATTGCTACCTTTAATGCTC
>chr10:70331923-70334059_1554
AGTCCAGGGTGCTATACAGATTTTGCCTTTGGGCTCAGGACACACTCCTCAATCATCATCAAACTCAGAGAAAAATTCAT
>chr10:70331923-70334059_1596
CACTCCTCAATCATCATCAAACTCAGAGAAAAATTCATTACCTCCAGTAATGGCTATAAGCAATGTAGAAAATGAGAAGC
>chr10:70331923-70334059_1638
TCCAGTAATGGCTATAAGCAATGTAGAAAATGAGAAGCAGGTTCATATAAGCTTCCTGCCAGCTAACACTCAGGGGTTCC
>chr10:70331923-70334059_1680
TCATATAAGCTTCCTGCCAGCTAACACTCAGGGGTTCCCATTAGCCCCTGAGAGAGGACTCTTCCATGCTTCACTGGGTA
>chr10:70331923-70334059_1722
AGCCCCTGAGAGAGGACTCTTCCATGCTTCACTGGGTATAGCCCAACTCTCTCAGGCTGGTCCTAGCAAATCAGACAGAG
>chr10:70331923-70334059_1848
CACAGTGGTGACTATGCCAGTGCCAATGGTCAGTACCTCCTCTTCTTCCTATACCACTTTGCTACCGACTTTGGAAAAGA
>chr10:70331923-70334059_1974
CAACTGTGGTGAATGCACTTACTGCAAGAACAGAAAGAACAGCCATCAGATCTGTAAGAAAAGAAAATGTGAGGAGCTGA
>chr10:70360687-70360841_0
TAATTTTATTTCTTAAACAGAGGCTCATTTTGCAATTTGATTTTTTTTAGGTTATAAAGGAAAACAAGAGGCCCCAGAGG
>chr10:70360687-70360841_37
TGATTTTTTTTAGGTTATAAAGGAAAACAAGAGGCCCCAGAGGGAAAAGAAGCCCAAAGTTTTAAAGGTAATCAGCTGTT
>chr10:70360687-70360841_74
CAGAGGGAAAAGAAGCCCAAAGTTTTAAAGGTAATCAGCTGTTGATTAAATAATATTTCATTATTTTTCCATTTCATATA
>chr10:70404404-70406812_0
GTTATTCAGATATTTAAGTAGATGACATAAGTAATTTCTGTATTTTACAGGCAGATTTTGACAACAAACCAGTAAATGGC
>chr10:70404404-70406812_123
AAGAACAAAAATTGGAATTGAACCCACATACTGTTGAAAATGTAACTAAAAATGAAGACAGCATGACAGGCATCGAGGTG
>chr10:70404404-70406812_205
GAAGTGGACACAAAACAAGAAATCACAGTTAACTGATCACGTGAAAGGAGATTTTAGTGCTAATGTCCCAGAAGCTGAAA
>chr10:70404404-70406812_246
TGAAAGGAGATTTTAGTGCTAATGTCCCAGAAGCTGAAAAATCGAAAAACTCTGAAGTTGACAAGAAACGAACCAAATCT
>chr10:70404404-70406812_287
TCGAAAAACTCTGAAGTTGACAAGAAACGAACCAAATCTCCAAAATTGTTTGTACAAACCGTAAGAAATGGCATTAAACA
>chr10:70404404-70406812_328
AAAATTGTTTGTACAAACCGTAAGAAATGGCATTAAACATGTACACTGTTTACCAGCTGAAACAAATGTTTCATTTAAAA
>chr10:70404404-70406812_369
TACACTGTTTACCAGCTGAAACAAATGTTTCATTTAAAAAATTCAATATTGAAGAATTCGGCAAGACATTGGAAAACAAT
>chr10:70404404-70406812_410
TTCAATATTGAAGAATTCGGCAAGACATTGGAAAACAATTCTTATAAATTCCTAAAAGACACTGCAAACCATAAAAACGC
>chr10:70404404-70406812_451
TTATAAATTCCTAAAAGACACTGCAAACCATAAAAACGCTATGAGCTCTGTTGCTACTGATATGAGTTGTGATCATCTCA
>chr10:70404404-70406812_574
CTGCAGTTCCATTCCACATTCTTCACACTCCATCATAAATCATCATGCTAGTATACACAATGAAGGTGATCAACCAAAAA
>chr10:70404404-70406812_615
ATCATGCTAGTATACACAATGAAGGTGATCAACCAAAAACTCCTGAGAATATACCAAGTAAAGAACCAAAAGATGGATCT
>chr10:70404404-70406812_656
CCTGAGAATATACCAAGTAAAGAACCAAAAGATGGATCTCCCGTTCAACCAAGTCTCTTATCGTTAATGAAAGATAGGAG
>chr10:70404404-70406812_697
CGTTCAACCAAGTCTCTTATCGTTAATGAAAGATAGGAGATTAACATTGGAGCAAGTGGTAGCCATAGAGGCCCTGACTC
>chr10:70404404-70406812_820
AGAGAAGGATGAGGAATCAGAGCAGAGAACAGCCAGTTTGCTTAATAGCTGCAAAGCTATCCTCTACACTGTAAGAAAAG
>chr10:70404404-70406812_861
TTAATAGCTGCAAAGCTATCCTCTACACTGTAAGAAAAGACCTCCAAGACCCAAACTTACAGGGAGAGCCACCAAAACTT
>chr10:70404404-70406812_902
CTCCAAGACCCAAACTTACAGGGAGAGCCACCAAAACTTAATCACTGTCCATCTTTGGAAAAACAAAGTTCATGCAACAC
>chr10:70404404-70406812_1025
ATCAACTCAGCTACTAACCAAGCATCCACAAAGTCACATGAATATTCAAAAGTCACAAATTCATTATCTCTTTTTATACC
>chr10:70404404-70406812_1066
ATATTCAAAAGTCACAAATTCATTATCTCTTTTTATACCAAAATCAAATTCATCCAAGATTGACACCAATAAAAGTATTG
>chr10:70404404-70406812_1107
AATCAAATTCATCCAAGATTGACACCAATAAAAGTATTGCTCAAGGGATAATTACTCTTGACAATTGTTCCAATGATTTG
>chr10:70404404-70406812_1148
CAAGGGATAATTACTCTTGACAATTGTTCCAATGATTTGCATCAGTTGCCACCAAGAAATAATGAAGTGGAGTATTGCAA
>chr10:70404404-70406812_1189
TCAGTTGCCACCAAGAAATAATGAAGTGGAGTATTGCAACCAGTTACTGGACAGCAGCAAAAAATTGGACTCAGATGATC
>chr10:70404404-70406812_1312
TGCAACACAGTTGACACAACTTGCTTCGATAATTAAGATCAATTATATAAAACCAGAGGACAAAAAAGTTGAAAGTACAC
>chr10:70404404-70406812_1353
ATTATATAAAACCAGAGGACAAAAAAGTTGAAAGTACACCAACAAGCCTTGTCACATGTAATGTACAGCAAAAATACAAT
>chr10:70404404-70406812_1435
GGAGAAGGGCACAATACAACAGAAACCACCTTCAAGTGTACACAATAATCATGGTTCATCATTAACAAAACAAAAGAACC
>chr10:70404404-70406812_1476
ACAATAATCATGGTTCATCATTAACAAAACAAAAGAACCCAACCCAGAAAAAGACAAAATCCACCCCATCAAGAGATCGG
>chr10:70404404-70406812_1517
ACCCAGAAAAAGACAAAATCCACCCCATCAAGAGATCGGCGGAAAAAGAAGCCCACAGTTGTAAGTTATCAAGAAAATGA
>chr10:70404404-70406812_1640
TGCGACATTTGGATAGCATCGAAATTTCAAAATTTTGGGCAATTTTGTCCACATGATTTTCCTACTGTATTTGGGAAAAT
>chr10:70404404-70406812_1763
TCCATTATGCAACCCAAAACAGTATTTCCACCACTCACTCAGATAAAATTACAGAGATATCCTGAATCAGCAGAGGAAAA
>chr10:70404404-70406812_1804
GATAAAATTACAGAGATATCCTGAATCAGCAGAGGAAAAGGTGAAGGTTGAACCATTGGATTCACTCAGCTTATTTCATC
>chr10:70404404-70406812_1845
TGAAGGTTGAACCATTGGATTCACTCAGCTTATTTCATCTTAAAACGGAATCCAACGGGAAGGCATTCACTGATAAAGCT
>chr10:70404404-70406812_1886
AAAACGGAATCCAACGGGAAGGCATTCACTGATAAAGCTTATAATTCTCAGGTACAGTTAACGGTGAATGCCAATCAGAA
>chr10:70404404-70406812_1927
TAATTCTCAGGTACAGTTAACGGTGAATGCCAATCAGAAAGCCCATCCTTTGACCCAGCCCTCCTCTCCACCTAACCAGT
>chr10:70404404-70406812_2009
GCTAACGTGATGGCAGGCGATGACCAAATACGGTTTCAGCAGGTTGTTAAGGAGCAACTCATGCATCAGAGACTGCCAAC
>chr10:70404404-70406812_2132
CTAACTCTCAGGAATGTAAATGTAGTGTGTTCAGGTGGAATTACAGTGGTTTCTACCAAAAGTGAAGAGGAAGTCTGTTC
>chr10:70404404-70406812_2214
CCAGTTTTGGAACATCAGAATTTTCCACAGTGGACAGTGCACAGAAAAATTTTAATGATTATGCCATGAACTTCTTTACT
>chr10:70404404-70406812_2255
CAGAAAAATTTTAATGATTATGCCATGAACTTCTTTACTAACCCTACAAAAAACCTAGTGTCTATAACTAAAGATTCTGA
>chr10:70411552-70411743_0
CTATGCAATTCTGTAAAGCTTTGGGTCTAATAATCTTATTCCTTCCACAGATCGAGTTATACAAAAAGACAAAGGCCCAT
>chr10:70411552-70411743_111
TGCTGCTGTCAGGGAAATCATGGAGAATAGGTGAGGAAATACGCTTCCCTGTTAAAATCATTCTTACTGTGGATCTGACT
>chr10:70412207-70412401_0
TACAGATTGCAATTAATTAGTACATTCCCTTCACTGTGTTTTATACTCAGGTATGGTCAAAAAGGAAACGCAATAAGGAT
>chr10:70412207-70412401_38
TTTTATACTCAGGTATGGTCAAAAAGGAAACGCAATAAGGATAGAAATAGTAGTGTACACCGGTAAAGAAGGGAAAAGCT
>chr10:70412207-70412401_114
AGCTCTCATGGGTGTCCAATTGCTAAGTGGGTAAGTATTTCCTATTTATACATTTTTTTGAAGCTTGTTATTCCAGAGCT
>chr10:70426751-70427063_0
CAAATTTGGCATACTTGTCTTCCATAGATGAATGTATTCTGTTTTTTCAGGTTTTAAGAAGAAGCAGTGATGAAGAAAAA
>chr10:70426751-70427063_39
TGTTTTTTCAGGTTTTAAGAAGAAGCAGTGATGAAGAAAAAGTTCTTTGTTTGGTCCGGCAGCGTACAGGCCACCACTGT
>chr10:70426751-70427063_78
AAGTTCTTTGTTTGGTCCGGCAGCGTACAGGCCACCACTGTCCAACTGCTGTGATGGTGGTGCTCATCATGGTGTGGGAT
>chr10:70426751-70427063_195
AGCTCACAGAGAATCTAAAGTCATACAATGGGCACCCTACCGACAGAAGATGCACCCTCAATGAAAAGTAATTAAATCTG
>chr10:70426751-70427063_232
TACCGACAGAAGATGCACCCTCAATGAAAAGTAATTAAATCTGTTTTATACTGCCTTACCATTCAGATCTCTATTACATA
>chr10:70432601-70432852_0
AGGTATTGTAATGCTTCATCAATTCACTCTCTTGAATTACAATCTTACAGTCGTACCTGTACATGTCAAGGAATTGATCC
>chr10:70432601-70432852_43
CTTACAGTCGTACCTGTACATGTCAAGGAATTGATCCAGAGACTTGTGGAGCTTCATTCTCTTTTGGCTGTTCATGGAGT
>chr10:70432601-70432852_171
TTTAGAATTGATCCAAGCTCTCCCTTACATGTAAGTGTCCTTCTTTATTCAAATAATTTATTTTTGAATTACACATTGAA
>chr10:70441105-70441295_0
CACATGAAGGTGCGATTATAAAATACCTAATGGATTCTGTTTTCCTATAGGAAAAAAACCTTGAAGATAACTTACAGAGT
>chr10:70441105-70441295_37
TGTTTTCCTATAGGAAAAAAACCTTGAAGATAACTTACAGAGTTTGGCTACACGATTAGCTCCAATTTATAAGCAGTATG
>chr10:70441105-70441295_74
CAGAGTTTGGCTACACGATTAGCTCCAATTTATAAGCAGTATGCTCCAGTAGCTTACCAAAATCAGGTATGTATTGGTAT
>chr10:70442542-70442780_0
GGTGATTTCCTTCTCTCTCTTAAGATTGTGCTCCATGCTTTCTTTTCTAGGTGGAATATGAAAATGTTGCCCGAGAATGT
>chr10:70442542-70442780_120
CTGCTTGCCTGGACTTCTGTGCTCATCCCCACAGGGACATTCACAACATGAATAATGGAAGCACTGTGGTATGTACCTGT
>chr10:70442542-70442780_158
ATTCACAACATGAATAATGGAAGCACTGTGGTATGTACCTGTGTGAATTTGTATTCTAAAAGCTCCATCACTATATGCTT
>chr10:70446062-70446514_0
ATGTGCACGACCCGTATATCTTTCCCATTTCATGTTTTTCTCCCTATCAGGTTTGTACCTTAACTCGAGAAGATAACCGC
>chr10:70446062-70446514_42
CCTATCAGGTTTGTACCTTAACTCGAGAAGATAACCGCTCTTTGGGTGTTATTCCTCAAGATGAGCAGCTCCATGTGCTA
>chr10:70446062-70446514_84
TGGGTGTTATTCCTCAAGATGAGCAGCTCCATGTGCTACCTCTTTATAAGCTTTCAGACACAGATGAGTTTGGCTCCAAG
>chr10:70446062-70446514_126
TTTATAAGCTTTCAGACACAGATGAGTTTGGCTCCAAGGAAGGAATGGAAGCCAAGATCAAATCTGGGGCCATCGAGGTC
>chr10:70446062-70446514_252
CCCGTTCTGGAAAGAAGAGGGCTGCGATGATGACAGAGGTTCTTGCACATAAGATAAGGGCAGTGGAAAAGAAACCTATT
>chr10:70446062-70446514_294
TTGCACATAAGATAAGGGCAGTGGAAAAGAAACCTATTCCCCGAATCAAGCGGAAGAATAACTCAACAACAACAAACAAC
>chr10:70450514-70454289_0
CCTACCAAAAGTAATTTGTATTTTTCTTCACATTTGGTGTCCTTGTTTAGGGAGTAACACTGAGACCGTGCAACCTGAAG
>chr10:70450514-70454289_41
CTTGTTTAGGGAGTAACACTGAGACCGTGCAACCTGAAGTAAAAAGTGAAACCGAACCCCATTTTATCTTAAAAAGTTCA
>chr10:70450514-70454289_82
AAAAGTGAAACCGAACCCCATTTTATCTTAAAAAGTTCAGACAACACTAAAACTTATTCGCTGATGCCATCCGCTCCTCA
>chr10:70450514-70454289_123
CAACACTAAAACTTATTCGCTGATGCCATCCGCTCCTCACCCAGTGAAAGAGGCATCTCCAGGCTTCTCCTGGTCCCCGA
>chr10:70450514-70454289_164
CAGTGAAAGAGGCATCTCCAGGCTTCTCCTGGTCCCCGAAGACTGCTTCAGCCACACCAGCTCCACTGAAGAATGACGCA
>chr10:70450514-70454289_205
ACTGCTTCAGCCACACCAGCTCCACTGAAGAATGACGCAACAGCCTCATGCGGGTTTTCAGAAAGAAGCAGCACTCCCCA
>chr10:70450514-70454289_246
AGCCTCATGCGGGTTTTCAGAAAGAAGCAGCACTCCCCACTGTACGATGCCTTCGGGAAGACTCAGTGGTGCCAATGCAG
>chr10:70450514-70454289_287
GTACGATGCCTTCGGGAAGACTCAGTGGTGCCAATGCAGCTGCTGCTGATGGCCCTGGCATTTCACAGCTTGGCGAAGTG
>chr10:70450514-70454289_328
GCTGCTGATGGCCCTGGCATTTCACAGCTTGGCGAAGTGGCTCCTCTCCCCACCCTGTCTGCTCCTGTGATGGAGCCCCT
>chr10:70450514-70454289_369
TCCTCTCCCCACCCTGTCTGCTCCTGTGATGGAGCCCCTCATTAATTCTGAGCCTTCCACTGGTGTGACTGAGCCGCTAA
>chr10:70450514-70454289_492
TCAAGACCTTGCCTCTTCTCCAATGGAAGAAGATGAGCAGCATTCTGAAGCAGATGAGCCTCCATCAGACGAACCCCTAT
>chr10:70450514-70454289_574
GATGACCCCCTGTCACCTGCTGAGGAGAAATTGCCCCACATTGATGAGTATTGGTCAGACAGTGAGCACATCTTTTTGGA
>chr10:70450514-70454289_615
TGATGAGTATTGGTCAGACAGTGAGCACATCTTTTTGGATGCAAATATTGGTGGGGTGGCCATCGCACCTGCTCACGGCT
>chr10:70450514-70454289_656
CAAATATTGGTGGGGTGGCCATCGCACCTGCTCACGGCTCGGTTTTGATTGAGTGTGCCCGGCGAGAGCTGCACGCTACC
>chr10:70450514-70454289_779
CCCTTGTCTTTTACCAGCACAAAAACCTAAATAAGCCCCAACATGGTTTTGAACTAAACAAGATTAAGTTTGAGGCTAAA
>chr10:70450514-70454289_820
CATGGTTTTGAACTAAACAAGATTAAGTTTGAGGCTAAAGAAGCTAAGAATAAGAAAATGAAGGCCTCAGAGCAAAAAGA
>chr10:70450514-70454289_902
AGGCAGCTAATGAAGGTCCAGAACAGTCCTCTGAAGTAAATGAATTGAACCAAATTCCTTCTCATAAAGCATTAACATTA
>chr10:70450514-70454289_943
GAATTGAACCAAATTCCTTCTCATAAAGCATTAACATTAACCCATGACAATGTTGTCACCGTGTCCCCTTATGCTCTCAC
>chr10:70450514-70454289_1148
CATCTCACCCATTTCAAGTCTGAGGTAAAAAAATAATAATGATAACAAAACGGGGTGGGTATTCTTAACTGTGACTATAT
>chr10:70450514-70454289_1189
ATAACAAAACGGGGTGGGTATTCTTAACTGTGACTATATTTTGACAATTGGTAGAAGGTGCACATTTTAAGCAAAAATAA
>chr10:70450514-70454289_1230
TGACAATTGGTAGAAGGTGCACATTTTAAGCAAAAATAAAAGTTTTATAGTTTTAAATACATAAAGAAATGTTTCAGTTA
>chr10:70450514-70454289_1271
GTTTTATAGTTTTAAATACATAAAGAAATGTTTCAGTTAGGCATTAACCTTGATAGAATCACTCAGTTTGGTGCTTTAAA
>chr10:70450514-70454289_1312
CATTAACCTTGATAGAATCACTCAGTTTGGTGCTTTAAATTAAGTCTGTTTACTATGAAACAAGAGTCATTTTTAGAGGA
>chr10:70450514-70454289_1353
AAGTCTGTTTACTATGAAACAAGAGTCATTTTTAGAGGATTTTAACAGGTTCATGTTCTATGATGTAAAATCAAGACACA
>chr10:70450514-70454289_1394
TTAACAGGTTCATGTTCTATGATGTAAAATCAAGACACACAGTGTTAACTCTACACAGCTTCTGGTGCTTAACCACATCC
>chr10:70450514-70454289_1435
GTGTTAACTCTACACAGCTTCTGGTGCTTAACCACATCCACACAGTTAAAAATAAGCTGAATTATTATTTCATGGTGCCA
>chr10:70450514-70454289_1476
ACAGTTAAAAATAAGCTGAATTATTATTTCATGGTGCCATTGTTCCAACATCTTCCAATCATTGCTAGAAAATTGGCATA
>chr10:70450514-70454289_1517
GTTCCAACATCTTCCAATCATTGCTAGAAAATTGGCATATTCCTTTGAAATAAACTTATGAAATGTTTTCTCTCTTAAAA
>chr10:70450514-70454289_1558
CCTTTGAAATAAACTTATGAAATGTTTTCTCTCTTAAAATATTTCTCCTGTGTAAAATAAATCATTGTTGTTAGTAATGG
>chr10:70450514-70454289_1599
TTTCTCCTGTGTAAAATAAATCATTGTTGTTAGTAATGGTTGGAGGCTGTTCATAAATTGTAAATATATATTTTAAAAGC
>chr10:70450514-70454289_1640
GGAGGCTGTTCATAAATTGTAAATATATATTTTAAAAGCACTTTCTATTTTTAAAAGTAACTTGAAATAATATAGTATAA
>chr10:70450514-70454289_1681
TTTCTATTTTTAAAAGTAACTTGAAATAATATAGTATAAGAATCCTATTGTCTATTGTTTGTGCATATTTGCATACAAGA
>chr10:70450514-70454289_1722
ATCCTATTGTCTATTGTTTGTGCATATTTGCATACAAGAGAAATCATTTATCCTTGCTGTGTAGAGTTCCATCTTGTTAA
>chr10:70450514-70454289_1763
AATCATTTATCCTTGCTGTGTAGAGTTCCATCTTGTTAACTGCAGTATGTATTCTAATCATGTATATGGTTTGTGTTCTT
>chr10:70450514-70454289_1804
GCAGTATGTATTCTAATCATGTATATGGTTTGTGTTCTTTTACTGTGTCCTCTCACATTCAAGTATTAGCAACTTGCAGT
>chr10:70450514-70454289_1845
ACTGTGTCCTCTCACATTCAAGTATTAGCAACTTGCAGTATATAAAATAGTTAGATAATGAGAAGTTGTTAATTATCTCT
>chr10:70450514-70454289_1886
ATAAAATAGTTAGATAATGAGAAGTTGTTAATTATCTCTAAAATTGGAATTAGGAAGCATATCACCAATACTGATTAACA
>chr10:70450514-70454289_1927
AATTGGAATTAGGAAGCATATCACCAATACTGATTAACATTCTCTTTGGAACTAGGTAAGAGTGGTCTCTTCTTATTGAA
>chr10:70450514-70454289_1968
CTCTTTGGAACTAGGTAAGAGTGGTCTCTTCTTATTGAACAACCTCAATTTAGTTTCATCCCACCTTTCTCAGTATAATC
>chr10:70450514-70454289_2091
TTCAGAAGAGTCAAATGCTTCTAATGTCTCAAGGTGATAAAATACAAAAACTAAGTAGACAGATATTTGTACTGAAGTCT
>chr10:70450514-70454289_2132
ATACAAAAACTAAGTAGACAGATATTTGTACTGAAGTCTGATACAGAATTAGAAAAAAAAAATTCTTGTTGAAATATTTT
>chr10:70450514-70454289_2173
TACAGAATTAGAAAAAAAAAATTCTTGTTGAAATATTTTGAAAACAAATTCCCTACTATCATCACATGCCTCCCCAACCC
>chr10:70450514-70454289_2255
AGTCAAAAACAAGAGGAATGGTACTACAAACATGGCTTTGTCCATTAAGAGCTAATTCATTTGTTTATCTTAGCATACTA
>chr10:70450514-70454289_2296
CCATTAAGAGCTAATTCATTTGTTTATCTTAGCATACTAGATTTGGGAAAATGATAACTCATCTTTTCTGATAATTGCCT
>chr10:70450514-70454289_2337
TTTGGGAAAATGATAACTCATCTTTTCTGATAATTGCCTATGTTCTAGGTAACAGGAAAACAGGCATTAAGTTTATTTTA
>chr10:70450514-70454289_2378
GTTCTAGGTAACAGGAAAACAGGCATTAAGTTTATTTTAGTCTTCCCATTTTCTTCCTATTACTTTATTGACTCATTTTA
>chr10:70450514-70454289_2419
CTTCCCATTTTCTTCCTATTACTTTATTGACTCATTTTATTGCAAAACAAAAAGGATTACCCAAACAACATGTTTCGAAC
>chr10:70450514-70454289_2460
GCAAAACAAAAAGGATTACCCAAACAACATGTTTCGAACAAGGAGAATTTTCAATGAAATACTTGATTCTGTTAAAATGC
>chr10:70450514-70454289_2501
GGAGAATTTTCAATGAAATACTTGATTCTGTTAAAATGCAGAGGTGCTATAACATTCAAAGTGTCAGATTCCTTGGGAGT
>chr10:70450514-70454289_2542
AGGTGCTATAACATTCAAAGTGTCAGATTCCTTGGGAGTATGGAAAACCTAATGGTGCTTCTCCCTTGGAAATGCCATAG
>chr10:70450514-70454289_2665
AACAGTTCCAGCAGGCTCTCTAAAGAAAAACTCATTGTAACTTATTAAAATAATATCTGGTGCAAAGTATCTGTTTTGAG
>chr10:70450514-70454289_2706
TTATTAAAATAATATCTGGTGCAAAGTATCTGTTTTGAGCTTTTGACTAATCCAAGTAAAGGAATATGAAGGGATTGTAA
>chr10:70450514-70454289_2747
TTTGACTAATCCAAGTAAAGGAATATGAAGGGATTGTAAAAAACAAAATGTCCATTGATAGACCATCGTGTACAAGTAGA
>chr10:70450514-70454289_2788
AACAAAATGTCCATTGATAGACCATCGTGTACAAGTAGATTTCTGCTTGTTGAATATGTAAAATAGGGTAATTCATTGAC
>chr10:70450514-70454289_2829
TCTGCTTGTTGAATATGTAAAATAGGGTAATTCATTGACTTGTTTTAGTATTTTGTGTGCCTTAGATTTCCGTTTTAAGA
>chr10:70450514-70454289_2870
GTTTTAGTATTTTGTGTGCCTTAGATTTCCGTTTTAAGACATGTATATTTTTGTGAGCCTAAGGTTTCTTATATACATAT
>chr10:70450514-70454289_2911
TGTATATTTTTGTGAGCCTAAGGTTTCTTATATACATATAAGTATATAAATAAGTGATTGTTTATTGCTTCAGCTGCTTC
>chr10:70450514-70454289_2952
GTATATAAATAAGTGATTGTTTATTGCTTCAGCTGCTTCAACAAGATATTTACTAGTATTAGACTATCAGGAATACACCC
>chr10:70450514-70454289_2993
CAAGATATTTACTAGTATTAGACTATCAGGAATACACCCTTGCGAGATTATGTTTTAGATTTTAGGCCTTAGCTCCCACT
>chr10:70450514-70454289_3034
GCGAGATTATGTTTTAGATTTTAGGCCTTAGCTCCCACTAGAAATTATTTCTTCACCAGATTTAATGGATAAAGTTTTAT
>chr10:70450514-70454289_3075
AAATTATTTCTTCACCAGATTTAATGGATAAAGTTTTATGGCTCTTTATGCATCCACTCATCTACTCATTCTTCGAGTCT
>chr10:70450514-70454289_3116
CTCTTTATGCATCCACTCATCTACTCATTCTTCGAGTCTACACTTATTGAATGCCTGCAAAATCTAAGTATCACTTTTAT
>chr10:70450514-70454289_3157
ACTTATTGAATGCCTGCAAAATCTAAGTATCACTTTTATTTTTCTTTGGATCACCACCTATGACATAGTAAACTTGAAGA
>chr10:70450514-70454289_3198
TTCTTTGGATCACCACCTATGACATAGTAAACTTGAAGAATAAAAACTACCCTCAGAAATATTTTTAAAAGAAGTAGCAA
>chr10:70450514-70454289_3239
AAAAACTACCCTCAGAAATATTTTTAAAAGAAGTAGCAAATTATCTTCAGTATAATCCATGGTAATGTATGCAGTAATTC
>chr10:70450514-70454289_3280
TATCTTCAGTATAATCCATGGTAATGTATGCAGTAATTCAAATTGATCTCTCTCTCAATAGGTTTCTTAACAATCTAAAC
>chr10:70450514-70454289_3321
ATTGATCTCTCTCTCAATAGGTTTCTTAACAATCTAAACTTGAAACATCAATGTTAATTTTTGGAACTATTGGGATTTGT
>chr10:70450514-70454289_3362
GAAACATCAATGTTAATTTTTGGAACTATTGGGATTTGTGACGCTTGTTGCAGTTTACCAAAACAAGTATTTGAAAATAT
>chr10:70450514-70454289_3403
CGCTTGTTGCAGTTTACCAAAACAAGTATTTGAAAATATATAGTATCAACTGAAATGTTTCCATTCCGTTGTTGTAGTTA
>chr10:70450514-70454289_3444
AGTATCAACTGAAATGTTTCCATTCCGTTGTTGTAGTTAACATCATGAATGGACTTCTTAAGCTGATTACCCCACTGTGG
>chr10:70450514-70454289_3526
ACCAAATTGGATTCCTACTTTGTTGGACTCTCTTTCCTGATTTTAACAATTTACCATCCCATTCTCTGCCCTGTGATTTT
>chr10:70450514-70454289_3567
TTTAACAATTTACCATCCCATTCTCTGCCCTGTGATTTTTTTTAAAAGCTTATTCAATGTTCTGCAGCATTGTGATTGTA
>chr10:70450514-70454289_3649
CTGGCTACACTGCTTTTAGAATGCTCTTTCTCATGAAGCAAGGAAATAAATTTGTTTGAAATGACATTTTCTCTCATAAA
>chr10:70450514-70454289_3690
GGAAATAAATTTGTTTGAAATGACATTTTCTCTCATAAAACTGGTCATCTAACATTATTTCTACCCCTCTATTATGTTTT
>chr10:70450514-70454289_3695
TAAATTTGTTTGAAATGACATTTTCTCTCATAAAACTGGTCATCTAACATTATTTCTACCCCTCTATTATGTTTTACTGT
>chr10:88516345-88516726_0
cgcacccgcgccgcccccTCCCCTCCTGGCAAGAGTCGGCGGCGGTGGCGGCGGCCGCTGCAGAGATTGGAATCCGCCTG
>chr10:88516345-88516726_43
GGTGGCGGCGGCCGCTGCAGAGATTGGAATCCGCCTGCCGGGCTTGGCGAAGGAGAAGGGAGGAGGCAGGAGCGAGGAGG
>chr10:88516345-88516726_86
TTGGCGAAGGAGAAGGGAGGAGGCAGGAGCGAGGAGGGAGGAGGGCCAAGGGCGGGCAGGAAGGCTTAGGCTCGGCGCGT
>chr10:88516345-88516726_129
GGCCAAGGGCGGGCAGGAAGGCTTAGGCTCGGCGCGTCCGTCCGCGCGCGGCGAAGATCGCACGGCCCGATCGAGGGGCG
>chr10:88516345-88516726_172
GCGCGCGGCGAAGATCGCACGGCCCGATCGAGGGGCGACCGGGTCGGGGCCGCTGCACGCCAAGGGCGAAGGCCGATTCG
>chr10:88516345-88516726_215
TCGGGGCCGCTGCACGCCAAGGGCGAAGGCCGATTCGGGCCCCACTTCGCCCCGGCGGCTCGCCGCGCCCACCCGCTCCG
>chr10:88516345-88516726_258
ACTTCGCCCCGGCGGCTCGCCGCGCCCACCCGCTCCGCGCCGAGGGCTGGAGGATGCGTTCCCTGGGGTCCGGGTGAGTT
>chr10:88516345-88516726_301
GGGCTGGAGGATGCGTTCCCTGGGGTCCGGGTGAGTTGGGAGTGCGCGTGCGGACCGGAGGGGCTGGCCGCAGCGGGGAG
>chr10:88598571-88598786_0
TCTGACAAAGTTCCCTAAGTCTTAAATAAGTTCTTTTTTTTTCTAAACAGACTTATGAAAATATGCATCAGTTTAATACT
>chr10:88598571-88598786_34
TTTTTTTTCTAAACAGACTTATGAAAATATGCATCAGTTTAATACTGTCTTGGAATTCATGAGATGGAAGCATAGGTCAA
>chr10:88598571-88598786_68
CAGTTTAATACTGTCTTGGAATTCATGAGATGGAAGCATAGGTCAAAGCTGTTTGGAGAAAATCAGAAGTACAGTTTTAT
>chr10:88598571-88598786_102
AGCATAGGTCAAAGCTGTTTGGAGAAAATCAGAAGTACAGTTTTATCTAGCCACATCTTGGAGGTAAGGAAAAGAACATA
>chr10:88598571-88598786_135
AGTACAGTTTTATCTAGCCACATCTTGGAGGTAAGGAAAAGAACATAATTTAGAATAATATGAAATTTCTCATTTTTTAA
>chr10:88635573-88635892_0
TTCCAAAATTCAGTTGTATTCCTTACCTTTTAAATATTTTTGTCTTTCAGGAGTCGTAAGAAAGCAGTGGGAGTTGAAGT
>chr10:88635573-88635892_80
CATTGTCAAGTGCTTGCGATCTTTTACAAGAAAATCTCACTGAATGATAGTCATTTAAATTGGTGAAGTAGCAAGACCAA
>chr10:88635573-88635892_120
TGAATGATAGTCATTTAAATTGGTGAAGTAGCAAGACCAATTATTAAAGGTGACAGTACACAGGAAACATTACAATTGAA
>chr10:88635573-88635892_160
TTATTAAAGGTGACAGTACACAGGAAACATTACAATTGAACAATGCCTCAGCTATACATTTACATCAGATTATTGGGAGC
>chr10:88635573-88635892_200
CAATGCCTCAGCTATACATTTACATCAGATTATTGGGAGCCTATTTGTTCATCATTTCTCGTGTTCAAGGTAAATCAGTG
>chr10:88635573-88635892_239
CCTATTTGTTCATCATTTCTCGTGTTCAAGGTAAATCAGTGTTCATTTTAGTAATGTATGTGTGTATATAAAAAGCACTA
>chr10:88649768-88650031_0
AATGAGCTTTTCAGAAATGATTTACTTACAAATTCCATATTTGAATGCAGGACAGAATCTGGATAGTATGCTTCATGGCA
>chr10:88649768-88650031_37
TATTTGAATGCAGGACAGAATCTGGATAGTATGCTTCATGGCACTGGGATGAAATCAGACTCCGACCAGAAAAAGTCAGA
>chr10:88649768-88650031_148
TTGCCTTTTTTAAAGTGCTATTGCTCAGGGCACTGTCCAGATGATGCTATTAATAACACATGCATGTAAGTATTTTATGC
>chr10:88649768-88650031_183
TCCAGATGATGCTATTAATAACACATGCATGTAAGTATTTTATGCAGCCCTTCTTAAGAGTTAGGAGAATAGAGTTGCAT
>chr10:88651833-88652036_82
AAGATGACCAGGGAGAAACCACATTAGCTTCAGGGTGTATGAAATATGAAGGATCTGATTTTCAGTGCAAAGTAAGATAT
>chr10:88659500-88659697_0
CAGTTTAAAATACCAAACCATTTCTAATTTTATCATTACTCTTCTTTTAGGATTCTCCAAAAGCCCAGCTACGCCGGACA
>chr10:88659500-88659697_39
TCTTCTTTTAGGATTCTCCAAAAGCCCAGCTACGCCGGACAATAGAATGTTGTCGGACCAATTTATGTAACCAGTATTTG
>chr10:88659733-88659933_0
CAGATTATTTTTTCATTTCAATTGTTTACATTGTTTACTTTTATTGTCAGGTCCGTTTTTTGATGGCAGCATTCGATGGC
>chr10:88659733-88659933_80
TGGTTTTGCTCATTTCTATGGCTGTCTGCATAATTGCTATGATCATCTTCTCCAGCTGCTTTTGTTACAAGTAAGAAGAT
>chr10:88659733-88659933_120
GATCATCTTCTCCAGCTGCTTTTGTTACAAGTAAGAAGATATTTATTTTGAAGCAAAATATTTTGTCAAATATTAGATGT
>chr10:88671946-88672191_0
TTTTATAGTTTTTCATTTTTAATGTAGATTGTTTTCTGCTTTTTTAAAAGACATTATTGCAAGAGCATCTCAAGCAGACG
>chr10:88671946-88672191_84
TACAATCGTGATTTGGAACAGGATGAAGCATTTATTCCAGTTGGAGAATCACTAAAAGACCTTATTGACCAGTCACAAAG
>chr10:88671946-88672191_126
GGAGAATCACTAAAAGACCTTATTGACCAGTCACAAAGTTCTGGTAGTGGGTCTGGACTACCTTTATTGGTAAGTTAAAC
>chr10:88671946-88672191_165
TCTGGTAGTGGGTCTGGACTACCTTTATTGGTAAGTTAAACGTTCCTATAGACATGAATGGTGTGTTGATTTAGAATGTG
>chr10:88676840-88677133_0
AATGGGTTTCTTTCATCAAGAGCTCAAACCTTTTACTTTTTTCTATAAAGGTTCAGCGAACTATTGCCAAACAGATTCAG
>chr10:88676840-88677133_213
CTGTGCTAATGCGCCATGAAAACATACTTGGTGGGTACACACTGATTCAGTCAATTTCATTTTTGACAAGGCTAGTGAGG
>chr10:88678878-88679276_0
CTAGCCTATCTCTGATGATAACTAACCTTTTAAACTCATCAACTGGACAGGTTTCATAGCGGCAGACATTAAAGGTACAG
>chr10:88678878-88679276_80
GTTCCTGGACTCAGCTCTATTTGATTACTGATTACCATGAAAATGGATCTCTCTATGACTTCCTGAAATGTGCTACACTG
>chr10:88678878-88679276_318
TGACCTGGGCCTTGCTGTTAAATTCAACAGGTGAGTGGTTCTTTGCCCCACTGTTTTGAAATTATTTTAATTTCCAAAAG
>chr10:88681226-88681502_0
CTATTTTATTTTTGGCCCTCAACTTGGACCTTGGCTTTCTTTTGTTTCAGTGACACAAATGAAGTTGATGTGCCCTTGAA
>chr10:88681226-88681502_196
GGGAGATGGCTCGTCGTTGTATCACAGGAGGTGGGAGTTTGAGTAGTTTCTGATTATGTTGATTTACTCATCATTTTAAA
>chr10:88683082-88684995_0
ATCTTGTCCAGCAACCATTTTTGTGCCCATGTTTTCTCATTCCCTTATAGGGATCGTGGAAGAATACCAATTGCCATATT
>chr10:88683082-88684995_41
CCCTTATAGGGATCGTGGAAGAATACCAATTGCCATATTACAACATGGTACCGAGTGATCCGTCATACGAAGATATGCGT
>chr10:88683082-88684995_164
GGTGGAACAGTGATGAAGTGAGTGGAACTCAGTCCCCTGAAGAAGTGATTCGTAAATGCCACCAAATATATTCTCTGCTC
>chr10:88683082-88684995_205
GAAGTGATTCGTAAATGCCACCAAATATATTCTCTGCTCACTGAACATCTCTTTACTTTTCAGTGTCTACGAGCAGTTTT
>chr10:88683082-88684995_328
CTCACAGCATTGAGAATTAAGAAGACGCTTGCCAAGATGGTTGAATCCCAAGATGTAAAAATCTGATGGTTAAACCATCG
>chr10:88683082-88684995_369
TGAATCCCAAGATGTAAAAATCTGATGGTTAAACCATCGGAGGAGAAACTCTAGACTGCAAGAACTGTTTTTACCCATGG
>chr10:88683082-88684995_492
CAGACTCTTTCTTCACTACGTGTTCACAGGCTGCTAATATTAAACCTTTCAGTACTCTTATTAGGATACAAGCTGGGAAC
>chr10:88683082-88684995_533
AAACCTTTCAGTACTCTTATTAGGATACAAGCTGGGAACTTCTAAACACTTCATTCTTTATATATGGACAGCTTTATTTT
>chr10:88683082-88684995_574
CTAAACACTTCATTCTTTATATATGGACAGCTTTATTTTAAATGTGGTTTTTGATGCCTTTTTTTAAGTGGGTTTTTATG
>chr10:88683082-88684995_615
ATGTGGTTTTTGATGCCTTTTTTTAAGTGGGTTTTTATGAACTGCATCAAGACTTCAATCCTGATTAGTGTCTCCAGTCA
>chr10:88683082-88684995_738
GTGAAAGCCTTAAGAAGATAAATGAGCGCAGCAGAGATGGAGAAATAGACTTTGCCTTTTACCTGAGACTTTCAGTTCGT
>chr10:88683082-88684995_779
GAAATAGACTTTGCCTTTTACCTGAGACTTTCAGTTCGTTTGTATTCTACCTTTGTAAAACAGCCTATAGATGATGATGT
>chr10:88683082-88684995_820
GTATTCTACCTTTGTAAAACAGCCTATAGATGATGATGTGTTTGGGATACTGCTTATTTTATGATAGTTTGTCCTGTGTC
>chr10:88683082-88684995_943
TCCTCTGCTGCCATTTGAATTAGAAGAAAATAATTTATATGCATGCACAGGAAGATATTGGTGGCCGGTGGTTTTGTGCT
>chr10:88683082-88684995_984
CATGCACAGGAAGATATTGGTGGCCGGTGGTTTTGTGCTTTAAAAATGCAATATCTGACCAAGATTCGCCAATCTCATAC
>chr10:88683082-88684995_1107
ATTTTTTAACATGAAAGCTGATGCCAAGGCCAAAAGAAGTTTAAAGCATCTGTAAATTTGGACTGTTTTCCTTCAACCAC
>chr10:88683082-88684995_1148
TAAAGCATCTGTAAATTTGGACTGTTTTCCTTCAACCACCATTTTTTTTGTGGTTATTATTTTTGTCACGGAAAGCATCC
>chr10:88683082-88684995_1189
TTTTTTTTGTGGTTATTATTTTTGTCACGGAAAGCATCCTCTCCAAAGTTGGAGCTTCTATTGCCATGAACCATGCTTAC
>chr10:88683082-88684995_1271
AGAAAGCACTTCTTATTGAAGTGAATTCCTGCATTTGATAGCAATGTAAGTGCCTATAACCATGTTCTATATTCTTTATT
>chr10:88683082-88684995_1312
CAATGTAAGTGCCTATAACCATGTTCTATATTCTTTATTCTCAGTAACTTTTAAAAGGGAAGTTATTTATATTTTGTGTA
>chr10:88683082-88684995_1353
CAGTAACTTTTAAAAGGGAAGTTATTTATATTTTGTGTATAATGTGCTTTATTTGCAAATCACCCACTCCTTTACAACCA
>chr10:88683082-88684995_1394
ATGTGCTTTATTTGCAAATCACCCACTCCTTTACAACCATACTTTATATATGTACATACATTCATACTGTAGAAACCAGC
>chr10:88683082-88684995_1435
CTTTATATATGTACATACATTCATACTGTAGAAACCAGCTCATGTGTACCTCATATCCCATCCTTAAGAGAAGAAATGTT
>chr10:88683082-88684995_1476
ATGTGTACCTCATATCCCATCCTTAAGAGAAGAAATGTTATAAAGTAGAACTAAATATAAATTTTCAGAATTAATGCATT
>chr10:88683082-88684995_1517
AAAGTAGAACTAAATATAAATTTTCAGAATTAATGCATTCAAAGTAATATATCAAATCCAGGACTTTGTTAACTTCAGGT
>chr10:88683082-88684995_1558
AAGTAATATATCAAATCCAGGACTTTGTTAACTTCAGGTAAAAACTTCATTAGGGTAATATCATCTCAATTTTTTCAAAT
>chr10:88683082-88684995_1599
AAACTTCATTAGGGTAATATCATCTCAATTTTTTCAAATGAAAGGATTCTCTAATTAGAAATTTATATGTCAGAGCTGTT
>chr10:88683082-88684995_1640
AAGGATTCTCTAATTAGAAATTTATATGTCAGAGCTGTTATAAATTTATCAACTGTCAAATATGTTCTGGACAGCTAAAT
>chr10:88683082-88684995_1681
AAATTTATCAACTGTCAAATATGTTCTGGACAGCTAAATCATTTGAGATTTTTGGTTTTTTGATTTCTATTCCCTAACTT
>chr10:88683082-88684995_1722
TTTGAGATTTTTGGTTTTTTGATTTCTATTCCCTAACTTGTGAAGACAATGAAAAATCAGGCAGAAATATTTAGTATCTA
>chr10:88683082-88684995_1763
GAAGACAATGAAAAATCAGGCAGAAATATTTAGTATCTAGTCAGTATCTGTAGCTACACTGTATAACTGTTCTTCAATAA
>chr10:88683082-88684995_1804
CAGTATCTGTAGCTACACTGTATAACTGTTCTTCAATAAAATGGTTCATATTTTATAGATGCCTTGTTATCTCAAGAAAT
>chr10:88683082-88684995_1833
TCTTCAATAAAATGGTTCATATTTTATAGATGCCTTGTTATCTCAAGAAATCTGATTTACATAAACTTATACTTCTTTAA
>chr10:89623144-89624355_0
ACCCAGAGCTACCGCTCTGCCCCCTCCTACCGCCccctgccctgccctgccctcccctCGCCCGGCGCGGTCCCGTCCGC
>chr10:89623144-89624355_42
tgccctgccctcccctCGCCCGGCGCGGTCCCGTCCGCCTCTCGCTCGCCTCCCGCCTCCCCTCGGTCTTCCGAggcgcc
>chr10:89623144-89624355_84
CGCTCGCCTCCCGCCTCCCCTCGGTCTTCCGAggcgcccgggctcccggcgcggcggcggagggggcgggcaggccggcg
>chr10:89623144-89624355_126
ctcccggcgcggcggcggagggggcgggcaggccggcgggcggTGATGTGGCGGGACTCTTTATGCGCTGCGGCAGGATA
>chr10:89623144-89624355_168
gTGATGTGGCGGGACTCTTTATGCGCTGCGGCAGGATACGCGCTCGGCGCTGGGACGCGACTGCGCTCAGTTCTCTCCTC
>chr10:89623144-89624355_210
CTCGGCGCTGGGACGCGACTGCGCTCAGTTCTCTCCTCTCGGAAGCTGCAGCCATGATGGAAGTTTGAGAGTTGAGCCGC
>chr10:89623144-89624355_294
AGGCGAGGCCGGGCTCAGGCGAGGGAGATGAGAGACGGCGGCGGCCGCGGCCCGGAGCCCCTCTCAGCGCCTGTGAGCAg
>chr10:89623144-89624355_336
GGCCGCGGCCCGGAGCCCCTCTCAGCGCCTGTGAGCAgccgcgggggcagcgccctcggggagccggccggcctgcggcg
>chr10:89623144-89624355_378
gggggcagcgccctcggggagccggccggcctgcggcggcggcagcggcggcgTTTCTCGCCTCCTCTTCGTCTTTTCTA
>chr10:89623144-89624355_420
cagcggcggcgTTTCTCGCCTCCTCTTCGTCTTTTCTAACCGTGCAGCCTCTTCCTCGGCTTCTCCTGAAAGGGAAGGTG
>chr10:89623144-89624355_462
TGCAGCCTCTTCCTCGGCTTCTCCTGAAAGGGAAGGTGGAAGCCGTGGGCTCGGGCGGGAGCCGGCTGAGGCGCGGCGGC
>chr10:89623144-89624355_504
CCGTGGGCTCGGGCGGGAGCCGGCTGAGGCGCGGCGGCGGCGGCGGCACCTCCCGCTCCTGGAGCGGGGGGGAGAAgcgg
>chr10:89623144-89624355_546
GCGGCACCTCCCGCTCCTGGAGCGGGGGGGAGAAgcggcggcggcggcggccgcggcggcTGCAGCTCCAGGGAGGGGGT
>chr10:89623144-89624355_588
ggcggcggccgcggcggcTGCAGCTCCAGGGAGGGGGTCTGAGTCGCCTGTCACCATTTCCAGGGCTGGGAACGCCGGAG
>chr10:89623144-89624355_630
GTCGCCTGTCACCATTTCCAGGGCTGGGAACGCCGGAGAGTTGGTCTCTCCCCTTCTACTGCCTCCAACACGGCGGCGGC
>chr10:89623144-89624355_672
GGTCTCTCCCCTTCTACTGCCTCCAACACGGCGGCGGCGGCGGCTGGCACATCCAGGGACCCGGGCCGGTTTTAAACCTC
>chr10:89623144-89624355_714
GCTGGCACATCCAGGGACCCGGGCCGGTTTTAAACCTCCCGTgcgccgccgccgcaccccccgtggcccgggctccggag
>chr10:89623144-89624355_756
gcgccgccgccgcaccccccgtggcccgggctccggaggccgccggcggAGGCAGCCGTTCGGAGGATTATTCGTCTTCT
>chr10:89623144-89624355_798
ccggcggAGGCAGCCGTTCGGAGGATTATTCGTCTTCTCCCCATTCCGCTGCCGCCGCTGCCAGGCCTCTGGCTGCTGAG
>chr10:89623144-89624355_840
ATTCCGCTGCCGCCGCTGCCAGGCCTCTGGCTGCTGAGGAGAAGCAGGCCCAGTCGCTGCAACCATCCAGCAGCCGCCGC
>chr10:89623144-89624355_882
AGCAGGCCCAGTCGCTGCAACCATCCAGCAGCCGCCGCAGCAGCCATTACCCGGCTGCGGTCCAGAGCCAAGCGGCGGCA
>chr10:89623144-89624355_924
GCCATTACCCGGCTGCGGTCCAGAGCCAAGCGGCGGCAGAGCGAGGGGCATCAGCTACCGCCAAGTCCAGAGCCATTTCC
>chr10:89623144-89624355_966
GAGGGGCATCAGCTACCGCCAAGTCCAGAGCCATTTCCATCCTGCAGAAGAAGCCCCGCCACCAGCAGCTTCTGCCATCT
>chr10:89623144-89624355_1050
CCTCCTTTTTCTTCAGCCACAGGCTCCCAGACATGACAGCCATCATCAAAGAGATCGTTAGCAGAAACAAAAGGAGATAT
>chr10:89623144-89624355_1092
TCATCAAAGAGATCGTTAGCAGAAACAAAAGGAGATATCAAGAGGATGGATTCGACTTAGACTTGACCTGTATCCATTTC
>chr10:89623144-89624355_1131
AAGAGGATGGATTCGACTTAGACTTGACCTGTATCCATTTCTGCGGCTGCTCCTCTTTACCTTTCTGTCACTCTCTTAGA
>chr10:89653731-89653916_0
TTTGATTGCTGCATATTTCAGATATTTCTTTCCTTAACTAAAGTACTCAGATATTTATCCAAACATTATTGCTATGGGAT
>chr10:89653731-89653916_35
AACTAAAGTACTCAGATATTTATCCAAACATTATTGCTATGGGATTTCCTGCAGAAAGACTTGAAGGCGTATACAGGAAC
>chr10:89653731-89653916_70
GCTATGGGATTTCCTGCAGAAAGACTTGAAGGCGTATACAGGAACAATATTGATGATGTAGTAAGGTAAGAATGCTTTGA
>chr10:89653731-89653916_105
ATACAGGAACAATATTGATGATGTAGTAAGGTAAGAATGCTTTGATTTTCTATTTCAAATATTGATGTTTATATTCATGT
>chr10:89685219-89685364_0
TAGCTCATTTTTGTTAATGGTGGCTTTTTGTTTGTTTGTTTTGTTTTAAGGTTTTTGGATTCAAAGCATAAAAACCATTA
>chr10:89685219-89685364_33
GTTTGTTTTGTTTTAAGGTTTTTGGATTCAAAGCATAAAAACCATTACAAGATATACAATCTGTAAGTATGTTTTCTTAT
>chr10:89685219-89685364_65
GCATAAAAACCATTACAAGATATACAATCTGTAAGTATGTTTTCTTATTTGTATGCTTGCAAATATCTTCTAAAACAACT
>chr10:89690752-89690896_0
TTCCTAAGTGCAAAAGATAACTTTATATCACTTTTAAACTTTTCTTTTAGTTGTGCTGAAAGACATTATGACACCGCCAA
>chr10:89690752-89690896_32
TTTAAACTTTTCTTTTAGTTGTGCTGAAAGACATTATGACACCGCCAAATTTAATTGCAGAGGTAGGTATGAATGTACTG
>chr10:89690752-89690896_64
ATTATGACACCGCCAAATTTAATTGCAGAGGTAGGTATGAATGTACTGTACTATGTTGTATAACTTAAACCCGATAGACT
>chr10:89692719-89693058_0
AAAATTCAAGAGTTTTTTTTTCTTATTCTGAGGTTATCTTTTTACCACAGTTGCACAATATCCTTTTGAAGACCATAACC
>chr10:89692719-89693058_88
CTAGAACTTATCAAACCCTTTTGTGAAGATCTTGACCAATGGCTAAGTGAAGATGACAATCATGTTGCAGCAATTCACTG
>chr10:89692719-89693058_132
AAGTGAAGATGACAATCATGTTGCAGCAATTCACTGTAAAGCTGGAAAGGGACGAACTGGTGTAATGATATGTGCATATT
>chr10:89692719-89693058_259
TATGGGGAAGTAAGGACCAGAGACAAAAAGGTAAGTTATTTTTTGATGTTTTTCCTTTCCTCTTCCTGGATCTGAGAATT
>chr10:89702317-89702576_0
agcatgtgcttctgcttattaaaaaatgttaactataaaataatctttaggcagatcctacaggaggtattccagataaa
>chr10:89702317-89702576_179
gatcctgaccttgtagaggccaaggctaaagtatgtatttattagtttttaacaagagtttaaaaagtaaaaaaaaaaaa
>chr10:89711824-89712066_41
GTCCACCAGGGAGTAACTATTCCCAGTCAGAGGCGCTATGTGTATTATTATAGCTACCTGTTAAAGAATCATCTGGATTA
>chr10:89711824-89712066_82
GTATTATTATAGCTACCTGTTAAAGAATCATCTGGATTATAGACCAGTGGCACTGTTGTTTCACAAGATGATGTTTGAAA
>chr10:89717559-89717826_0
GTTAAAGGCATTTCCTGTGAAATAATACTGGTATGTATTTAACCATGCAGATCCTCAGTTTGTGGTCTGCCAGCTAAAGG
>chr10:89717559-89717826_38
TTAACCATGCAGATCCTCAGTTTGTGGTCTGCCAGCTAAAGGTGAAGATATATTCCTCCAATTCAGGACCCACACGACGG
>chr10:89717559-89717826_152
CGTTACCTGTGTGTGGTGATATCAAAGTAGAGTTCTTCCACAAACAGAACAAGATGCTAAAAAAGGTTTGTACTTTACTT
>chr10:89717559-89717826_187
TTCCACAAACAGAACAAGATGCTAAAAAAGGTTTGTACTTTACTTTCATTGGGAGAAATATCCAAAATAAGGACAGATTA
>chr10:89720600-89720925_41
tttttttAGGACAAAATGTTTCACTTTTGGGTAAATACATTCTTCATACCAGGACCAGAGGAAACCTCAGAAAAAGTAGA
>chr10:89720600-89720925_82
CTTCATACCAGGACCAGAGGAAACCTCAGAAAAAGTAGAAAATGGAAGTCTATGTGATCAAGAAATCGATAGCATTTGCA
>chr10:89720600-89720925_123
ATGGAAGTCTATGTGATCAAGAAATCGATAGCATTTGCAGTATAGAGCGTGCAGATAATGACAAGGAATATCTAGTACTT
>chr10:89720600-89720925_164
ATAGAGCGTGCAGATAATGACAAGGAATATCTAGTACTTACTTTAACAAAAAATGATCTTGACAAAGCAAATAAAGACAA
>chr10:89720600-89720925_205
TTTAACAAAAAATGATCTTGACAAAGCAAATAAAGACAAAGCCAACCGATACTTTTCTCCAAATTTTAAGGTCAGTTAAA
>chr10:89720600-89720925_245
GCCAACCGATACTTTTCTCCAAATTTTAAGGTCAGTTAAATTAAACATTTTGTGGGGGTTGTTGACTTGTATGTATGTGA
>chr10:89724993-89731737_0
TTAAGATGAGTCATATTTGTGGGTTTTCATTTTAAATTTTCTTTCTCTAGGTGAAGCTGTACTTCACAAAAACAGTAGAG
>chr10:89724993-89731737_82
GCCGTCAAATCCAGAGGCTAGCAGTTCAACTTCTGTAACACCAGATGTTAGTGACAATGAACCTGATCATTATAGATATT
>chr10:89724993-89731737_123
CAGATGTTAGTGACAATGAACCTGATCATTATAGATATTCTGACACCACTGACTCTGATCCAGAGAATGAACCTTTTGAT
>chr10:89724993-89731737_164
GACACCACTGACTCTGATCCAGAGAATGAACCTTTTGATGAAGATCAGCATACACAAATTACAAAAGTCTGAATTTTTTT
>chr10:89724993-89731737_205
AGATCAGCATACACAAATTACAAAAGTCTGAATTTTTTTTTATCAAGAGGGATAAAACACCATGAAAATAAACTTGAATA
>chr10:89724993-89731737_246
ATCAAGAGGGATAAAACACCATGAAAATAAACTTGAATAAACTGAAAATGGACCTTTTTTTTTTTAATGGCAATAGGACA
>chr10:89724993-89731737_287
CTGAAAATGGACCTTTTTTTTTTTAATGGCAATAGGACATTGTGTCAGATTACCAGTTATAGGAACAATTCTCTTTTCCT
>chr10:89724993-89731737_328
GTGTCAGATTACCAGTTATAGGAACAATTCTCTTTTCCTGACCAATCTTGTTTTACCCTATACATCCACAGGGTTTTGAC
>chr10:89724993-89731737_410
TTGTTGTCCAGTTGAAAAAAGGTTGTGTAGCTGTGTCATGTATATACCTTTTTGTGTCAAAAGGACATTTAAAATTCAAT
>chr10:89724993-89731737_451
ATATACCTTTTTGTGTCAAAAGGACATTTAAAATTCAATTAGGATTAATAAAGATGGCACTTTCCCGTTTTATTCCAGTT
>chr10:89724993-89731737_492
GGATTAATAAAGATGGCACTTTCCCGTTTTATTCCAGTTTTATAAAAAGTGGAGACAGACTGATGTGTATACGTAGGAAT
>chr10:89724993-89731737_533
ATAAAAAGTGGAGACAGACTGATGTGTATACGTAGGAATTTTTTCCTTTTGTGTTCTGTCACCAACTGAAGTGGCTAAAG
>chr10:89724993-89731737_574
TTTCCTTTTGTGTTCTGTCACCAACTGAAGTGGCTAAAGAGCTTTGTGATATACTGGTTCACATCCTACCCCTTTGCACT
>chr10:89724993-89731737_615
CTTTGTGATATACTGGTTCACATCCTACCCCTTTGCACTTGTGGCAACAGATAAGTTTGCAGTTGGCTAAGAGAGGTTTC
>chr10:89724993-89731737_656
TGGCAACAGATAAGTTTGCAGTTGGCTAAGAGAGGTTTCCGAAGGGTTTTGCTACATTCTAATGCATGTATTCGGGTTAG
>chr10:89724993-89731737_779
ACTCTGGACCATATACCATCTCCAGCTATTTACACACACCTTTCTTTAGCATGCTACAGTTATTAATCTGGACATTCGAG
>chr10:89724993-89731737_820
TTCTTTAGCATGCTACAGTTATTAATCTGGACATTCGAGGAATTGGCCGCTGTCACTGCTTGTTGTTTGCGCATTTTTTT
>chr10:89724993-89731737_943
TCTGTATTGGGGTACAGGAATGAACCTTCTGCAACATCTTAAGATCCACAAATGAAGGGATATAAAAATAATGTCATAGG
>chr10:89724993-89731737_984
AGATCCACAAATGAAGGGATATAAAAATAATGTCATAGGTAAGAAACACAGCAACAATGACTTAACCATATAAATGTGGA
>chr10:89724993-89731737_1025
AGAAACACAGCAACAATGACTTAACCATATAAATGTGGAGGCTATCAACAAAGAATGGGCTTGAAACATTATAAAAATTG
>chr10:89724993-89731737_1066
CTATCAACAAAGAATGGGCTTGAAACATTATAAAAATTGACAATGATTTATTAAATATGTTTTCTCAATTGTAACGACTT
>chr10:89724993-89731737_1107
AATGATTTATTAAATATGTTTTCTCAATTGTAACGACTTCTCCATCTCCTGTGTAATCAAGGCCAGTGCTAAAATTCAGA
>chr10:89724993-89731737_1148
CCATCTCCTGTGTAATCAAGGCCAGTGCTAAAATTCAGATGCTGTTAGTACCTACATCAGTCAACAACTTACACTTATTT
>chr10:89724993-89731737_1189
CTGTTAGTACCTACATCAGTCAACAACTTACACTTATTTTACTAGTTTTCAATCATAATACCTGCTGTGGATGCTTCATG
>chr10:89724993-89731737_1230
CTAGTTTTCAATCATAATACCTGCTGTGGATGCTTCATGTGCTGCCTGCAAGCTTCTTTTTTCTCATTAAATATAAAATA
>chr10:89724993-89731737_1271
CTGCCTGCAAGCTTCTTTTTTCTCATTAAATATAAAATATTTTGTAATGCTGCACAGAAATTTTCAATTTGAGATTCTAC
>chr10:89724993-89731737_1312
TTGTAATGCTGCACAGAAATTTTCAATTTGAGATTCTACAGTAAGCGTTTTTTTTCTTTGAAGATTTATGATGCACTTAT
>chr10:89724993-89731737_1394
AATAGCTGTCAGCCGTTCCACCCTTTTGACCTTACACATTCTATTACAATGAATTTTGCAGTTTTGCACATTTTTTAAAT
>chr10:89724993-89731737_1435
TATTACAATGAATTTTGCAGTTTTGCACATTTTTTAAATGTCATTAACTGTTAGGGAATTTTACTTGAATACTGAATACA
>chr10:89724993-89731737_1476
CATTAACTGTTAGGGAATTTTACTTGAATACTGAATACATATAATGTTTATATTAAAAAGGACATTTGTGTTAAAAAGGA
>chr10:89724993-89731737_1517
TAATGTTTATATTAAAAAGGACATTTGTGTTAAAAAGGAAATTAGAGTTGCAGTAAACTTTCAATGCTGCACACAAAAAA
>chr10:89724993-89731737_1558
TTAGAGTTGCAGTAAACTTTCAATGCTGCACACAAAAAAAAGACATTTGATTTTTCAGTAGAAATTGTCCTACATGTGCT
>chr10:89724993-89731737_1599
GACATTTGATTTTTCAGTAGAAATTGTCCTACATGTGCTTTATTGATTTGCTATTGAAAGAATAGGGttttttttttttt
>chr10:89724993-89731737_1681
ttttttttttttttAAATGTGCAGTGTTGAATCATTTCTTCATAGTGCTCCCCCGAGTTGGGACTAGGGCTTCAATTTCA
>chr10:89724993-89731737_1763
TCTTAAAAAAAATCATCATATATTTGATATGCCCAGACTGCATACGATTTTAAGCGGAGTACAACTACTATTGTAAAGCT
>chr10:89724993-89731737_1804
ATACGATTTTAAGCGGAGTACAACTACTATTGTAAAGCTAATGTGAAGATATTATTAAAAAGGTTTTTTTTTCCAGAAAT
>chr10:89724993-89731737_1845
TGTGAAGATATTATTAAAAAGGTTTTTTTTTCCAGAAATTTGGTGTCTTCAAATTATACCTTCACCTTGACATTTGAATA
>chr10:89724993-89731737_1886
GGTGTCTTCAAATTATACCTTCACCTTGACATTTGAATATCCAGCCATTTTGTTTCTTAATGGTATAAAATTCCATTTTC
>chr10:89724993-89731737_1927
CAGCCATTTTGTTTCTTAATGGTATAAAATTCCATTTTCAATAACTTATTGGTGCTGAAATTGTTCACTAGCTGTGGTCT
>chr10:89724993-89731737_1968
TAACTTATTGGTGCTGAAATTGTTCACTAGCTGTGGTCTGACCTAGTTAATTTACAAATACAGATTGAATAGGACCTACT
>chr10:89724993-89731737_2009
CCTAGTTAATTTACAAATACAGATTGAATAGGACCTACTAGAGCAGCATTTATAGAGTTTGATGGCAAATAGATTAGGCA
>chr10:89724993-89731737_2050
AGCAGCATTTATAGAGTTTGATGGCAAATAGATTAGGCAGAACTTCATCTAAAATATTCTTAGTAAATAATGTTGACACG
>chr10:89724993-89731737_2091
ACTTCATCTAAAATATTCTTAGTAAATAATGTTGACACGTTTTCCATACCTTGTCAGTTTCATTCAACAATTTTTAAATT
>chr10:89724993-89731737_2132
TTCCATACCTTGTCAGTTTCATTCAACAATTTTTAAATTTTTAACAAAGCTCTTAGGATTTACACATTTATATTTAAACA
>chr10:89724993-89731737_2173
TAACAAAGCTCTTAGGATTTACACATTTATATTTAAACATTGATATATAGAGTATTGATTGATTGCTCATAAGTTAAATT
>chr10:89724993-89731737_2214
GATATATAGAGTATTGATTGATTGCTCATAAGTTAAATTGGTAAAGTTAGAGACAACTATTCTAACACCTCACCATTGAA
>chr10:89724993-89731737_2255
TAAAGTTAGAGACAACTATTCTAACACCTCACCATTGAAATTTATATGCCACCTTGTCTTTCATAAAAGCTGAAAATTGT
>chr10:89724993-89731737_2296
TTATATGCCACCTTGTCTTTCATAAAAGCTGAAAATTGTTACCTAAAATGAAAATCAACTTCATGTTTTGAAGATAGTTA
>chr10:89724993-89731737_2337
CCTAAAATGAAAATCAACTTCATGTTTTGAAGATAGTTATAAATATTGTTCTTTGTTACAATTTCGGGCACCGCATATTA
>chr10:89724993-89731737_2378
AATATTGTTCTTTGTTACAATTTCGGGCACCGCATATTAAAACGTAACTTTATTGTTCCAATATGTAACATGGAGGGCCA
>chr10:89724993-89731737_2419
ACGTAACTTTATTGTTCCAATATGTAACATGGAGGGCCAGGTCATAAATAATGACATTATAATGGGCTTTTGCACTGTTA
>chr10:89724993-89731737_2460
TCATAAATAATGACATTATAATGGGCTTTTGCACTGTTATTATTTTTCCTTTGGAATGTGAAGGTCTGAATGAGGGTTTT
>chr10:89724993-89731737_2501
ATTTTTCCTTTGGAATGTGAAGGTCTGAATGAGGGTTTTGATTTTGAATGTTTCAATGTTTTTGAGAAGCCTTGCTTACA
>chr10:89724993-89731737_2542
TTTTGAATGTTTCAATGTTTTTGAGAAGCCTTGCTTACATTTTATGGTGTAGTCATTGGAAATGGAAAAATGGCATtata
>chr10:89724993-89731737_2665
TTATTTCAGTTACCATCCCCATAGAATTTGACAAGAATTGCTATGACTGAAAGGTTTTCGAGTCCTAATTAAAACTTTAT
>chr10:89724993-89731737_2706
TATGACTGAAAGGTTTTCGAGTCCTAATTAAAACTTTATTTATGGCAGTATTCATAATTAGCCTGAAATGCATTCTGTAG
>chr10:89724993-89731737_2747
ATGGCAGTATTCATAATTAGCCTGAAATGCATTCTGTAGGTAATCTCTGAGTTTCTGGAATATTTTCTTAGACTTTTTGG
>chr10:89724993-89731737_2788
AATCTCTGAGTTTCTGGAATATTTTCTTAGACTTTTTGGATGTGCAGCAGCTTACATGTCTGAAGTTACTTGAAGGCATC
>chr10:89724993-89731737_2911
CCTTTGTAGCTCCTCTTGAACATGTTTGCCATACTTTTAAAAGGGTAGTTGAATAAATAGCATCACCATTCTTTGCTGTG
>chr10:89724993-89731737_2993
ACAGGTTATAAACTTAAGTGGAGTTTACCGGCAGCATCAAATGTTTCAGCTTTAAAAAATAAAAGTAGGGTACAAGTTTA
>chr10:89724993-89731737_3034
TGTTTCAGCTTTAAAAAATAAAAGTAGGGTACAAGTTTAATGTTTAGTTCTAGAAATTTTGTGCAATATGTTCATAACGA
>chr10:89724993-89731737_3075
GTTTAGTTCTAGAAATTTTGTGCAATATGTTCATAACGATGGCTGTGGTTGCCACAAAGTGCCTCGTTTACCTTTAAATA
>chr10:89724993-89731737_3198
CACTAAAGTGGGGGCTTTAACTGTAGTATTTGGCAGAGTTGCCTTCTACCTGCCAGTTCAAAAGTTCAACCTGTTTTCAT
>chr10:89724993-89731737_3239
CCTTCTACCTGCCAGTTCAAAAGTTCAACCTGTTTTCATATAGAATATATATACTAAAAAATTTCAGTCTGTTAAACAGC
>chr10:89724993-89731737_3280
AGAATATATATACTAAAAAATTTCAGTCTGTTAAACAGCCTTACTCTGATTCAGCCTCTTCAGATACTCTTGTGCTGTGC
>chr10:89724993-89731737_3403
AAAATACCAATATGATGTGTACAGGATAATGCCTCATCCCAATCAGATGTCCATTTGTTATTGTGTTTGTTAACAACCCT
>chr10:89724993-89731737_3444
ATCAGATGTCCATTTGTTATTGTGTTTGTTAACAACCCTTTATCTCTTAGTGTTATAAACTCCACTTAAAACTGATTAAA
>chr10:89724993-89731737_3485
ATCTCTTAGTGTTATAAACTCCACTTAAAACTGATTAAAGTCTCATTCTTGTCATTGTGTGGGTGTTTTATTAAATGAGA
>chr10:89724993-89731737_3526
CTCATTCTTGTCATTGTGTGGGTGTTTTATTAAATGAGAGTTTATAATTCAAATTGCTTAAGTCCATTGAAGTTTTAATT
>chr10:89724993-89731737_3567
TTATAATTCAAATTGCTTAAGTCCATTGAAGTTTTAATTAATGGGCAGCCAAATGTGAATACAAAGTTTTCAGTTTTTTT
>chr10:89724993-89731737_3608
TGGGCAGCCAAATGTGAATACAAAGTTTTCAGTTTTTTTTTTTCCTGCTGTCCTTCAAAGCCTACTGTTTaaaaaaaaaa
>chr10:89724993-89731737_3690
aaaaaaaaaCATGGCCTGAGAGTAGAGTATCTGTCTACTCATGTTTAATTAAGGAAAAACACTTATTTTTAGGGCTTTAG
>chr10:89724993-89731737_3731
TGTTTAATTAAGGAAAAACACTTATTTTTAGGGCTTTAGTCATCACTTCATAAATTGTATAAGCACATTAAATAGCGTTC
>chr10:89724993-89731737_3772
ATCACTTCATAAATTGTATAAGCACATTAAATAGCGTTCTAGTCCTGAAAAAGTCCAAGATTCTTAGAAAATTGTGCATA
>chr10:89724993-89731737_3813
GTCCTGAAAAAGTCCAAGATTCTTAGAAAATTGTGCATATTTTTATTATGACAGATGTTTGAAGATAATTCCCCAGAATG
>chr10:89724993-89731737_3854
TTTATTATGACAGATGTTTGAAGATAATTCCCCAGAATGGATTTGATACTTTAGATTTCAATTTTGTGGCTTTTGTCTAT
>chr10:89724993-89731737_3895
TTTGATACTTTAGATTTCAATTTTGTGGCTTTTGTCTATTATTCTGTACTCTGCCATCAGCATATGGAAAGCTTCATTTA
>chr10:89724993-89731737_3936
TTCTGTACTCTGCCATCAGCATATGGAAAGCTTCATTTACTCATCATGACTTGTGCCATATAAAAATTGATATTTCGGAA
>chr10:89724993-89731737_3977
CATCATGACTTGTGCCATATAAAAATTGATATTTCGGAATAGTCTAAAGGACTTTTTGTACTTGAATTTAATCATGTTGT
>chr10:89724993-89731737_4018
GTCTAAAGGACTTTTTGTACTTGAATTTAATCATGTTGTTTCTAATATTCTTAAAAGCTTGAAGACTAAAGCATATCCTT
>chr10:89724993-89731737_4059
CTAATATTCTTAAAAGCTTGAAGACTAAAGCATATCCTTTCAACAAAGCATAGTAAGGTAATAAGAAAGTGTAGTTTGTA
>chr10:89724993-89731737_4100
AACAAAGCATAGTAAGGTAATAAGAAAGTGTAGTTTGTACAAGTGTTAAAAAAATAAAGTAGACAATGTTACAGTGGGAC
>chr10:89724993-89731737_4141
AGTGTTAAAAAAATAAAGTAGACAATGTTACAGTGGGACTTATTATTTCAAGTTTACATTTTCTCCATGTAATTTTTTAA
>chr10:89724993-89731737_4182
ATTATTTCAAGTTTACATTTTCTCCATGTAATTTTTTAAAAAGTAAATGAAAAAATGTGCAATAATGTAAAATATGAAGT
>chr10:89724993-89731737_4223
AGTAAATGAAAAAATGTGCAATAATGTAAAATATGAAGTGTATGTGTACACACATTTTATTTTTCGGTATCTTGGGTATA
>chr10:89724993-89731737_4264
ATGTGTACACACATTTTATTTTTCGGTATCTTGGGTATACGTATGGTTGAAAACTATACTGGAGTCTAAAAGTATTCTAA
>chr10:89724993-89731737_4305
TATGGTTGAAAACTATACTGGAGTCTAAAAGTATTCTAATTTATAAGAAGACATTTTGGTGATGTTTGAAAAATAGAAAT
>chr10:89724993-89731737_4346
TATAAGAAGACATTTTGGTGATGTTTGAAAAATAGAAATGTGCTAGTTTTGTTTTTATATCATGTCCTTTGTACGTTGTA
>chr10:89724993-89731737_4387
GCTAGTTTTGTTTTTATATCATGTCCTTTGTACGTTGTAATATGAGCTGGCTTGGTTCAGTAAATGCCATCACCATTTCC
>chr10:89724993-89731737_4469
TGAGAATTTAAAACTCACCAGTGTTTAATATGCAGGCTTCCAAAGGCTTATGAAAAAAATCAAGACCCTTAAATCTAGTT
>chr10:89724993-89731737_4510
AAAGGCTTATGAAAAAAATCAAGACCCTTAAATCTAGTTAATTTGCTGCTAACATGAAACTCTTTGGTTCTTTTATTTTT
>chr10:89724993-89731737_4551
TTTGCTGCTAACATGAAACTCTTTGGTTCTTTTATTTTTGCCAGATAATTAGACACACATCTAAAGCTTAGTCTTAAATG
>chr10:89724993-89731737_4592
CAGATAATTAGACACACATCTAAAGCTTAGTCTTAAATGGCTTAAGTGTAGCTATTGATTAGTGCTGTTGCTAGTTCAGA
>chr10:89724993-89731737_4633
TTAAGTGTAGCTATTGATTAGTGCTGTTGCTAGTTCAGAAAGAAATGTTTGTGAATGGAAACAAGAATATTCAGTCCAAA
>chr10:89724993-89731737_4674
GAAATGTTTGTGAATGGAAACAAGAATATTCAGTCCAAACTGTTGTAAGGACAGTACCTGAAAACCAGGAAACAGGATAA
>chr10:89724993-89731737_4715
GTTGTAAGGACAGTACCTGAAAACCAGGAAACAGGATAATGGAAAAAGTCTTTTAAAGATGAAATGTTGGAGCCAACTTT
>chr10:89724993-89731737_4756
GAAAAAGTCTTTTAAAGATGAAATGTTGGAGCCAACTTTCTTATAGAATTAATTGTATGTGGCTATAGAAAGCCTAATGA
>chr10:89724993-89731737_4797
TATAGAATTAATTGTATGTGGCTATAGAAAGCCTAATGATTGTTGCTTATTTTTGAGAGCATATTATTCTTTTATGACCA
>chr10:89724993-89731737_4838
GTTGCTTATTTTTGAGAGCATATTATTCTTTTATGACCATAATCTTGCTGTTTTTCCATCTTCCAAAAGATCTTCCTTCT
>chr10:89724993-89731737_4879
ATCTTGCTGTTTTTCCATCTTCCAAAAGATCTTCCTTCTAATATGTATATCAGAATGTGGGTAGCCAGTCAGACAAATTC
>chr10:89724993-89731737_4920
TATGTATATCAGAATGTGGGTAGCCAGTCAGACAAATTCATATTGGTTGGTAGCTTTAAAAAGTTTGTAATGTGAAGACA
>chr10:89724993-89731737_4961
ATTGGTTGGTAGCTTTAAAAAGTTTGTAATGTGAAGACAGGAAAGGACAAAATAGTTTGCTTTGGTGGTAGTACTCTGGT
>chr10:89724993-89731737_5166
ctgtatatccatgtataTTCTTTAAAAATGAAATTTATACTGTACCTGATCTCAAAGCTTTTTAGCTTAGTATATCTGTC
>chr10:89724993-89731737_5207
GTACCTGATCTCAAAGCTTTTTAGCTTAGTATATCTGTCATGAATTTGTAGGATGTTCCATTGCATCAGAAAACGGACAG
>chr10:89724993-89731737_5412
AAGTTACATTTGTTTAGCATAGACAAGCTTAACATTGTAGATGTTTCTCTTCAAAAATCATCTTAAACATTTGCATTTGG
>chr10:89724993-89731737_5453
TGTTTCTCTTCAAAAATCATCTTAAACATTTGCATTTGGAATTGTGTTAAATAGAATGTGTGAAACACTGTATTAGTAAA
>chr10:89724993-89731737_5494
TTGTGTTAAATAGAATGTGTGAAACACTGTATTAGTAAACTTCATCACCTTTCTACTTCCTTATAGTTTGAACTTTTCAG
>chr10:89724993-89731737_5535
TCATCACCTTTCTACTTCCTTATAGTTTGAACTTTTCAGTTTTTGTAGTTCCCAAACAGTTGCTCAATTTAGAGCAAATT
>chr10:89724993-89731737_5658
TGTCTTTAAATTCAAATGCTCATGTGACTTTTATCACATCAAAAAATATTTCATTAATGATTCACCTTTAGCTCTGAAAA
>chr10:89724993-89731737_5699
AAAAATATTTCATTAATGATTCACCTTTAGCTCTGAAAATTACCGCGTTTAGTAATTATAGTGGGCTTATAAAAACATGC
>chr10:89724993-89731737_5740
ACCGCGTTTAGTAATTATAGTGGGCTTATAAAAACATGCAACTCTTTTTGATAGTTATTTGAGAATTTTGGTGAAAAATA
>chr10:89724993-89731737_5781
CTCTTTTTGATAGTTATTTGAGAATTTTGGTGAAAAATATTTAGCTGAGGGCAGTATAGAACTTATAAACCAATATATTG
>chr10:89724993-89731737_5822
TAGCTGAGGGCAGTATAGAACTTATAAACCAATATATTGATATTTTTAAAACATTTTTACATATAAGTAAACTGCCATCT
>chr10:89724993-89731737_5863
ATTTTTAAAACATTTTTACATATAAGTAAACTGCCATCTTTGAGCATAACTACATTTAAAAATAAAGCTGCATATTTTTA
>chr10:89724993-89731737_5986
ttaaaaataatttatatttCCTCTGTTGCATGAGGATTCTCATCTGTGCTTATAATGGTTAGAGATTTTATTTGTGTGGA
>chr10:89724993-89731737_6027
ATCTGTGCTTATAATGGTTAGAGATTTTATTTGTGTGGAATGAAGTGAGGCTTGTAGTCATGGTTCTAGTGTTTCAGTTT
>chr10:89724993-89731737_6109
CAAGTCTGTTTACTGCAGTGAAATTCATCAAATGTTTCAGTGTGGTTTTCTGTAGCCTATCATTTACTGGCTATTTTTTT
>chr10:89724993-89731737_6150
GTGGTTTTCTGTAGCCTATCATTTACTGGCTATTTTTTTATGTACACCTTTAGGATTTTCTGCCTACTCTATCCAGTTGT
>chr10:89724993-89731737_6191
GTACACCTTTAGGATTTTCTGCCTACTCTATCCAGTTGTCCAAATGATATCCTACATTTTACAAATGCCCTTTCAGTTTC
>chr10:89724993-89731737_6232
AAATGATATCCTACATTTTACAAATGCCCTTTCAGTTTCTATTTTCTTTTTCCATTAAATTGCCCTCATGTCCTAATGTG
>chr10:89724993-89731737_6355
TGATTTTCAAGAGTGCTAGACTTCCAATTTGAGAGATTAAATAATTTAATTCAGGCAAACATTTTTCATTGGAATTTCAC
>chr10:89724993-89731737_6396
TAATTTAATTCAGGCAAACATTTTTCATTGGAATTTCACAGTTCATTGTAATGAAAATGTTAATCCTGGATGACCTTTGA
>chr10:89724993-89731737_6437
TTCATTGTAATGAAAATGTTAATCCTGGATGACCTTTGACATACAGTAATGAATCTTGGATATTAATGAATTTGTTAGTA
>chr10:89724993-89731737_6478
TACAGTAATGAATCTTGGATATTAATGAATTTGTTAGTAGCATCTTGATGTGTGTTTTAATGAGTTATTTTCAAAGTTGT
>chr10:89724993-89731737_6519
ATCTTGATGTGTGTTTTAATGAGTTATTTTCAAAGTTGTGCATTAAACCAAAGTTGGCATACTGGAAGTGTTTATATCAA
>chr10:89724993-89731737_6560
ATTAAACCAAAGTTGGCATACTGGAAGTGTTTATATCAAGTTCCATTTGGCTACTGATGGACAAAAAATAGAAATGCCTT
>chr10:89724993-89731737_6601
TCCATTTGGCTACTGATGGACAAAAAATAGAAATGCCTTCCTATGGAGAGTATTTTTCCTTTAAAAAATTAAAAAGGTTA
>chr10:89724993-89731737_6642
TATGGAGAGTATTTTTCCTTTAAAAAATTAAAAAGGTTAATTATTTTGACTATTCGGTTTTAAACTTtttattcaacaaa
>chr10:123237793-123239585_41
AGACACGAGTATTAAAAAAATAAGTTGCGTGACATTTATTTTGTCTTGTTAACATTAATATCTGTAGAAACATTTTTATT
>chr10:123237793-123239585_82
TGTCTTGTTAACATTAATATCTGTAGAAACATTTTTATTGTCAGTATAAAAATTAACAGGTTTTATTAAATACTTTCTCC
>chr10:123237793-123239585_123
CAGTATAAAAATTAACAGGTTTTATTAAATACTTTCTCCAATTTTGTAACACATAAGATCAGTGTAATCTGCATTCATCT
>chr10:123237793-123239585_164
TTTTGTAACACATAAGATCAGTGTAATCTGCATTCATCTTGCACGGCTATTGCAAAGTGAGTGGGTGTTTCCAAAGCAAA
>chr10:123237793-123239585_205
CACGGCTATTGCAAAGTGAGTGGGTGTTTCCAAAGCAAAACACAATACTTTAGTACAGAAGGAACAACGGCGATATTTTG
>chr10:123237793-123239585_328
AGAATTAGATGAAAGCAATCCCTTAAAAAGATGGACGTATCCCCAAAACTATCAGCAGAACAACTCTGTGTTTCAATTTT
>chr10:123237793-123239585_451
AAGAGTCTGGAAGCCATTATCAAAATTCACTGAAGAGAATACAGGCTAATCTGATTAATGTGCAACTCAGAAGCAGAAGG
>chr10:123237793-123239585_533
AGCTGCCAGAGAGAAGCACATTCTGCTATCATTTCAACTAAGGTCTGTCCTCAAGGAATGGATTAAGGCATCTTTTAAGA
>chr10:123237793-123239585_574
GGTCTGTCCTCAAGGAATGGATTAAGGCATCTTTTAAGAGGACGCTGGTACCATTTATCTTGGGAAGTCCAGTTAGACGT
>chr10:123237793-123239585_697
TTCCTATGAATGAGTTCTTTTAATATGGGGCATTTAGGAGGTCTAAGAACAATCGTCTGACAGCAGCATTTAAACACAAA
>chr10:123237793-123239585_738
TCTAAGAACAATCGTCTGACAGCAGCATTTAAACACAAATAAATCAAAACTTCATTTTCCCCAAATTAGTCATATATTGT
>chr10:123237793-123239585_779
AATCAAAACTTCATTTTCCCCAAATTAGTCATATATTGTAAATATTCTCTTTTCAAAGGATCTGATAACTAGTTAAGTCC
>chr10:123237793-123239585_820
ATATTCTCTTTTCAAAGGATCTGATAACTAGTTAAGTCCAAGCAATAGATTAACTAGTCTGCTGTGCTGCCTGCATAGAA
>chr10:123237793-123239585_861
GCAATAGATTAACTAGTCTGCTGTGCTGCCTGCATAGAAATGCCACTTAAATTACAAAAAAAACTATAAATGATTAATTG
>chr10:123237793-123239585_902
GCCACTTAAATTACAAAAAAAACTATAAATGATTAATTGTTTTGTATATTACCAATTTATTAATAAATTAACGTTATACC
>chr10:123237793-123239585_943
TTGTATATTACCAATTTATTAATAAATTAACGTTATACCATTTTCCCTGAAAGCAAAAGTATTTTTCCACCTCTGCTCGG
>chr10:123237793-123239585_984
TTTCCCTGAAAGCAAAAGTATTTTTCCACCTCTGCTCGGTGAAAATTAAGAAATTATGTGTAAGAACAGCATTTAGCAAA
>chr10:123237793-123239585_1025
AAAATTAAGAAATTATGTGTAAGAACAGCATTTAGCAAATAGCTATTAAAAAAAGAGAGACCAATTTTCTAGGTGCATTG
>chr10:123237793-123239585_1066
GCTATTAAAAAAAGAGAGACCAATTTTCTAGGTGCATTGGGACATCCATTTAAAATCAATACAAAAAATAACTCCTTGta
>chr10:123237793-123239585_1189
ACATCCAGCACCTATATACTGCATTTGTGCTCTGTAAGTGTGTGCTGACATAAATCTTCTCCAATTATTACAAAATTAAC
>chr10:123237793-123239585_1230
GTGCTGACATAAATCTTCTCCAATTATTACAAAATTAACAAGGAAGGCAGAACGCACGTCCACCTTGAGTCCTACTGGTC
>chr10:123237793-123239585_1353
TTGTGGCAGTCCACTGCTCCAGAAACCTTCTTCTCCTCCTGGGGAAGATTACAAGTTTTCAACTGTATAAATCTTTACAC
>chr10:123237793-123239585_1394
GGGAAGATTACAAGTTTTCAACTGTATAAATCTTTACACATATGCTGATTACTTTTCCAATTATTTACTCCTCTGATCCA
>chr10:123237793-123239585_1435
ATGCTGATTACTTTTCCAATTATTTACTCCTCTGATCCATATATACAAGTGGAGACAACAAGCTCTGGGAGGCATGGTCT
>chr10:123237793-123239585_1558
GACAGGCAGACACAGTCATTCATGTTTTAACACTGCCGTTTATGTGTGGATACTGAGGAAGGCATGGTTCGTAAGGCATG
>chr10:123237793-123239585_1640
GTCTGGAGAAAAAACAGAATCATCTCCTGAAGAACAAGAACTTCTTGTGTCAGGGTAACTAGGTGAATACTGTTCGAGAG
>chr10:123241316-123241741_0
TTTAGTGCTTTTCCCGGTTTCTttcttttttatttttattttttttttttttgagacggagtctcgctctgtcgccaagg
>chr10:123241316-123241741_308
acaggcatgagccactgcgcctgaccAACTTTTCCCAGTTTCTCAATGAAGCCATAAACTTTCAGATCTGATAGGAAAAA
>chr10:123241316-123241741_345
GTTTCTCAATGAAGCCATAAACTTTCAGATCTGATAGGAAAAAAACAGGGATATCAGTAGATTCCAAGTCTACAGTTAAA
>chr10:123243161-123243367_0
TGTCTCACAAGACAACCAAGGACAAGGGGCTTCTAGAAGGAAGTTCTTACCTCATTGGTTGTGAGAGTGAGAATTCGATC
>chr10:123243161-123243367_126
GCATGCCAACAGTCCCTCATCATCATGTACCTGGGAAAAATGGATTTCCTTGAATTAATTTCATATGCACTGGGTACGTG
>chr10:123244858-123245096_40
CAGCCCTTACAGTTCGTTGGTGCAGTTGGCTGGCTTATCCATTCTGTGTCCTTCCTTCAGCAGCTTAAAAAGTTCCTCCA
>chr10:123244858-123245096_80
ATTCTGTGTCCTTCCTTCAGCAGCTTAAAAAGTTCCTCCACGGGAATCCCTGGGTAGGGCGAGCCCCCTAAAGTGAAGAT
>chr10:123246817-123246988_0
TTTTTGCAGCTCAAGCCCAGGAAAAAGCCAGAGAAAAGAGAGTTACTCACACATCACTCTGATGAGTGTATACTCTATCA
>chr10:123246817-123246988_31
AGAAAAGAGAGTTACTCACACATCACTCTGATGAGTGTATACTCTATCAAACAGGGCTTCTGGAGCCATCCACTTGACTG
>chr10:123247454-123247677_36
TGCCATCGACTTACATTGGTGGTCTTTTTGTAATAGTCTATATTGTTGATATCTCTGGCGAGTCCAAAGTCTGCTATTTT
>chr10:123247454-123247677_72
TCTATATTGTTGATATCTCTGGCGAGTCCAAAGTCTGCTATTTTCATCACATTGTTTTCTGTTACCAAAACATTTCTGGC
>chr10:123247454-123247677_108
GCTATTTTCATCACATTGTTTTCTGTTACCAAAACATTTCTGGCTGCTAAATCTCGATGAATACACTGAAATCAAGAAAG
>chr10:123247454-123247677_143
ATTTCTGGCTGCTAAATCTCGATGAATACACTGAAATCAAGAAAGAAGCAAGAGAAATAACTAATTTCAAAACACCGCCA
>chr10:123255995-123256286_0
GACATTTTTAGTTGGATTCCACCCAGCCAAGTAGAATGTGAAAGACTCACTTTTTGGGAAGCCAAGTACTCCATGCCTCT
>chr10:123255995-123256286_86
CTGGTAGGTGCATGACACCAAGTCCTTGAAGGTCATCTGCTCCTCAGGAACACGGTTAATGTCATAGGAGTACTCCATCC
>chr10:123255995-123256286_211
AGGCATACTCAACTATGACATAGAGAGGCCCTGTTGAGGAAGAAGAGAAGCTCCCTAAAGAGAGAATCCAGGGTCTCCCC
>chr10:123257958-123258169_88
TTGTGTTTCCCAATCATCTTCATCATCTCCATCTCTGACACCAGATCAGAAAGGTCTTTCTCTGTGGCATCATCTATGAA
>chr10:123257958-123258169_131
GATCAGAAAGGTCTTTCTCTGTGGCATCATCTATGAACAGTAGGCATATTCACAAATCAGTTCATTTCCTCTAACTCATG
>chr10:123260289-123260511_0
ATAAGACTCTCCACCCAGCCCCTCCCCGAGCCTCCCGCCTCCCCGCTCACCTTTCAACATCTTCACGGCCACGGTGACCG
>chr10:123260289-123260511_36
GCCTCCCCGCTCACCTTTCAACATCTTCACGGCCACGGTGACCGCCTCCTTGGGCTTGTCTTTGTCAATTCCCACTGCTT
>chr10:123260289-123260511_72
GGTGACCGCCTCCTTGGGCTTGTCTTTGTCAATTCCCACTGCTTCCGCCATGACCACTTGCCCAAAGCAACCTTCTCCCA
>chr10:123263253-123263505_0
CATTTATAGCTGAGTCTCCATCCTGGGACATGGCCAAGAGAAGTACTCACTTATCTCTTGGAAACTCCCATTTTGGGTCC
>chr10:123263253-123263505_43
TACTCACTTATCTCTTGGAAACTCCCATTTTGGGTCCTCTGGAAGTTCATACTCGGAGACCCCTGCCAGCATGGGGGTGT
>chr10:123263253-123263505_172
GTTCATGGAGGAGCTGGACTCAGCCGAAACCTGGATACAAAATGCAAAGACACAGATGTAATCCTGGCTCCATCTGAGAA
>chr10:123274580-123274883_0
GCTGGGTCATGGGGGAGGAGTAAATTTCTTTAAACTCTTTATCTACTTTCTGTTACCTGTCTCCGCAGGGGGATACGTTT
>chr10:123274580-123274883_114
TCTGGCTTCTTGGTCGTGTTCTTCATTCGGCACAGGATGACTGTTACCACCATACAGGCGATTAAGAAGACCCCTATGCA
>chr10:123274580-123274883_152
GACTGTTACCACCATACAGGCGATTAAGAAGACCCCTATGCAGTAAATGGCTATCTCCAGGTAGTCTGGGGAAGCTGTAA
>chr10:123276782-123277027_0
AGTCAACCAAGAAAAGGGAAAAAAACCCAGAGAGAAAGAACAGTATATACCTGGCAGAACTGTCAACCATGCAGAGTGAA
>chr10:123276782-123277027_84
TATCCCAATAGAATTACCCGCCAAGCACGTATATTCCCCAGCGTCCTCAAAAGTTACATTCCGAATATAGAGAACCTCAA
>chr10:123278145-123278393_0
CTATATCCAGCTTTCTTTTTAAAAAAAGACAAAAATGAAAGCATTGTTACCTTGCTGTTTTGGCAGGACAGTGAGCCAGG
>chr10:123278145-123278393_42
ATTGTTACCTTGCTGTTTTGGCAGGACAGTGAGCCAGGCAGACTGGTTGGCCTGCCCTATATAATTGGAGACCTTACATA
>chr10:123278145-123278393_168
TTCTGCATTGGAACTATTTATCCCCGAGTGCTAGAACAGACACAGGAGAACAATATAACGGCCAACCAGGAAGGTCTTAG
>chr10:123279442-123279733_86
GTATTTACTGCCGTTCTTTTCCACGTGCTTGATCCACTGGATGTGGGGCTGGGCATCACTGTAAACCTTGCAGACAAACT
>chr10:123279442-123279733_129
TGGGGCTGGGCATCACTGTAAACCTTGCAGACAAACTCTACGTCTCCTCCGACCACTGTGGAGGCATTTGCCGGCAGTCC
>chr10:123285618-123285758_0
TGGATAACCTCGCTTGCTCTGTCTTTAAATTAAAATCAAAATTTAATTACCTTTCCTCCAAAATGGCAGTCTCTTAGCAA
>chr10:123285618-123285758_30
TAAAATCAAAATTTAATTACCTTTCCTCCAAAATGGCAGTCTCTTAGCAACGCCAAAGAGCTGAAAAGGGAAAGAACATT
>chr10:123286192-123286518_41
CAGAATCACCTGTTTTGTTTTGTTTAAACACATTTCTGTGGAAGGTCACTGGTTTGTTGCCCTTTCTCCCTCACAGGCTT
>chr10:123286192-123286518_123
CACATGCTCGTTTTGTTCTTTCCTCTTCGCTGTCTGGTCACCCAGGTGTCCGCATCTTCTGTCTGGATATCTGACTCTCG
>chr10:123286192-123286518_246
ACACACGTCTCTTTGCAGAGAGAGTGAAGTCTGCGGAACAAACTTGTTTGGGTAAAAATGAAGTGTCCTCCCTCCAGCAC
>chr10:123287139-123287567_0
CAATATCTCAGAGTGAACAAGATCAATTTCTAGGGTCATGGAAAACCTACCTTCTCAATCAGCGAGGTATATTGACCTTG
>chr10:123287139-123287567_44
ACCTACCTTCTCAATCAGCGAGGTATATTGACCTTGTCCAGTTTACTCAGTGAGAGCTTTTCTATCTCCTGACCCACACA
>chr10:123287139-123287567_88
ACTCAGTGAGAGCTTTTCTATCTCCTGACCCACACACACTAGGCAGGAGGTCCCTCCCTAGGTTGTGCTTGGGTTTTGAC
>chr10:123287139-123287567_132
AGGAGGTCCCTCCCTAGGTTGTGCTTGGGTTTTGACACTGATGTAAAACTCAGGCGTCAGTCTCCCAGGCTCCCTCCCGA
>chr10:123287139-123287567_176
AAAACTCAGGCGTCAGTCTCCCAGGCTCCCTCCCGAGGAGCTGAGGTAAACACAGCTGAGAGCGTTCATGCCTGGGAGTC
>chr10:123287139-123287567_308
GAATGCAAGATTATCAGCTGGTGTCTGCATAGCTGGGTTTCCTTCAGGGGAAGAAAATGTTTCCTTCGAGCTGGAAAAGT
>chr10:123287139-123287567_348
CCTTCAGGGGAAGAAAATGTTTCCTTCGAGCTGGAAAAGTTTGTTCTTTTTTAATGTCCAGGAATTAGGTATACCCTCTT
>chr10:123289785-123290022_0
AACAGACACATCTTTTAAAAGGGGAAGAACACACAGCATTCCACACTCACATCTTAACAAGAGTTGGCAggccaggtgcg
>chr10:123290730-123290878_0
TGGCGTGTGCCTGCTCCCACCCCAGGGAGCTGGCACCCGCAGAATACCACCTGCTCCCAAAGGCTTCTTGCTGGGGTCAG
>chr10:123298055-123298279_72
GTGATTGATGGACCCGTATTCATTCTCCACTACACAGGTATAATTTCCCTTGTCAGATGGGACCACACTTTCCATAATGA
>chr10:123310753-123311023_0
taaataaacaaaaATGTAAGAAATGTGATGTTCTGAAAGCTTAATTCTACCTTGTAGCCTCCAATGCGATGCTCCTGCTT
>chr10:123310753-123311023_38
GCTTAATTCTACCTTGTAGCCTCCAATGCGATGCTCCTGCTTAAACTCCTTCCCGTTTTTCAGCCACCGCATGGTTGGCA
>chr10:123310753-123311023_76
GCTTAAACTCCTTCCCGTTTTTCAGCCACCGCATGGTTGGCATTGGGTTCCCCCCGGCTGGGCAGCGAAACTTGACAGTG
>chr10:123310753-123311023_190
TCTTTTCTGTGTTGGTCCAGTATGGTGCTCCTGTTTTGGAAAACAGTATTAGAATGTATACTGATGGACAGCTTCCCCTC
>chr10:123323965-123324143_66
CTCACTGACAAAATCTTCCGCACCATCGGTGTCATCCTCATCATCTCCGGATGAGATGGCATCTGTATGCAAAAGAACAT
>chr10:123323965-123324143_98
CATCCTCATCATCTCCGGATGAGATGGCATCTGTATGCAAAAGAACATATTCCATGGATGTGTTTTTTGCAAAGCAAAAA
>chr10:123324901-123325268_0
ATGTAATGGCTACAGAGAAGAGAGAGCATAGTGCTGGCGGGCCAACTCACCTGTGACATTCACCATGAAGTACCAAGTTT
>chr10:123324901-123325268_41
CCAACTCACCTGTGACATTCACCATGAAGTACCAAGTTTCACTGTCTACAGTCCTACTGGCAGTACAAGCATAGAGGCCG
>chr10:123324901-123325268_82
CTGTCTACAGTCCTACTGGCAGTACAAGCATAGAGGCCGGAGTCTCTAGGCGTGGCGCCCTTTATCTGCAAGTACTCCCC
>chr10:123324901-123325268_123
GTCTCTAGGCGTGGCGCCCTTTATCTGCAAGTACTCCCCAATAAGCACTGTCCTATTGTTGGGCCCCAAGTGCACCCCAT
>chr10:123324901-123325268_164
TAAGCACTGTCCTATTGTTGGGCCCCAAGTGCACCCCATCCTTAGTCCAACTGATCACGGCGGCATCTTTCAACAGGCAG
>chr10:123324901-123325268_287
GTTGAGAGATTTGGTATTTGGTTGGTGGCTCTGCAGAAAGGTGGGAGAGAGAAGACGGAGACAGATGGGAAGGAGGGAGA
>chr10:123353172-123353822_0
CCCCAGACAAATCCCAAAACAAACCTGAAAAGTGAAATTAAATGACTTACCTTCTGGCTCTAATGTGGTATCCTCAACTA
>chr10:123353172-123353822_44
ACTTACCTTCTGGCTCTAATGTGGTATCCTCAACTAAACTGAAGGAGGGCCGGGCCAGGGACAAGGTTGCCATGGTGACC
>chr10:123353172-123353822_88
GAGGGCCGGGCCAGGGACAAGGTTGCCATGGTGACCACGACCAGGCAGATGAAACGACCCCAGCTGACCATGGTTACGGT
>chr10:123353172-123353822_132
GCAGATGAAACGACCCCAGCTGACCATGGTTACGGTACCAATCCCCGGTCCTCTTCCATATCTCCATGTGGACGTTAATC
>chr10:123353172-123353822_176
CCGGTCCTCTTCCATATCTCCATGTGGACGTTAATCCCATCTGCACACTTCCTCTACGGGCATGGACTACGCGCAATGCC
>chr10:123353172-123353822_308
ACTAAAGGAAAGAGATTGGCGAGTCAGGGAATCTTCCCCAATGCCAAATCACTCCAGCCCAAGTGGGATAAAACCATTTT
>chr10:123353172-123353822_352
CAAATCACTCCAGCCCAAGTGGGATAAAACCATTTTTCAGCCTCTCAAATGTGCGCAAACAGAGTTCTTTTTCATTATCT
>chr10:123353172-123353822_484
TCCACAGAAATGTGTGAGGCTAATCTTTTTAAAAGCATACTTTTAAGAAACAGAGATAAAACAGTAGCTACAGGACTCAG
>chr10:123355940-123356209_38
CACTGGGATCACCTGGTGTTTTGTTCCTGGGTAGATTTCACATCAGGAAAGTCAACAGTGTCCGGCTCCTCCAAAGTGCA
>chr10:123355940-123356209_76
CACATCAGGAAAGTCAACAGTGTCCGGCTCCTCCAAAGTGCAGACCCATCTCTTCGCTTAAGGCCTCCCTACTTCTCCCC
>chr10:123355940-123356209_189
CAAGGCTAGGGGGAAATTCCTCAACAAATTGAAATCTCAAAAAACACACACTGACCCAGGACCACAAAGCCCTCCCGGTT
>chr10:123357425-123358022_0
CCACGTCCCCGGCTGGCGAAGCTCCCCGAGGCGTCTTGCGCGGCGATTACCTTGAATGGCAACGCTCCTCCGCGACCTGT
>chr10:123357425-123358022_44
GATTACCTTGAATGGCAACGCTCCTCCGCGACCTGTGTTGTCCCCGCGCCCCGCGTGGGTCGGGATGGAGAAAGCGACGA
>chr10:123357425-123358022_88
CGCGCCCCGCGTGGGTCGGGATGGAGAAAGCGACGAGCCCGGGGTTGCGGGGAGCAACTCCAAACGCAGAAGAGTGGTCC
>chr10:123357425-123358022_132
TTGCGGGGAGCAACTCCAAACGCAGAAGAGTGGTCCTTGGGTCTTCGCCGGCGCCAAGCCTCCCGGGCTTCACGCGTACC
>chr10:123357425-123358022_176
TCGCCGGCGCCAAGCCTCCCGGGCTTCACGCGTACCCCAGGCTGCGGAGGAGCGCGGGCATGACGCCCGCGGGCTGCCCT
>chr10:123357425-123358022_220
CGGAGGAGCGCGGGCATGACGCCCGCGGGCTGCCCTCGGATTTGGGGAACGAGAGGAAGAAAGGACTCAGGCTTGGCGTT
>chr10:123357425-123358022_264
GGGAACGAGAGGAAGAAAGGACTCAGGCTTGGCGTTGCCTCCACCAAACTTTGCTCGCGAGTTGCGAAGGCTCAGAGCGC
>chr10:123357425-123358022_396
GCCCGGAGAGCAGTCGCCGCGCCGGGCCAGGTACGCCGCATGCAGCCCCGCGGCGCCCGAGCTTTGTggcggccgcgcgc
>chr11:532191-532805_0
CATGCCAGGCCACACGCGCACCGTGTCCCACCCTCAGCCGAAAACCAAGATCAAGACCATCCAATAATTTACTGTGATCC
>chr11:532191-532805_42
AACCAAGATCAAGACCATCCAATAATTTACTGTGATCCCATCTGTGCCCGACAAGGGCCCACAGAGGCCTGGGAGGGGAG
>chr11:532191-532805_84
TGTGCCCGACAAGGGCCCACAGAGGCCTGGGAGGGGAGCTAAGGGCTGGGGTTCCGGTGGCATTTGGGATGTTCAAGACA
>chr11:532191-532805_126
GGGCTGGGGTTCCGGTGGCATTTGGGATGTTCAAGACAGTCTGTGCACAGCCTCCCTGGGAGGGTCTGCAGTCACCTCGG
>chr11:532191-532805_168
GTGCACAGCCTCCCTGGGAGGGTCTGCAGTCACCTCGGCCCACGGTCCCGGGGTGACTGGGCTCCAGCAGCccttccttc
>chr11:532191-532805_294
CTTCCTGCATCCGGCACCTCCATGTCCTGAGCTTGTGCTGGGCGGGGCACAAGGGAGGCTGCTGACCGCAGGCCAGGAGA
>chr11:532191-532805_336
CGGGGCACAAGGGAGGCTGCTGACCGCAGGCCAGGAGACCGGCAGGGGCGGGGAGCCGGGGTCATCCGGTGGGCGTGGCG
>chr11:532191-532805_378
CAGGGGCGGGGAGCCGGGGTCATCCGGTGGGCGTGGCGGCCGCCCTGGGAGTCCCCCTCACCTGCGTCAGGAGAGCACAC
>chr11:532191-532805_420
CCCTGGGAGTCCCCCTCACCTGCGTCAGGAGAGCACACACTTGCAGCTCATGCAGCCGGGGCCACTCTCATCAGGAGGGT
>chr11:532191-532805_462
GCAGCTCATGCAGCCGGGGCCACTCTCATCAGGAGGGTTCAGCTTCCGCAGCTTGTGCTGCCGGATCTCACGCACCAACG
>chr11:532191-532805_504
CTTCCGCAGCTTGTGCTGCCGGATCTCACGCACCAACGTGTAGAAGGCATCCTCCACTCCCTGGGAAAGGAGGGATGGGA
>chr11:532191-532805_534
CACCAACGTGTAGAAGGCATCCTCCACTCCCTGGGAAAGGAGGGATGGGATCAGGAGGGACCGGCCTGTGGCCGCCTGCC
>chr11:533226-533662_0
AGACCCCGGCCCTCGCCTCCCTCACTGCCCTGCCGTCCCGGGAGACTTACAGCGCGAGGGGCCGCTGGGTCACATGGGTC
>chr11:533226-533662_40
GGAGACTTACAGCGCGAGGGGCCGCTGGGTCACATGGGTCCCGGGGGGTCCCAGAGGGTCCCGGAGCTGGAGCTAGAGCC
>chr11:533226-533662_80
CCGGGGGGTCCCAGAGGGTCCCGGAGCTGGAGCTAGAGCCAGAGCGGCTGCCCTGTGTCAAGGGAGAGGGTCAGTGAGTG
>chr11:533226-533662_120
AGAGCGGCTGCCCTGTGTCAAGGGAGAGGGTCAGTGAGTGCTGCTCCCTGGCTGGGGCGGGGCGGGGCGGGTCCCTGGCT
>chr11:533226-533662_160
CTGCTCCCTGGCTGGGGCGGGGCGGGGCGGGTCCCTGGCTAGCTGTGGGGTGGAGAGCTGCCTCACCTGCCGGGTCTTGG
>chr11:533226-533662_200
AGCTGTGGGGTGGAGAGCTGCCTCACCTGCCGGGTCTTGGCCGAGGTCTCGATGTAGGGGATGCCGTAGCTTCGGGCGAG
>chr11:533226-533662_240
CCGAGGTCTCGATGTAGGGGATGCCGTAGCTTCGGGCGAGGTCCTGAGCCTGCCGAGATTCCACAGTGCGTGCAGCCAGG
>chr11:533226-533662_280
GTCCTGAGCCTGCCGAGATTCCACAGTGCGTGCAGCCAGGTCACACTTGTTCCCCACCAGCACCATGGGCACGTCATCCG
>chr11:533226-533662_320
TCACACTTGTTCCCCACCAGCACCATGGGCACGTCATCCGAGTCCTTCACCCGTTTGATCTGCTCCCTGAGAGGTGGAAA
>chr11:533226-533662_356
TCCGAGTCCTTCACCCGTTTGATCTGCTCCCTGAGAGGTGGAAAGCGAGAGCTGGCTACGGGGGCTGCAGGCGCAGCGGC
>chr11:533715-533994_0
TGGCCCCACCTGTGCGGCGTGGGCTCCCGGGCCAGCCTCACGGGGTTCACCTGTACTGGTGGATGTCCTCAAAAGACTTG
>chr11:533715-533994_40
CGGGGTTCACCTGTACTGGTGGATGTCCTCAAAAGACTTGGTGTTGTTGATGGCAAACACACACAGGAAGCCCTCCCCGG
>chr11:533715-533994_80
GTGTTGTTGATGGCAAACACACACAGGAAGCCCTCCCCGGTGCGCATGTACTGGTCCCGCATGGCGCTGTACTCCTCCTG
>chr11:533715-533994_120
TGCGCATGTACTGGTCCCGCATGGCGCTGTACTCCTCCTGGCCGGCGGTATCCAGGATGTCCAACAGGCACGTCTCCCCA
>chr11:533715-533994_160
GCCGGCGGTATCCAGGATGTCCAACAGGCACGTCTCCCCATCAATGACCACCTGCTTCCGGTAGGAATCCTGCAGGAGGA
>chr11:533715-533994_199
ATCAATGACCACCTGCTTCCGGTAGGAATCCTGCAGGAGGACAGGGCTCAGGGACCCCCTCAGGACCTTCCGTGGGGGGA
>chr11:534161-534425_0
GGGCTCGCCCGCAGCAGCTGCTGGCACCTGGACGGCGGCGCCAGGCTCACCTCTATAGTGGGGTCGTATTCGTCCACAAA
>chr11:534161-534425_37
GCGCCAGGCTCACCTCTATAGTGGGGTCGTATTCGTCCACAAAATGGTTCTGGATCAGCTGGATGGTCAGCGCACTCTTG
>chr11:534161-534425_111
CTCTTGCCCACACCGCCGGCGCCCACCACCACCAGCTTATATTCCGTCATCGCTCCTCAGGGGCCTGCGGCCCGGGGTCC
>chr11:534161-534425_148
TATATTCCGTCATCGCTCCTCAGGGGCCTGCGGCCCGGGGTCCTCCTACAGGGTCTCCTGCCCCACCTGCCAAGGAGGGC
>chr11:534161-534425_184
GGGGTCCTCCTACAGGGTCTCCTGCCCCACCTGCCAAGGAGGGCCCTGCTCAGCCAGGCCCAGGCCCAGCCCCAGGCCCC
>chr11:535365-535617_0
CCTGGGGGCGAGGAGGGCGCGCGGCCCGGCCGATCCCTGCCCGCACTCACCGTTCACAGGCGCGACTGCCCccggggcca
>chr11:535365-535617_129
CCCCGCGCATGGGCTCCGTCCGCGGCGGGTGCGGCTCGGGTTGCGGGCGCAGGGCACGGGCGGCGGAGACTCGGGCGGGC
>chr11:535365-535617_172
CGGGCGCAGGGCACGGGCGGCGGAGACTCGGGCGGGCCTGCGCACGCCCCGCCCCGCGCCCGTCCGTCTGCCAGGCGCGG
>chr11:32409271-32410775_41
CTTGCCACTTTCCTTTTGAATAGACTTTAATTGAGAGCAAAGTGAAAAATGCAGGTTACAATTTTAAGTGTTATCATCAA
>chr11:32409271-32410775_82
GTGAAAAATGCAGGTTACAATTTTAAGTGTTATCATCAATATCTTGTAAGATCAACACCCAGTGATGCATCTAGTACTTA
>chr11:32409271-32410775_123
TCTTGTAAGATCAACACCCAGTGATGCATCTAGTACTTATACAGTCCTAATTTTAGTTGTCAAAGAGCAAATCATTATCA
>chr11:32409271-32410775_164
CAGTCCTAATTTTAGTTGTCAAAGAGCAAATCATTATCAGACATATATTTACACAGTAATTTCAAGCAACGGTAAATAAT
>chr11:32409271-32410775_328
TGGATTTCCTCACCCAGTAAGTCTCATTTTTTTCACATATACTTGTAGACCCAAAGGTCCTTAAGTTACTTAAAAACAGT
>chr11:32409271-32410775_369
CTTGTAGACCCAAAGGTCCTTAAGTTACTTAAAAACAGTCTTATCAGTGGAGATCCTGGACCATCCCCTATTTTCTTTTA
>chr11:32409271-32410775_410
TATCAGTGGAGATCCTGGACCATCCCCTATTTTCTTTTAAAGTCACTTTCATTTTTACAACTTGAAGCCATATACCAGCA
>chr11:32409271-32410775_451
GTCACTTTCATTTTTACAACTTGAAGCCATATACCAGCATGGTTTTTATACACTAAGGACACTCCCAGTGATGAAAATGA
>chr11:32409271-32410775_492
GTTTTTATACACTAAGGACACTCCCAGTGATGAAAATGAATTCCCCTCCATTTGTGCAAGGAGGTATGTACATCTATAAA
>chr11:32409271-32410775_533
TCCCCTCCATTTGTGCAAGGAGGTATGTACATCTATAAAGACACATATGATTACCACTCAAAAGAGTCAAAAACATACAC
>chr11:32409271-32410775_574
CACATATGATTACCACTCAAAAGAGTCAAAAACATACACAAAAAAATCTCAGATCTTCATAGTTTCTTAAGAGCAGTGTG
>chr11:32409271-32410775_615
AAAAATCTCAGATCTTCATAGTTTCTTAAGAGCAGTGTGCCAGTGTTCACATTGAATTAACTGAATGGTAAAATTCTTTT
>chr11:32409271-32410775_656
AGTGTTCACATTGAATTAACTGAATGGTAAAATTCTTTTAGATTTCTATACAGAGGTACTGGTTAGTTCTGATTTTTTCT
>chr11:32409271-32410775_697
ATTTCTATACAGAGGTACTGGTTAGTTCTGATTTTTTCTTCAGCTGCTTGAAATGCATGAGCTTTAAAAGTTGCCTGGCA
>chr11:32409271-32410775_820
GGAATGTTAGACAAGATTCACCCCCGATGCCTTGCTCTCTGATTTATTTCTTGCTGTTGCTGTTAGTAAATGGAAACCAT
>chr11:32409271-32410775_902
CAAAGTTTACATTAGCAGACACATACACATGCCCTGGCCTATAAATATTCCATGATAGAAAATGGTACAATAATTCCATC
>chr11:32409271-32410775_943
TAAATATTCCATGATAGAAAATGGTACAATAATTCCATCCCCAGCGAAAACGAGCATAAAAAAAGAAGGGAAGGGTCAGG
>chr11:32409271-32410775_984
CAGCGAAAACGAGCATAAAAAAAGAAGGGAAGGGTCAGGGGGACATGATCAGCTATGGCTCTTCTTACAGTAGAAAATCC
>chr11:32409271-32410775_1025
GACATGATCAGCTATGGCTCTTCTTACAGTAGAAAATCCACACCAAATGGCAATGGGCTTTTAACTAACCAGACATTGTT
>chr11:32409271-32410775_1066
ACCAAATGGCAATGGGCTTTTAACTAACCAGACATTGTTAGCTGCTTCTCCAGGGCCTGTGAGTCAACTAAAAGTAGGCA
>chr11:32409271-32410775_1189
AGCACCGGTATCTTGTCTTGGAAGTTGGATGAAGAAGATCAACTGAAGTTTCCTTTTTAGTGAGGAGGAGTGGAGAGTCA
>chr11:32409271-32410775_1230
ACTGAAGTTTCCTTTTTAGTGAGGAGGAGTGGAGAGTCAGACTTGAAAGCAGTTCACACACTGTGCTGCCTGGGACACTG
>chr11:32409271-32410775_1353
GGTCATGTTTCTCTGATGCATGTTGTGATGGCGGACTAATTCATCTGACCGGGCAAACTTTTTCTGACAACTTGGCCACC
>chr11:32413467-32413660_0
AATAGTTTAAAAAAATAATGAAAAATAAATGTGAAGAAAAGTTTACGCACTTGTTTTACCTGTATGAGTCCTGGTGTGGG
>chr11:32413467-32413660_113
GACAAGTTTTACACTGGAATGGTTTCACACCTAAATGGACAGAGAAGGTCTAGCCTCGGCCCTAACAATGTGGGCACAGT
>chr11:32414161-32414351_37
TGAACCTACAAACCTGTATGTCTCCTTTGGTGTCTTTTGAGCTGGTCTGAACGAGAAAACCTTCGTTCACAGTCCTTGAA
>chr11:32417752-32418003_43
CACTTACCAGTGTGCTTCCTGCTGTGCATCTGTAAGTGGGACAGCTTAAAATATCTCTTATTGCAGCCTGGGTAAGCACA
>chr11:32417752-32418003_86
GCTTAAAATATCTCTTATTGCAGCCTGGGTAAGCACACATGAAGGGGCGTTTCTCACTGGTCTCAGATGCCGACCGTACA
>chr11:32421443-32421640_0
GGAAGAGGCAGTGCGGCCCCCTTCCCGCTGGGGCCTGTCTGTGTGCTCACCTGAATGCCTCTGAAGACACCGTGCGTGTG
>chr11:32421443-32421640_39
TGTGTGCTCACCTGAATGCCTCTGAAGACACCGTGCGTGTGTATTCTGTATTGGGCTCCGCAGAGGATGGGCGTTGTGTG
>chr11:32437985-32438136_0
TCAGCAAGGCCTACGCCATTTGCTTTGCCATCTCCGCATTGTCCACTCACTTGCTCTGCCCTTCTGTCCATTTCACTGAG
>chr11:32439072-32439250_66
CTAAGTTCATCTGATTCCAGGTCATGCATTCAAGCTGGGATGTCATTTGGTATAAATTGTCACTGTTAGAAAAACATCTA
>chr11:32439072-32439250_98
AGCTGGGATGTCATTTGGTATAAATTGTCACTGTTAGAAAAACATCTAGAGTTAGAAACACATAACCACAAAATAATACA
>chr11:32449451-32449654_0
TCCCCTCCGGGGTCCCAAGGACCCAGACGCAGAGCCCAGCGCCTTCCTACCTGCTGTAGGGCGTCCTCAGCAGCAAAGCC
>chr11:32449451-32449654_41
CCTTCCTACCTGCTGTAGGGCGTCCTCAGCAGCAAAGCCTGGCTGCCGGTGCAGCTGTCGGTGGGGGTGTGGCAGCCATA
>chr11:32449992-32450215_0
GATAGCACGGAAGAAGGGGAGAAGGACTCCACTTGGTTCCGCTCGCTTACCCAGCGAGCCCTGCTGGCCCATGGGATCCT
>chr11:32449992-32450215_36
TTCCGCTCGCTTACCCAGCGAGCCCTGCTGGCCCATGGGATCCTCATGCTTGAATGAGTGGTTGGGGAACTGCGCCGCAT
>chr11:32449992-32450215_72
GGGATCCTCATGCTTGAATGAGTGGTTGGGGAACTGCGCCGCATGGTGCGAGGGCGTGTGACCGTAGCTGGGCGTCCCGT
>chr11:32452025-32452413_44
ACGAACCCTTCTCCATTCCTGAGCCCAGGAGTAGGCAGGGACCCAGGGCACTGCACAATCCTCAGAGCCCTGCTCCGCAA
>chr11:32452025-32452413_88
AGGGCACTGCACAATCCTCAGAGCCCTGCTCCGCAACTGTCCGTGCCCGGCGAGGGCCGTGGGTCCCGAGTCGCGGCACC
>chr11:32452025-32452413_132
GCCCGGCGAGGGCCGTGGGTCCCGAGTCGCGGCACCCACTCTCGAGACGTCCGTCCGCACCCCAGAACTCGGGCCCAAGG
>chr11:32452025-32452413_176
AGACGTCCGTCCGCACCCCAGAACTCGGGCCCAAGGATGCCCGTGGCCCGCGAGCCCTCCTAGGCCTCCTCCCAGACCGG
>chr11:32452025-32452413_220
GGCCCGCGAGCCCTCCTAGGCCTCCTCCCAGACCGGACACGCAGACCTCGGCGGGCAAAGACCGGCCTCAAACCCTCTCC
>chr11:32456195-32457131_0
TCCCTGGCGCCACTGCCCCGCGCGTAGGGGGCGCTCCCCGGCCTACTTACCCTGATTGCGAATAGCGGGCTGGCTCTCGA
>chr11:32456195-32457131_43
TACTTACCCTGATTGCGAATAGCGGGCTGGCTCTCGAGGCAGCTGGGCAGGTAGGGCGCGTTAGGAAACATCCTGGCCTG
>chr11:32456195-32457131_86
TGGGCAGGTAGGGCGCGTTAGGAAACATCCTGGCCTGGCCGGATGACGCCTGGCTGGGCGGAGGAGGACCGAAGGGCCCG
>chr11:32456195-32457131_129
TGACGCCTGGCTGGGCGGAGGAGGACCGAAGGGCCCGTAGCGACAGGCTCCGGCTGTGCCAGTGAACTGGCCGGAAAAGT
>chr11:32456195-32457131_172
CAGGCTCCGGCTGTGCCAGTGAACTGGCCGGAAAAGTGGACAGTGAAGGCGCTCAGGCACTGCTCCTCGTGCGGCTCCGC
>chr11:32456195-32457131_215
TGAAGGCGCTCAGGCACTGCTCCTCGTGCGGCTCCGCGCCGCCCCAGCTCGGCTCCTGTTTGATGAAGGAGTGAggcggc
>chr11:32456195-32457131_344
ACCCGTAAGCCGAAGCGCCCGGGGGCGCAAAGTCCAGCACCGGCGCCCACTGCGCCGCGCCGCTCACAGGCAGGGCACAG
>chr11:32456195-32457131_387
CGCCCACTGCGCCGCGCCGCTCACAGGCAGGGCACAGCCGCCGCCGCCACCCAGGGAGGGGACGGCGGGCAGCAGCGCGT
>chr11:32456195-32457131_430
CCGCCACCCAGGGAGGGGACGGCGGGCAGCAGCGCGTTCAGGTCCCGCACGTCGGAGCCCATTTGCTGCGGCTCAGACCC
>chr11:32456195-32457131_473
CCCGCACGTCGGAGCCCATTTGCTGCGGCTCAGACCCGGACGCCCCGCGGCTCCTCCGGCCCTGGAGACGTTCAGCGCTG
>chr11:32456195-32457131_516
CCCGCGGCTCCTCCGGCCCTGGAGACGTTCAGCGCTGGCCTCGGCGGCGCCTAACTTGGCCCAGATGCCGCCCGGGTCCC
>chr11:32456195-32457131_559
GCGGCGCCTAACTTGGCCCAGATGCCGCCCGGGTCCCGGACTCCCTGCTGCTCTGGCTGCTGTAGGCACCCAGGCCCGGA
>chr11:32456195-32457131_602
CCTGCTGCTCTGGCTGCTGTAGGCACCCAGGCCCGGAGCGGAGCGTGTGCTGAGACGCCGGCTCCGGGACACACGTGGAA
>chr11:32456195-32457131_645
CGTGTGCTGAGACGCCGGCTCCGGGACACACGTGGAAGCCGGGTCCTGCAGCAAGAGGAAGTCCAGGATCGCGGCGAGGA
>chr11:32456195-32457131_688
TCCTGCAGCAAGAGGAAGTCCAGGATCGCGGCGAGGAGACGGCGGGGCCCGGGCGCCTGGGCTGCCGTCCCGGCTCtggg
>chr11:64570935-64572338_42
GCGCTTTATATTTTTTTTAACAAAATGTATTCATCTTTCTTGGAACTGAAAAATAAATCTATGTACAAAACAGGAAGAGA
>chr11:64570935-64572338_84
GAACTGAAAAATAAATCTATGTACAAAACAGGAAGAGATCAGGCTCTTGTCACCCACTCCTAACCCTCTGCAGATTTCCT
>chr11:64570935-64572338_126
GCTCTTGTCACCCACTCCTAACCCTCTGCAGATTTCCTCCGGGATGCTCCGAGATGGGCTGGACCTCTGGGAGGTTCCCA
>chr11:64570935-64572338_168
GATGCTCCGAGATGGGCTGGACCTCTGGGAGGTTCCCAGAGGGTCGGAAGGGAGGTCCTGCTCTGATCCGGGGCCAGTTT
>chr11:64570935-64572338_294
AGTTTTGTGTCCCAGACTCGGGATACGAAGGAGAGGAAACTAGGATTTCCAAATTCTGGAGCAGGACTGAAGTTATTTGG
>chr11:64570935-64572338_336
GGATTTCCAAATTCTGGAGCAGGACTGAAGTTATTTGGGGCAGGGAGCTTGGATTCGCAAGATATGGAATTCTGAAGTGC
>chr11:64570935-64572338_378
GGGAGCTTGGATTCGCAAGATATGGAATTCTGAAGTGCGGAAATATACTCCTAGGGGCTGAGTGGTCCTAGGCTCCCGGG
>chr11:64570935-64572338_420
ATATACTCCTAGGGGCTGAGTGGTCCTAGGCTCCCGGGCTGGAGGTGGGACCTGTGCTCCTTGGGTTAAGGGTGAAACCT
>chr11:64570935-64572338_462
AGGTGGGACCTGTGCTCCTTGGGTTAAGGGTGAAACCTCAGCTCCTACAAGCTGGGAGGAGCCCTGAGTAACGTTGGTCT
>chr11:64570935-64572338_504
TCCTACAAGCTGGGAGGAGCCCTGAGTAACGTTGGTCTGGCTCTAGGTGAGCGGTTCCGAGGAGGAGCTTGGGTTTCTAG
>chr11:64570935-64572338_546
CTAGGTGAGCGGTTCCGAGGAGGAGCTTGGGTTTCTAGGGGCTGGGCCTTTAAAGACTGGTAATTAGGACCCAGCGTGAG
>chr11:64570935-64572338_588
TGGGCCTTTAAAGACTGGTAATTAGGACCCAGCGTGAGGTTTCCATTGGCCGGCTGGGATTCTGGGAGAAGAGACCTATA
>chr11:64570935-64572338_630
CCATTGGCCGGCTGGGATTCTGGGAGAAGAGACCTATATTCTAACGACTGGGGCAGAGCCCTGGGTTCTGAGCTGGAGAA
>chr11:64570935-64572338_672
AACGACTGGGGCAGAGCCCTGGGTTCTGAGCTGGAGAAAATCGTGGGTTTGATACAGACTGTACTCGGGACCGGGAACCT
>chr11:64570935-64572338_714
GTGGGTTTGATACAGACTGTACTCGGGACCGGGAACCTAGGGTTTGGGTAGAGGTGAGGCCTGTCCCCTTTGGGCTGGGG
>chr11:64570935-64572338_756
TTTGGGTAGAGGTGAGGCCTGTCCCCTTTGGGCTGGGGGCAGAACATGGGCTCAGAGTTGGGGGACTAAGGGCGGAGCCT
>chr11:64570935-64572338_798
AACATGGGCTCAGAGTTGGGGGACTAAGGGCGGAGCCTGGGTCCCCACAAGCGGTCCGAAGTCCCCAGTAGTTCAGAGGC
>chr11:64570935-64572338_840
CCCCACAAGCGGTCCGAAGTCCCCAGTAGTTCAGAGGCCTTTGCGCTGCCGCTTGAGGAAAGACAGAGTGTAGTCACTAG
>chr11:64570935-64572338_882
GCGCTGCCGCTTGAGGAAAGACAGAGTGTAGTCACTAGGGGTGGACACTTTCTGCTTCTTCATCTGCACTTGCGACTGTG
>chr11:64570935-64572338_924
GGACACTTTCTGCTTCTTCATCTGCACTTGCGACTGTGCCGTGAGTTGCAGCTTGATGGCGCTCGAGTTGATCTTGGTGG
>chr11:64570935-64572338_966
GAGTTGCAGCTTGATGGCGCTCGAGTTGATCTTGGTGGCCACCAGCAGCTCCTTCATGCCCTTCATCTTCTCACTCTGGA
>chr11:64570935-64572338_1008
CAGCAGCTCCTTCATGCCCTTCATCTTCTCACTCTGGAAAGTGAGCACTGGACCCTCCGGCGGTGGTGATGCTGTGGGTG
>chr11:64570935-64572338_1050
GAGCACTGGACCCTCCGGCGGTGGTGATGCTGTGGGTGCTGGCACCTGAGCCGTGCTGCCACCTTCAGGGCCTCGGGCTG
>chr11:64570935-64572338_1092
CACCTGAGCCGTGCTGCCACCTTCAGGGCCTCGGGCTGTGCCAGCGACAGTCCCAGGAGGCTTCCGGGGGGGTCCTGACA
>chr11:64570935-64572338_1134
AGCGACAGTCCCAGGAGGCTTCCGGGGGGGTCCTGACACTGCACCCTGGCCGGTGCCCAGGCCCTTGTCCAGTGCTGGCT
>chr11:64570935-64572338_1176
ACCCTGGCCGGTGCCCAGGCCCTTGTCCAGTGCTGGCTTCTTGGGCGGCGGGGGCTCCTCTGGCTTGGACTCCCGCCGTG
>chr11:64570935-64572338_1218
GGGCGGCGGGGGCTCCTCTGGCTTGGACTCCCGCCGTGGGCCCCGCCGCCGGCCTTCCCGGGCTTCCTCGCCCCACGGCT
>chr11:64570935-64572338_1260
CCGCCGCCGGCCTTCCCGGGCTTCCTCGCCCCACGGCTCCTCGGCCTCGGCCGCCTCGGCCTCTCGGCTCACTATGCGCA
>chr11:64572455-64572720_0
GCTGCTGTCACCACCTGTAGTGCCCAGACCTCTGTGCAGCTGTCCCTCACCTGTCCCTCAAAACGGCCTAGGGACTGCAC
>chr11:64572455-64572720_37
AGCTGTCCCTCACCTGTCCCTCAAAACGGCCTAGGGACTGCACAAGAAAGGTGGCCCAGCCCACATGCAGCACAGGCGTG
>chr11:64572455-64572720_74
CTGCACAAGAAAGGTGGCCCAGCCCACATGCAGCACAGGCGTGGGACTGCCCTCCTCCCATTTGCAGATGCCGTCGTAGA
>chr11:64572455-64572720_111
GGCGTGGGACTGCCCTCCTCCCATTTGCAGATGCCGTCGTAGAATCGCAGCAGGTGGGCGAAGCACTCAGGGTCCTGGAG
>chr11:64573056-64573292_0
GCCCTGTCCAGGTGGGAGGCTGGACACAGGCTGGAGCTCCAGCCTTTCACCTGGCTTTGCTCCCCCGGCCGCTCCTCGCC
>chr11:64573056-64573292_117
GGGATGACATCATTGGCTACTTCAAAGAACTCCTTGTAGATCTCCTCGTCTTCCCGGCAGTAGTTGTAGCTGTGAGAGCA
>chr11:64573653-64573890_0
ATGGAGGGGAAGAAAGGACAGGCTGCAGGCCCTAGTAGGGGGATCCTCACTCCTGGATGACAGTGGCCGTGTCCGCCCAG
>chr11:64573653-64573890_40
GGATCCTCACTCCTGGATGACAGTGGCCGTGTCCGCCCAGGCCTGCAGGGCTTCCCGCACATTGCGGTTGCGACAGTGGT
>chr11:64573653-64573890_80
GCCTGCAGGGCTTCCCGCACATTGCGGTTGCGACAGTGGTAGCCAGCCAGGTACATGTAGGGGTAGATGTGTTCATCCCG
>chr11:64574432-64574741_0
CTCAGCCACTGTTAGGGTCTCCCTTCTGCACCCTCCTTAGATGCCCCCACCTTGTGGTAGAGGGTGAGTGGGTCTGGCCG
>chr11:64574432-64574741_39
GATGCCCCCACCTTGTGGTAGAGGGTGAGTGGGTCTGGCCGGCCAGGGGTGGGCTCCAGCTCCTCTAGATCTGCCAGGTT
>chr11:64574432-64574741_78
CGGCCAGGGGTGGGCTCCAGCTCCTCTAGATCTGCCAGGTTCCCTAAGGCCATGGGGTACCTAGGAAAGGATCATAATTC
>chr11:64574432-64574741_117
TTCCCTAAGGCCATGGGGTACCTAGGAAAGGATCATAATTCAGGCTGCCACCCAGCCCCCCGGCCTCACCAGGCGCAGCC
>chr11:64574432-64574741_156
TCAGGCTGCCACCCAGCCCCCCGGCCTCACCAGGCGCAGCCTGGCCACTTCCCTCTACTGACCTTTCCAGATGTCCCAGG
>chr11:64574973-64575202_149
CATGTATGATCCTTTCAGGTACAGCCAGCTCTTAGGGGGGGATGAGATCATTATGTCTCATGATGGCCCACCCTGTGCCT
>chr11:64575312-64575621_0
TTGGGCTACTACAGTATGAAGGGGACAAGGCTGGGGGGAGGGAACAATACCCGCTCAGCCACACCGGCATTGACTGTCTG
>chr11:64575312-64575621_39
GGGAACAATACCCGCTCAGCCACACCGGCATTGACTGTCTGGCCCCTGCGGTCCTCGTTGCCCTTGCCGTGCCAGGTGAC
>chr11:64575312-64575621_78
TGGCCCCTGCGGTCCTCGTTGCCCTTGCCGTGCCAGGTGACCTCAGCTGTCTGCTCCCCATTGGGCCCAAACACTACCCA
>chr11:64575312-64575621_117
ACCTCAGCTGTCTGCTCCCCATTGGGCCCAAACACTACCCAGGCATGATCCTCAGACAGGGCGAGGTGGACATCCCGGAG
>chr11:64575312-64575621_156
CAGGCATGATCCTCAGACAGGGCGAGGTGGACATCCCGGAGACCCAGGGCCTGGCAGGCCCCAACCACAGCAAAGGCCAC
>chr11:64577071-64577654_0
TGTAAACCATGGAGGGTTTTGAAGAAGTGGGTCATGGATAAGATTCCCACCTACTGGGCTCCAACCTGTGATGAAGCTGA
>chr11:64577071-64577654_42
ATTCCCACCTACTGGGCTCCAACCTGTGATGAAGCTGAAGAGGGACTGGATGTGGGCCCGATCCTTGAAGTAGGAGCGGC
>chr11:64577071-64577654_84
GGACTGGATGTGGGCCCGATCCTTGAAGTAGGAGCGGCTGAGGCTGTTCCATATGACATCGGAGACCTTCTTCACCAGCT
>chr11:64577071-64577654_126
GCTGTTCCATATGACATCGGAGACCTTCTTCACCAGCTCACGGCTGGAGACACCCCCTTCTCGAGGATAGAGGGACAGGT
>chr11:64577071-64577654_168
GCTGGAGACACCCCCTTCTCGAGGATAGAGGGACAGGTCGACGGCGCCTCGGATCTGGGCGGTGAAGCGGGCATAGAGGG
>chr11:64577071-64577654_210
GGCGCCTCGGATCTGGGCGGTGAAGCGGGCATAGAGGGCGGCGATGATAGACAGGTCGGCCACGGGAAAGTAGGTGAGGC
>chr11:64577071-64577654_252
GATGATAGACAGGTCGGCCACGGGAAAGTAGGTGAGGCCGCCAGGCGGGTCGGGGGCGGGGCTGGGCTGGAAGGTGAGCT
>chr11:64577071-64577654_294
AGGCGGGTCGGGGGCGGGGCTGGGCTGGAAGGTGAGCTCGGGAACGTTGGTAGGGATGACGCGGTTGACAGCCAGAAAAT
>chr11:64577071-64577654_336
AACGTTGGTAGGGATGACGCGGTTGACAGCCAGAAAATGCTCCACGAAGCCCAGCACCAAGGAAAGGAGCACCAGGTCCG
>chr11:64577071-64577654_378
CACGAAGCCCAGCACCAAGGAAAGGAGCACCAGGTCCGGCTCCTCTCGGCCCAGCTCGGCAGCAAACAGGCGCACCACGT
>chr11:64577071-64577654_420
CTCTCGGCCCAGCTCGGCAGCAAACAGGCGCACCACGTCGTCGATGGAGCGCAGCGGGAACAGCGTCTTCTGGGCGGCCT
>chr11:64577689-64578816_0
GACACACGCACAGCTCCCCTGCTTCCCCACCCTCTTCAGCCTCTGCTCACCGGCTTCCCCTCTTTTGTCGGTGAGACCCC
>chr11:64577689-64578816_42
CTGCTCACCGGCTTCCCCTCTTTTGTCGGTGAGACCCCTCAGCCGAGACTGCAGAGCCTTTTTGTCCCCCACAATTCCGG
>chr11:64577689-64578816_84
CCGAGACTGCAGAGCCTTTTTGTCCCCCACAATTCCGGGACGCCCGGTACCCGATGGGGTGCGCCCCAAGCACCCCAATG
>chr11:64577689-64578816_126
CCCGGTACCCGATGGGGTGCGCCCCAAGCACCCCAATGAGGAGCCCCAATGGCCGCCCCGCCCCCTCTCTACGACTGTGC
>chr11:64577689-64578816_168
GCCCCAATGGCCGCCCCGCCCCCTCTCTACGACTGTGCCCCCGGGGCTGTAAAGTCTGTCCAGAAAGCGCACCCAGGTCA
>chr11:64577689-64578816_210
GGGGCTGTAAAGTCTGTCCAGAAAGCGCACCCAGGTCAAGCCCCCAAACCCCAAGGAGAGTCCTGGCCTCGGTCCCCCTC
>chr11:64577689-64578816_252
CCCAAACCCCAAGGAGAGTCCTGGCCTCGGTCCCCCTCGCCCACCTCCGCGCTTACATCCCACACTAGGCACCGCGGCGC
>chr11:64577689-64578816_294
ACCTCCGCGCTTACATCCCACACTAGGCACCGCGGCGCACGCCGCCCGGAGCCTGCTGGGACATGAAGTCCCGCCCCTAG
>chr11:64577689-64578816_336
CGCCCGGAGCCTGCTGGGACATGAAGTCCCGCCCCTAGGGTCGCACTACCCGCCGGGAAGTGGAGTCTGGGCCCACCCCT
>chr11:64577689-64578816_378
GCACTACCCGCCGGGAAGTGGAGTCTGGGCCCACCCCTGCCCCGCTGAGCCTGGAAATAGTGGCGGGCCGGGCCGCTGCG
>chr11:64577689-64578816_420
CGCTGAGCCTGGAAATAGTGGCGGGCCGGGCCGCTGCGCTGTGGCTTCTGGGATCTCTAGGTCCGCGGCTCCGGACACCT
>chr11:64577689-64578816_462
GGCTTCTGGGATCTCTAGGTCCGCGGCTCCGGACACCTCCTTCCCGAGATACTCAGGGATTGGCCCTTCCCTTCAGGCCG
>chr11:64577689-64578816_504
CCCGAGATACTCAGGGATTGGCCCTTCCCTTCAGGCCGACCAGGCAGGAAGCGTGCCCGCAGTGCCTTCTGGAAAATGTA
>chr11:64577689-64578816_630
TCTGCCGGTTTTGCTGTCACGGGTCGGTCGGCAAGTTATGAGGAAAAAGATCAGGTTGCTTGATCCAGAAAAAATTAAAA
>chr11:64577689-64578816_672
GAAAAAGATCAGGTTGCTTGATCCAGAAAAAATTAAAATAAAACAATATGAGAAAAACAGATACTTTTAAACACTGCCAG
>chr11:64577689-64578816_714
ACAATATGAGAAAAACAGATACTTTTAAACACTGCCAGAGAGTAAATGTGTTCAGCCGCTTTAGCTGGGTATCAGTGTCT
>chr11:64577689-64578816_756
TAAATGTGTTCAGCCGCTTTAGCTGGGTATCAGTGTCTGTTAACATATAAAGATGCCTACTCTGTGTGCAGCACTCGTTT
>chr11:64577689-64578816_798
ACATATAAAGATGCCTACTCTGTGTGCAGCACTCGTTTCCCACTTCCGCCCGCGAGATACTCTAACACGTGCTAAGAGTA
>chr11:69455822-69456329_0
ccgctcccATTCTCTGCCGGGCTTTGATCTTTGCTTAACAACAGTAACGTCACACGGACTACAGGGGAGTTTTGTTGAAG
>chr11:69455822-69456329_43
GTAACGTCACACGGACTACAGGGGAGTTTTGTTGAAGTTGCAAAGTCCTGGAGCCTCCAGAGGGCTGTCGGCGCAGTAGC
>chr11:69455822-69456329_86
AGTCCTGGAGCCTCCAGAGGGCTGTCGGCGCAGTAGCAGCGAGCAGCAGAGTCCGCACGCTCCGGCGAGGGGCAGAAGAG
>chr11:69455822-69456329_129
CAGCAGAGTCCGCACGCTCCGGCGAGGGGCAGAAGAGCGCGAGGGAGCGCGGGGCAGCAGAAGCGAGAGCCGAGCGCGGA
>chr11:69455822-69456329_172
GGAGCGCGGGGCAGCAGAAGCGAGAGCCGAGCGCGGACCCAGCCAGGACCCACAGCCCTCCCCAGCTGCCCAGGAAGAGC
>chr11:69455822-69456329_215
CAGGACCCACAGCCCTCCCCAGCTGCCCAGGAAGAGCCCCAGCCATGGAACACCAGCTCCTGTGCTGCGAAGTGGAAACC
>chr11:69455822-69456329_258
CATGGAACACCAGCTCCTGTGCTGCGAAGTGGAAACCATCCGCCGCGCGTACCCCGATGCCAACCTCCTCAACGACCGGG
>chr11:69455822-69456329_301
CGCGCGTACCCCGATGCCAACCTCCTCAACGACCGGGTGCTGCGGGCCATGCTGAAGGCGGAGGAGACCTGCGCGCCCTC
>chr11:69455822-69456329_344
GGGCCATGCTGAAGGCGGAGGAGACCTGCGCGCCCTCGGTGTCCTACTTCAAATGTGTGCAGAAGGAGGTCCTGCCGTCC
>chr11:69457748-69458064_40
GCCTCCGTAGGTCTGCGAGGAACAGAAGTGCGAGGAGGAGGTCTTCCCGCTGGCCATGAACTACCTGGACCGCTTCCTGT
>chr11:69457748-69458064_80
GTCTTCCCGCTGGCCATGAACTACCTGGACCGCTTCCTGTCGCTGGAGCCCGTGAAAAAGAGCCGCCTGCAGCTGCTGGG
>chr11:69457748-69458064_120
CGCTGGAGCCCGTGAAAAAGAGCCGCCTGCAGCTGCTGGGGGCCACTTGCATGTTCGTGGCCTCTAAGATGAAGGAGACC
>chr11:69457748-69458064_160
GGCCACTTGCATGTTCGTGGCCTCTAAGATGAAGGAGACCATCCCCCTGACGGCCGAGAAGCTGTGCATCTACACCGACA
>chr11:69458549-69458809_0
CCCGGGCTGGCCCGCACCTCCCCTGATGGCCGCTCACCCTGTGTTCGCAGCAAATGGAGCTGCTCCTGGTGAACAAGCTC
>chr11:69458549-69458809_36
CCCTGTGTTCGCAGCAAATGGAGCTGCTCCTGGTGAACAAGCTCAAGTGGAACCTGGCCGCAATGACCCCGCACGATTTC
>chr11:69458549-69458809_72
ACAAGCTCAAGTGGAACCTGGCCGCAATGACCCCGCACGATTTCATTGAACACTTCCTCTCCAAAATGCCAGAGGCGGAG
>chr11:69458549-69458809_108
ACGATTTCATTGAACACTTCCTCTCCAAAATGCCAGAGGCGGAGGAGAACAAACAGATCATCCGCAAACACGCGCAGACC
>chr11:69462711-69462960_0
TGAGAGGGTCCCCTGCTCACAGCCTCCTTCCCTCTCTCCTTCTGCCTCAGATGTGAAGTTCATTTCCAATCCGCCCTCCA
>chr11:69462711-69462960_43
GCCTCAGATGTGAAGTTCATTTCCAATCCGCCCTCCATGGTGGCAGCGGGGAGCGTGGTGGCCGCAGTGCAAGGCCTGAA
>chr11:69462711-69462960_86
CAGCGGGGAGCGTGGTGGCCGCAGTGCAAGGCCTGAACCTGAGGAGCCCCAACAACTTCCTGTCCTACTACCGCCTCACA
>chr11:69465835-69469292_0
CCCTTCTAAGGACCCCCTCTTCCCACCTCTCCCCACCCTCTCTCTCTCAGGACTGCCTCCGGGCCTGCCAGGAGCAGATC
>chr11:69465835-69469292_41
CTCTCTCAGGACTGCCTCCGGGCCTGCCAGGAGCAGATCGAAGCCCTGCTGGAGTCAAGCCTGCGCCAGGCCCAGCAGAA
>chr11:69465835-69469292_164
gaggtggaCCTGGCTTGCACACCCACCGACGTGCGGGACGTGGACATCTGAGGGCGCCAGGCAGGCGGGCGCCACCGCCA
>chr11:69465835-69469292_287
TCCCTCCTCTCCGGAGCATTTTGATACCAGAAGGGAAAGCTTCATTCTCCTTGTTGTTGGTTGTTTTTTCCTTTGCTCTT
>chr11:69465835-69469292_328
TCATTCTCCTTGTTGTTGGTTGTTTTTTCCTTTGCTCTTTCCCCCTTCCATCTCTGACTTAAGCAAAAGAAAAAGATTAC
>chr11:69465835-69469292_369
CCCCTTCCATCTCTGACTTAAGCAAAAGAAAAAGATTACCCAAAAACTGTCTTTAAAAGAGAGAGAGAGAAAAAAAAAAT
>chr11:69465835-69469292_492
ACAGATGATAGAGGATTTTATACCCCAATAATCAACTCGTTTTTATATTAATGTACTTGTTTCTCTGTTGTAAGAATAGG
>chr11:69465835-69469292_533
TTTATATTAATGTACTTGTTTCTCTGTTGTAAGAATAGGCATTAACACAAAGGAGGCGTCTCGGGAGAGGATTAGGTTCC
>chr11:69465835-69469292_574
TTAACACAAAGGAGGCGTCTCGGGAGAGGATTAGGTTCCATCCTTTACGTGTTTAAAAAAAAGCATAAAAACATTTTAAA
>chr11:69465835-69469292_615
CCTTTACGTGTTTAAAAAAAAGCATAAAAACATTTTAAAAACATAGAAAAATTCAGCAAACCATTTTTAAAGTAGAAGAG
>chr11:69465835-69469292_656
CATAGAAAAATTCAGCAAACCATTTTTAAAGTAGAAGAGGGTTTTAGGTAGAAAAACATATTCTTGTGCTTTTCCTGATA
>chr11:69465835-69469292_697
TTTTAGGTAGAAAAACATATTCTTGTGCTTTTCCTGATAAAGCACAGCTGTAGTGGGGTTCTAGGCATCTCTGTACTTTG
>chr11:69465835-69469292_779
TGCTCATATGCATGTAGTCACTTTATAAGTCATTGTATGTTATTATATTCCGTAGGTAGATGTGTAACCTCTTCACCTTA
>chr11:69465835-69469292_820
ATTATATTCCGTAGGTAGATGTGTAACCTCTTCACCTTATTCATGGCTGAAGTCACCTCTTGGTTACAGTAGCGTAGCGT
>chr11:69465835-69469292_861
CATGGCTGAAGTCACCTCTTGGTTACAGTAGCGTAGCGTGCCCGTGTGCATGTCCTTTGCGCCTGTGACCACCACCCCAA
>chr11:69465835-69469292_902
CCGTGTGCATGTCCTTTGCGCCTGTGACCACCACCCCAACAAACCATCCAGTGACAAACCATCCAGTGGAGGTTTGTCGG
>chr11:69465835-69469292_1025
CTCCTACGATACGCTACTATAAAGAGAAGACGAAATAGTGACATAATATATTCTATTTTTATACTCTTCCTATTTTTGTA
>chr11:69465835-69469292_1066
CATAATATATTCTATTTTTATACTCTTCCTATTTTTGTAGTGACCTGTTTATGAGATGCTGGTTTTCTACCCAACGGCCC
>chr11:69465835-69469292_1189
TGTGTTCTTCTTCATATTCTAAAACCATTCCATTTCCAAGCACTTTCAGTCCAATAGGTGTAGGAAATAGCGCTGTTTTT
>chr11:69465835-69469292_1230
ACTTTCAGTCCAATAGGTGTAGGAAATAGCGCTGTTTTTGTTGTGTGTGCAGGGAGGGCAGTTTTCTAATGGAATGGTTT
>chr11:69465835-69469292_1271
TGTGTGTGCAGGGAGGGCAGTTTTCTAATGGAATGGTTTGGGAATATCCATGTACTTGTTTGCAAGCAGGACTTTGAGGC
>chr11:69465835-69469292_1394
AGGCTGCGTGCCAGTCAAGAAGAAAAAGGTTTGCATTCTCACATTGCCAGGATGATAAGTTCCTTTCCTTTTCTTTAAAG
>chr11:69465835-69469292_1435
CATTGCCAGGATGATAAGTTCCTTTCCTTTTCTTTAAAGAAGTTGAAGTTTAGGAATCCTTTGGTGCCAACTGGTGTTTG
>chr11:69465835-69469292_1558
TAAGGGTTATCTTAGATGTTTCACACCGGAAGGTTTTTAAACACTAAAATATATAATTTATAGTTAAGGCTAAAAAGTAT
>chr11:69465835-69469292_1599
CACTAAAATATATAATTTATAGTTAAGGCTAAAAAGTATATTTATTGCAGAGGATGTTCATAAGGCCAGTATGATTTATA
>chr11:69465835-69469292_1640
TTATTGCAGAGGATGTTCATAAGGCCAGTATGATTTATAAATGCAATCTCCCCTTGATTTAAacacacagatacacacac
>chr11:69465835-69469292_1722
acacacacacacacaAACCTTCTGCCTTTGATGTTACAGATTTAATACAGTTTATTTTTAAAGATAGATCCTTTTATAGG
>chr11:69465835-69469292_1763
TTAATACAGTTTATTTTTAAAGATAGATCCTTTTATAGGTGAGAAAAAAACAATCTGGAAGAAAAAAACCACACAAAGAC
>chr11:69465835-69469292_1804
AGAAAAAAACAATCTGGAAGAAAAAAACCACACAAAGACATTGATTCAGCCTGTTTGGCGTTTCCCAGAGTCATCTGATT
>chr11:69465835-69469292_1927
TTCGGTTCCGATGAATTCTTATCCCCTGCCCCTTCCTTTAAAAAACTTAGTGACAAAATAGACAATTTGCACATCTTGGC
>chr11:69465835-69469292_1968
AAAACTTAGTGACAAAATAGACAATTTGCACATCTTGGCTATGTAATTCTTGTAATTTTTATTTAGGAAGTGTTGAAGGG
>chr11:69465835-69469292_2173
GCGCTGCTACCGTTGACTTCCAGGCACGGTTTGGAAATATTCACATCGCTTCTGTGTATCTCTTTCACATTGTTTGCTGC
>chr11:69465835-69469292_2214
CACATCGCTTCTGTGTATCTCTTTCACATTGTTTGCTGCTATTGGAGGATCAGTTTTTTGTTTTACAATGTCATATACTG
>chr11:69465835-69469292_2255
TTGGAGGATCAGTTTTTTGTTTTACAATGTCATATACTGCCATGTACTAGTTTTAGTTTTCTCTTAGAACATTGTATTAC
>chr11:69465835-69469292_2378
TTGACTTAATGTGATTACTGCTCTATTCCAAAAAGGTTGCTGTTTCACAATACCTCATGCTTCACTTAGCCATGGTGGAC
>chr11:69465835-69469292_2419
GTTTCACAATACCTCATGCTTCACTTAGCCATGGTGGACCCAGCGGGCAGGTTCTGCCTGCTTTGGCGGGCAGACACGCG
>chr11:69465835-69469292_2460
AGCGGGCAGGTTCTGCCTGCTTTGGCGGGCAGACACGCGGGCGCGATCCCACACAGGCTGGCGGGGGCCGGCCCCGAGGC
>chr11:69465835-69469292_2501
CGCGATCCCACACAGGCTGGCGGGGGCCGGCCCCGAGGCCGCGTGCGTGAGAACCGCGCCGGTGTCCCCAGAGACCAGGC
>chr11:69465835-69469292_2624
CATCTGATCGGGGGCGTAGCATCATAGTAGTTTTTACAGCTGTGTTATTCTTTGCGTGTAGCTATGGAAGTTGCATAatt
>chr11:69465835-69469292_2788
AGCTTCTGGAATTTGTTCAAGTTTTGGGTATGTTTAATCTGTTATGTACTAGTGTTCTGTTTGTTATTGTTTTGTTAATT
>chr11:69465835-69469292_2829
TTATGTACTAGTGTTCTGTTTGTTATTGTTTTGTTAATTACACCATAATGCTAATTTAAAGAGACTCCAAATCTCAATGA
>chr11:69465835-69469292_2870
ACCATAATGCTAATTTAAAGAGACTCCAAATCTCAATGAAGCCAGCTCACAGTGCTGTGTGCCCCGGTCACCTAGCAAGC
>chr11:69465835-69469292_2911
CCAGCTCACAGTGCTGTGTGCCCCGGTCACCTAGCAAGCTGCCGAACCAAAAGAATTTGCACCCCGCTGCGGGCCCACGT
>chr11:69465835-69469292_2952
CCGAACCAAAAGAATTTGCACCCCGCTGCGGGCCCACGTGGTTGGGGCCCTGCCCTGGCAGGGTCATCCTGTGCTCGGAG
>chr11:69465835-69469292_2993
TTGGGGCCCTGCCCTGGCAGGGTCATCCTGTGCTCGGAGGCCATCTCGGGCACAGGCCCACCCCGCCCCACCCCTCCAGA
>chr11:69465835-69469292_3034
CATCTCGGGCACAGGCCCACCCCGCCCCACCCCTCCAGAACACGGCTCACGCTTACCTCAACCATCCTGGCTGCGGCGTC
>chr11:69465835-69469292_3075
ACGGCTCACGCTTACCTCAACCATCCTGGCTGCGGCGTCTGTCTGAACCACGCGGGGGCCTTGAGGGACGCTTTGTCTGT
>chr11:69465835-69469292_3116
TCTGAACCACGCGGGGGCCTTGAGGGACGCTTTGTCTGTCGTGATGGGGCAAGGGCACAAGTCCTGGATGTTGTGTGTAT
>chr11:69465835-69469292_3157
TGATGGGGCAAGGGCACAAGTCCTGGATGTTGTGTGTATCGAGAGGCCAAAGGCTGGTGGCAAGTGCACGGGGCACAGCG
>chr11:69465835-69469292_3198
AGAGGCCAAAGGCTGGTGGCAAGTGCACGGGGCACAGCGGAGTCTGTCCTGTGACGCGCAAGTCTGAGGGTCTGGGCGGC
>chr11:69465835-69469292_3321
CCAGCACCAACATGTAACCGGCATGTTTCCAGCAGAAGACAAAAAGACAAACATGAAAGTCTAGAAATAAAACTGGTAAA
>chr11:69585733-69588303_41
AACCAGGTCTTGGCATTTCAAGGCACAATTTTAATAGCTTTTAATTCCTTTCCCAGTTGTGTACATCCAGTCCAGTGGTG
>chr11:69585733-69588303_82
TAATTCCTTTCCCAGTTGTGTACATCCAGTCCAGTGGTGTCTTTTTATACACGATAAACGCTTATCATTGTCGGTCAGCA
>chr11:69585733-69588303_205
TGTATAAAACTACAGATTCTGAAAACAGTGGCACATACAGGAACCTCGAATCCCCATCACAGCAATATGAAAACAATATT
>chr11:69585733-69588303_287
AAAGGTACAGTTGTGTTCCTACAGGCATCACACATGATTTGTTGAAGAAATATCTATAAGAAGTGGTCAAGGGTGATCAA
>chr11:69585733-69588303_328
TTGAAGAAATATCTATAAGAAGTGGTCAAGGGTGATCAAACCTAACACATGTTAATTCCTGACAATCTGATTGGGCTCTG
>chr11:69585733-69588303_369
CTAACACATGTTAATTCCTGACAATCTGATTGGGCTCTGAGACAAGAAATCTCATAATAATTTAAGGCATTTAAGACAAT
>chr11:69585733-69588303_410
ACAAGAAATCTCATAATAATTTAAGGCATTTAAGACAATCATGGTTTGTTACTAAGTGAATACATTAAAATTCAGAAAGT
>chr11:69585733-69588303_533
AGACCTACAAACACCATCTTTCCTGAACACTCCTGGAGCCTAGGGTGTGGTTTAAAACTTAAAAACAGTTTAGTGCATGG
>chr11:69585733-69588303_656
TGCAAGTGTCTTCTTTCTTCCAGGCCTTGGTTAAGAATAGTATTTTAAGTCGATGATTTGCATTCGAACAAAGAGTTTTC
>chr11:69585733-69588303_697
ATTTTAAGTCGATGATTTGCATTCGAACAAAGAGTTTTCAAAAGGAATGTGAAAGACAAAAACTCCAATCAGATTTTCCA
>chr11:69585733-69588303_820
GTTCAGAAACATCCTAGGAGAGTATTAAAGTCTTGACGAAACATTCGGAGCATTTCTGGTAGCAAGCTAAGGTCATTTTG
>chr11:69585733-69588303_861
CATTCGGAGCATTTCTGGTAGCAAGCTAAGGTCATTTTGTATAAACTCTAAAAAGTCATTCATTAAAATTAAATGTTTGC
>chr11:69585733-69588303_902
TAAACTCTAAAAAGTCATTCATTAAAATTAAATGTTTGCCATCACCTCGGAACTTTTTTTAAACATCACCGACCCTGCCT
>chr11:69585733-69588303_984
TCCACGGTTGCTTCAATGACAGGGGTTACATTTGTAAAATATATAAAGAAAAATATAAGGTTACTTGGTGACCATATAGT
>chr11:69585733-69588303_1025
TATAAAGAAAAATATAAGGTTACTTGGTGACCATATAGTGTACTGTAACAGCTGTCTGCAAATATTTTCACCATGATCAC
>chr11:69585733-69588303_1066
ACTGTAACAGCTGTCTGCAAATATTTTCACCATGATCACCCTTACTAAAAGTAAATCACAGGGTAAAGATAGCTCAAACG
>chr11:69585733-69588303_1107
TTACTAAAAGTAAATCACAGGGTAAAGATAGCTCAAACGTGACAAGGTTCGAATGGGACGCACCGACGCTATCTGCAATC
>chr11:69585733-69588303_1189
TTTTGGCTACATATGGAAAAAAAGCCACTTGGGATGGCAAACTCCTGCACCGGGTATGAGCTTTCTGTGGGTTTTGCCTG
>chr11:69585733-69588303_1312
GGGAATGCATCAGAAAGCAGCAGGCTGCTCCACGCAAACACTGCACCAAGTGCTTTGTACAATTACAAGGACATTTCACC
>chr11:69585733-69588303_1353
TGCACCAAGTGCTTTGTACAATTACAAGGACATTTCACCTAAAAATCGTAGCTAGTTCTAGCCCAAAGCTCCCTAAACAC
>chr11:69585733-69588303_1476
GTTTTCAAAAACATATTCTATCACACCATCAGAAGCATCTGCCATCACAAATTATTTTTCATCACTAGGGTTTTGTTTGT
>chr11:69585733-69588303_1517
CCATCACAAATTATTTTTCATCACTAGGGTTTTGTTTGTGATTGCAAATACACTATCTTGTCCATTTCTAGCCTTCCAGT
>chr11:69585733-69588303_1558
TTGCAAATACACTATCTTGTCCATTTCTAGCCTTCCAGTGGGATATTGATTCCTCTCCATGGAATTTATGAAAGAGCTTC
>chr11:69585733-69588303_1681
CAAAAAAGGCAAACAGGAGTTTATAAAGTTGTCCAAGGGTCTCTCCCATCTGGTAGATCGAGGAAGATTGACTACAGGAA
>chr11:69585733-69588303_1722
TCTCCCATCTGGTAGATCGAGGAAGATTGACTACAGGAAAGTTCAAAGGTCAGTCTTGGCAGATCTAAAAACAGAGTGGC
>chr11:69585733-69588303_1763
TTCAAAGGTCAGTCTTGGCAGATCTAAAAACAGAGTGGCAGCGAGGACTTCAACACCGCACTTTCTGTACCCGAAGTAAA
>chr11:69585733-69588303_1804
CGAGGACTTCAACACCGCACTTTCTGTACCCGAAGTAAACCGATATGTCCCGATTAATAGCAACAGGGCACAAAGGGAGT
>chr11:69585733-69588303_1845
GATATGTCCCGATTAATAGCAACAGGGCACAAAGGGAGTGGGCCTCTGAGGATGCTAGCCGAGAGCCAAGCCTGGGAGCT
>chr11:69585733-69588303_1968
GAGATGCTCCACGCCATACTACAGGGGATGACATCGGAATCCAATGTCACCTTTTTTTAAAACACAGAATAGCAGCACAC
>chr11:69585733-69588303_2009
CAATGTCACCTTTTTTTAAAACACAGAATAGCAGCACACTCGTGACAACTTTTGACAAGTTAAAGAAATCCAATGGTAAG
>chr11:69585733-69588303_2050
GTGACAACTTTTGACAAGTTAAAGAAATCCAATGGTAAGATTCTCCACTGTTGCACCAGAAAAGTCAGAGTTGGTTTTTT
>chr11:69585733-69588303_2132
TTTGTCTTTTTTTCCCCCCAGAAAATTAAAAAACACACCCGCAGAACTATAAATAATTTGGTGGCAATATATACACattt
>chr11:69585733-69588303_2214
ataattaatttaaatatCTTACACCTACTCTTGCATTAAACTCTTCATCCGAAGAAAGTGCACCAAGGTGACCCTCGGCA
>chr11:69585733-69588303_2255
TCTTCATCCGAAGAAAGTGCACCAAGGTGACCCTCGGCACTGCCCTCCCAGGGGCTTCCCGAGGCTGAGGCAAGGGTCCT
>chr11:69585733-69588303_2296
GCCCTCCCAGGGGCTTCCCGAGGCTGAGGCAAGGGTCCTCTGGAGGGTCACAGCCTGGGGAGGAAGTGGGTGACCTTCAT
>chr11:69585733-69588303_2337
GGAGGGTCACAGCCTGGGGAGGAAGTGGGTGACCTTCATGGTGGGCGACACTCGGTTCCCCTTCTTGGTCTTCCCATTCT
>chr11:69585733-69588303_2378
TGGGCGACACTCGGTTCCCCTTCTTGGTCTTCCCATTCTTGCTCAGGGCGATGAACATGCCGGGGTACTTGTAGGACTCG
>chr11:69585733-69588303_2419
CTCAGGGCGATGAACATGCCGGGGTACTTGTAGGACTCGTAGGCGTTGTAGTTGTTGGGAAGGAGAATCTCCTTGAACGT
>chr11:69588741-69588945_0
ATGTCCGCTGTTCCCAACTAGGTGCCTAGCCAGACCCCTGCGGTACTCACCGAGCCATAGAGCTTGCCCTTGCTGCTCAT
>chr11:69588741-69588945_42
GTACTCACCGAGCCATAGAGCTTGCCCTTGCTGCTCATGGCCACGAAGAACCGGCTGGCCACGCCGAAGATGCTCACCAC
>chr11:69589462-69590221_0
CGGCCGTTGCCCCCCGCCCCCGCCCCTTCGCGCCTGGCCGCGCCACTCACTGTCGCGGGTGTCCGCGTGCGCGCCGCCGA
>chr11:69589462-69590221_129
GTAGAGCCGCCGCAGCCGCTTGATGCCCAGCAGGTAGTCGCCGGCGCCGCTCTGGACGGCCGCCTCCTTGGGCTGCGCTG
>chr11:69589462-69590221_172
GCGCCGCTCTGGACGGCCGCCTCCTTGGGCTGCGCTGCCACCGGCAGGCGCGCCAACGAGAGCGCCACCAGGCTCTCCCA
>chr11:69589462-69590221_215
GCAGGCGCGCCAACGAGAGCGCCACCAGGCTCTCCCAGCGGCGCTCCAGCTCGGCCTCCAGCGTGCCGTTGGGTGCAGTG
>chr11:69589462-69590221_258
CTCCAGCTCGGCCTCCAGCGTGCCGTTGGGTGCAGTGGGTGCGGCGGCGCCCCCTCGGCCCGCCCAGGGCGCCAGCAAGG
>chr11:69589462-69590221_301
GCGGCGCCCCCTCGGCCCGCCCAGGGCGCCAGCAAGGCCAGCAGGACCGCCGGGAGCAGCGCTACCGCGGCCGTCCCGGG
>chr11:69589462-69590221_344
GGACCGCCGGGAGCAGCGCTACCGCGGCCGTCCCGGGCCCCGACATCCCGGCCCGAGGGCCGTGCGTCGGTCAGGCGGTC
>chr11:69589462-69590221_387
CATCCCGGCCCGAGGGCCGTGCGTCGGTCAGGCGGTCAGTGCGCCCGGGAAGCTGGGGGGCAGAGCTGCGCCTGTGGCGT
>chr11:69589462-69590221_430
CCCGGGAAGCTGGGGGGCAGAGCTGCGCCTGTGGCGTCCCGCGGGAGCGCACGGCCGACCTCGGGCAGGAGTGCGCAACC
>chr11:69589462-69590221_559
CCCGGCTGCATGGAGCGGCGAGCCGGGCGGAAAGCGCGCGGCTGGAGCTGGGACTCTGAGGAGCAGTGCGCGCCTCCCTG
>chr11:69589462-69590221_602
GGAGCTGGGACTCTGAGGAGCAGTGCGCGCCTCCCTGAGCGCCAGGCCCGCCCGAGGCCGAGCCGCTATATATATAGCCC
>chr11:69624685-69625518_0
AAGGCGGCAAGCGCTCCTCAGCCTGCATCACGGTCTACCAAACGACAGAGTAGAATAAAATACTTTAATGTTGTGATGAC
>chr11:69624685-69625518_42
CGACAGAGTAGAATAAAATACTTTAATGTTGTGATGACACAAAGCCCCACACTGCCCCGCTGCTCCTGGGAGGCTCCTCA
>chr11:69624685-69625518_84
AGCCCCACACTGCCCCGCTGCTCCTGGGAGGCTCCTCAGTCTGCCAGGGCTGGCACTCAGGCCCTTCCCTGCCGGCTTCC
>chr11:69624685-69625518_126
GCCAGGGCTGGCACTCAGGCCCTTCCCTGCCGGCTTCCTGCCACACAGACCCACAAATGCCCTGCATTGCAGGCAGCCCC
>chr11:69624685-69625518_168
ACACAGACCCACAAATGCCCTGCATTGCAGGCAGCCCCCTCCGAGCTCCGACTTGGGCCCTCTTCAGTTCCCACTGGACC
>chr11:69624685-69625518_210
GAGCTCCGACTTGGGCCCTCTTCAGTTCCCACTGGACCCTGATTTGAGCTGGCTCTGGAAATAGCTGAGAACCCAGACGC
>chr11:69624685-69625518_252
TTTGAGCTGGCTCTGGAAATAGCTGAGAACCCAGACGCGGGACGCAGGGGCAAGGGCTCAAGGAGGAGAGTCAGAGTCAA
>chr11:69624685-69625518_294
CGCAGGGGCAAGGGCTCAAGGAGGAGAGTCAGAGTCAAGAGGCTGCCACGCCAAGATGTCGCCAGGAGCTCTGGCGGTGG
>chr11:69624685-69625518_336
CTGCCACGCCAAGATGTCGCCAGGAGCTCTGGCGGTGGCCACCAGGCCCAGCTAGTGCGCACTGGCCTCCAGCTGGGAGC
>chr11:69624685-69625518_378
CAGGCCCAGCTAGTGCGCACTGGCCTCCAGCTGGGAGCCCAGTCTCGAAGCCTGAACGTGAGAGGGCTCCAGGTTATCCG
>chr11:69624685-69625518_420
TCTCGAAGCCTGAACGTGAGAGGGCTCCAGGTTATCCGGGCTCTGCTTCTGCCGCCGCCGTCGGGGCTGGACCCCCTTAC
>chr11:69624685-69625518_462
CTGCTTCTGCCGCCGCCGTCGGGGCTGGACCCCCTTACCAGGGGGTCTGGGCAGCCCACTCTGTAGCTGCCGCACCATCT
>chr11:69624685-69625518_504
GGGTCTGGGCAGCCCACTCTGTAGCTGCCGCACCATCTCGTGGTCCCTGTGGTCCAGCACGCGGGGCAGGAACAGGGAGG
>chr11:69624685-69625518_546
GTCCCTGTGGTCCAGCACGCGGGGCAGGAACAGGGAGGACTTCTGTGTGCGGCGGGTCTTGAAGCCCCTGCGGGGCCGGC
>chr11:69624685-69625518_588
CTGTGTGCGGCGGGTCTTGAAGCCCCTGCGGGGCCGGCCCTTGCCGTTCACAGACACGTACCACAGTCTCTCGGCGCTGG
>chr11:69624685-69625518_630
GCCGTTCACAGACACGTACCACAGTCTCTCGGCGCTGGGCTGCCGGCGGGCCCCAGGCGTACTAGACACCGTCCGGTACA
>chr11:69624685-69625518_672
CCGGCGGGCCCCAGGCGTACTAGACACCGTCCGGTACAGCCGGGAGGCATACGTATTATAGCCCAGCTCGTGGATCCGCT
>chr11:69631037-69631241_0
GCCAGACCGCTACTCCGTCAGCGCCCACCCACGTGACAGCCTGGACTCACCGAAGCATAGAGTCGTCCCCTCTTGTTCAT
>chr11:69631037-69631241_42
GGACTCACCGAAGCATAGAGTCGTCCCCTCTTGTTCATGGCCAGGTACCGCCCGGAGAAGAGACCCCTGATGGCCACAAT
>chr11:69633431-69634242_0
ACCCCTCCCGGCGCCGCTTCCCCCGGGGCCCCGCAGCGTCCGGCACTCACTGTAGGCGCTGTTCTCCAGGCTGCCGTTGA
>chr11:69633431-69634242_43
CACTCACTGTAGGCGCTGTTCTCCAGGCTGCCGTTGACGCGGCCGCTCGGGTGCAGCTGGAGGTGGTACTTCGTGGCGCA
>chr11:69633431-69634242_172
CCACGGCCGCCCGCATCGCGCCGCAACCGCGCCCCAGGGCCCGCTGCGGGCCAGCCGGGCTCCAGCAGGCTGAGCAGTAG
>chr11:69633431-69634242_215
CTGCGGGCCAGCCGGGCTCCAGCAGGCTGAGCAGTAGCAGCCAGATTAGGCCCATCGTGGCATcgcgcccgccccgcggc
>chr11:69633431-69634242_344
ACAGCTGCGAGGTGCTCGGAGCGGGATCCCGCGCCTGGAGATGCTGACTCCGGCTTCGCGGGAAAGGTGGGGGAAGAAGG
>chr11:69633431-69634242_473
gggagagagggaACGCGAGTCCCTTTAATTTCCACCCAGGAGCAATGAAATTTCCGTTGCTGCGCAAAGCGCTGAAAGAA
>chr11:69633431-69634242_516
AATGAAATTTCCGTTGCTGCGCAAAGCGCTGAAAGAAAGGACGGTTCGCCAACAAAAGGCCGACGTGGTCCCCAGGCGGA
>chr11:69633431-69634242_559
GTTCGCCAACAAAAGGCCGACGTGGTCCCCAGGCGGAGGCGCGGGAGGGGCGGGAGGCCGGCGGGTGGGGAGCCCCGCGG
>chr11:69633431-69634242_602
GGAGGGGCGGGAGGCCGGCGGGTGGGGAGCCCCGCGGGGCTCGGGGTTCGGGCCGGGCGCCGTCTGCATACACTCGCCGC
>chr11:69633431-69634242_645
GGGTTCGGGCCGGGCGCCGTCTGCATACACTCGCCGCCAGCGCACCGCCGTCGAGCCGCGGCTCCGCTCCGCAGCGCGCC
>chr11:100900304-100910052_41
AGAGAGATATAGAAATTAGTTTATTCTTTATTATCACACAGAATAACAAGAATTAGAGTTAAATTCACAATATTTTTAAA
>chr11:100900304-100910052_82
AATAACAAGAATTAGAGTTAAATTCACAATATTTTTAAAGAAAACATTATGTGAAGATGATTCATTTCAAACCACCAGCC
>chr11:100900304-100910052_123
AAACATTATGTGAAGATGATTCATTTCAAACCACCAGCCAATTTAACATAAAACACTTGTCAAGCTGAGTAGACTGTTTT
>chr11:100900304-100910052_164
TTTAACATAAAACACTTGTCAAGCTGAGTAGACTGTTTTCTTATGTGAACCACAAAATATTTTCTCTGAAATCTACACTT
>chr11:100900304-100910052_205
TATGTGAACCACAAAATATTTTCTCTGAAATCTACACTTAGTTTAAAAACAGAGATGGGATTTTGCATATTAGCTTGAAA
>chr11:100900304-100910052_246
TTTAAAAACAGAGATGGGATTTTGCATATTAGCTTGAAAATAAGTATATGATGATGATATTAGGTGCCCACTAGCACCTA
>chr11:100900304-100910052_369
CAGCCCCAGGCATACACAGATGAAAGGACAGTTTCACCTTCTTGGCAAAAACCTTCAGAACAATTGTCAACATACTCTCA
>chr11:100900304-100910052_451
TGTCTTTCCCACTCAGAAATGAGGAGCAAGGTGTATGACTTTAGATTCAAGAAGTATATGGGGCTAAATATCTTTAAAAG
>chr11:100900304-100910052_492
TAGATTCAAGAAGTATATGGGGCTAAATATCTTTAAAAGTATAACTCTGGACAATGTACTTAGGGACCTACTACTTACTC
>chr11:100900304-100910052_533
TAACTCTGGACAATGTACTTAGGGACCTACTACTTACTCAAAATAGGGTAGTAGCATTAATAACTAAATAGGGCGTGAGT
>chr11:100900304-100910052_574
AATAGGGTAGTAGCATTAATAACTAAATAGGGCGTGAGTCATGAGAAAGATTCCCTGCATCTCTTGCCAAGTATTAACAC
>chr11:100900304-100910052_615
TGAGAAAGATTCCCTGCATCTCTTGCCAAGTATTAACACTAGTTTTACTAATAAGCAACGGGGTAGATAACTTTGAAGAT
>chr11:100900304-100910052_656
GTTTTACTAATAAGCAACGGGGTAGATAACTTTGAAGATTGCATCAACTTCAACACAAAAAAATGTGAATATCTACCATG
>chr11:100900304-100910052_697
CATCAACTTCAACACAAAAAAATGTGAATATCTACCATGTGCAAAACAGTCAAAGTATGTTAGGGGAAATTTAAAACATT
>chr11:100900304-100910052_738
CAAAACAGTCAAAGTATGTTAGGGGAAATTTAAAACATTACATAGAAAATAAGTATGTGATGATATCGTTAAAATACATG
>chr11:100900304-100910052_779
ATAGAAAATAAGTATGTGATGATATCGTTAAAATACATGATCACTTAATTTTTACAGTTTTGCATCTGTTACCAGCCAGT
>chr11:100900304-100910052_1353
AGACTGAAAGTTGAAGGAGGTGAGATTCAGACAAGTAAAGGGAAGTCCAGGAAGATCAAGCCTTTTATGCTTGCCTGTAA
>chr11:100900304-100910052_1394
GAAGTCCAGGAAGATCAAGCCTTTTATGCTTGCCTGTAAAGTCTGCAACATCTTAGAGAAGCTTGGATTTAGTGTGGTGG
>chr11:100900304-100910052_1435
TCTGCAACATCTTAGAGAAGCTTGGATTTAGTGTGGTGGCAGCTGAGTGGAGGCTTAGCAGGCAGTGGTAAGCCATGGCT
>chr11:100900304-100910052_1476
GCTGAGTGGAGGCTTAGCAGGCAGTGGTAAGCCATGGCTCTCCTGAAGGGGCAAGGTGACTCCACAGCAGGGCCAGATGA
>chr11:100900304-100910052_1599
ATGGAAGTTAGCAAAGTCCCAGCACTCTGCAGTGCTGAAGCTGAAAGAATAGATAAATTCACAAGCCAAAGACTTAAATA
>chr11:100900304-100910052_1640
TGAAAGAATAGATAAATTCACAAGCCAAAGACTTAAATATGAGATGATAGCAACGGGGGTCTATGACCAGGCATAACTAA
>chr11:100900304-100910052_1681
AGATGATAGCAACGGGGGTCTATGACCAGGCATAACTAACAAGGGACTGGTGTATGGCCAGTGAGGACCTGGAGAAAGAA
>chr11:100900304-100910052_1804
CTTCCCAGCTGCTGTCTGGTTAGTGGAACTAACAATTTCCTTGATGGAAATTGAATAAGGTAATCCAAAAAGAAGGCTCT
>chr11:100900304-100910052_1845
TGATGGAAATTGAATAAGGTAATCCAAAAAGAAGGCTCTTTTAGATGAAAAAACATGGATAGATTATTAAGCGCCAAGTT
>chr11:100900304-100910052_1886
TAGATGAAAAAACATGGATAGATTATTAAGCGCCAAGTTTTCTCTTCAACCTACTGCTCACCAGTGCTCCCTCCTCAGCT
>chr11:100900304-100910052_2009
AATTTAGCTTTTTTTTTTTTTTTGGAGTGGGTATACCATTTTGTAATTCCACTTGATAATGGCAtctgattatttgatca
>chr11:100900304-100910052_2296
ATTTTGTATGGGTTCAGCACAACTCAGTTCCTCTTTCTCATTTTCTGAAACTTGAACTGCTCTAGTCTTACCCGTGTGTA
>chr11:100900304-100910052_2419
TATAGGTGGAGTGGTACAGATTGTTTGGACAGATAGAATTCTGGGACTTGGGAAAACTAAGTTTTGTAGTTTTTGGTTtc
>chr11:100900304-100910052_3321
AGCTAGTTGCTGAGGAATAAAATGATGCCTAAAGTAAGACTTTTCAACAAAAAATAATTAATTTAATGTTTTAGAGAGCC
>chr11:100900304-100910052_3362
TTTCAACAAAAAATAATTAATTTAATGTTTTAGAGAGCCCTCCATGTAACTTTTGTAAATCATATTTAATCCTCTCAAAA
>chr11:100900304-100910052_3403
CCATGTAACTTTTGTAAATCATATTTAATCCTCTCAAAATACAAAGAACTTTGATATTTTCTTCTGTTTCTTTCAAATTT
>chr11:100900304-100910052_3444
CAAAGAACTTTGATATTTTCTTCTGTTTCTTTCAAATTTCAGTAAAAAGGCTTTAACTTAAACCCTTTGTGCTGATTTTT
>chr11:100900304-100910052_3485
GTAAAAAGGCTTTAACTTAAACCCTTTGTGCTGATTTTTCTTATAAACATGCACAACTCAGAAAAGTTAAAATACACAGA
>chr11:100900304-100910052_3526
TATAAACATGCACAACTCAGAAAAGTTAAAATACACAGAATACTAAGATCAAAAGGAGATACTTTACTGGCTAAAGTGAA
>chr11:100900304-100910052_3567
ACTAAGATCAAAAGGAGATACTTTACTGGCTAAAGTGAAGAATTCTAAAGTCTGCCATGTGAAAATCTCTTCCTATCCCT
>chr11:100900304-100910052_3608
ATTCTAAAGTCTGCCATGTGAAAATCTCTTCCTATCCCTAATCATAGCAAATTCAGGGCTTACTAGTTTAGGCAAATTCT
>chr11:100900304-100910052_3690
AAAGTATTTCTACCTTATGGAGAACAAGCAGAGCCACATCTCTGTTTCAACAAGAATATGGTATGTTTGTATTAACTCTC
>chr11:100900304-100910052_3731
CTGTTTCAACAAGAATATGGTATGTTTGTATTAACTCTCCACATACCTTTTTTGGTTATTCTCATGAATTTTAAAGCCCT
>chr11:100900304-100910052_3772
CATACCTTTTTTGGTTATTCTCATGAATTTTAAAGCCCTTAGAAAAAGATAACTTAATTGTATGTAATATATTATGACCC
>chr11:100900304-100910052_3813
GAAAAAGATAACTTAATTGTATGTAATATATTATGACCCCAAAGCTCTGGATCTTAACCTAGTTTAGGAAAGCTATGATA
>chr11:100900304-100910052_3854
AAGCTCTGGATCTTAACCTAGTTTAGGAAAGCTATGATAGAAGTCCATTGACTAACTATTATTTAAAAAGCAATGACATT
>chr11:100900304-100910052_4182
ATTCATAACAGTAAAAATGCAGATTAGTAAACGTCATAGACAAAGAGATCAGAAACTTAACATATAACTGACAAGACAAA
>chr11:100900304-100910052_4223
AAAGAGATCAGAAACTTAACATATAACTGACAAGACAAAAACATTTAACTGGGCTTCATTTAGAATAATTTATATCTGAT
>chr11:100900304-100910052_4264
CATTTAACTGGGCTTCATTTAGAATAATTTATATCTGATAAATTGAATACATCAGGATTTGATGTATTAAGAGCAATTTC
>chr11:100900304-100910052_4305
ATTGAATACATCAGGATTTGATGTATTAAGAGCAATTTCAAAAGATAATAAAAATAAGCTATAGCATATGTCCTGAAAAC
>chr11:100900304-100910052_4346
AAGATAATAAAAATAAGCTATAGCATATGTCCTGAAAACTATTTACAATACCATTTAAATATTTTATTCATATCTATCCG
>chr11:100900304-100910052_4387
TTTACAATACCATTTAAATATTTTATTCATATCTATCCGAATATTGACCAGGACACTAATGCCACACTGCAGAGTTAATA
>chr11:100900304-100910052_4469
CTGTGCATTTTCTTTACCGTAATGGACAGAGTATGCTTTCTTAGCTGCCTGATTCACATTTCTCTAAAAATGCTTTATCG
>chr11:100900304-100910052_4510
TAGCTGCCTGATTCACATTTCTCTAAAAATGCTTTATCGGTTAAAGCTTTCAACCAGCTTAAAAATAATGCCTCTCCCAT
>chr11:100900304-100910052_4551
TAAAGCTTTCAACCAGCTTAAAAATAATGCCTCTCCCATGTCTCCATGAGTGGAAAAAAAGCAAACAAACCTGTGTTTAA
>chr11:100900304-100910052_4592
CTCCATGAGTGGAAAAAAAGCAAACAAACCTGTGTTTAACAATAAGGTCAGCATGACATACAGCAACAAGAGCCAGTAAA
>chr11:100900304-100910052_4633
ATAAGGTCAGCATGACATACAGCAACAAGAGCCAGTAAATCGAAAATGAGGCTGACATTCTGGGACTAGGCCAGCAGTCC
>chr11:100900304-100910052_4674
GAAAATGAGGCTGACATTCTGGGACTAGGCCAGCAGTCCTGCAACAGTCTTCCAGACTCCACAGCTGCATAAGGCTGCGG
>chr11:100900304-100910052_4797
CTTGGAATGAGGTCAACTCCAAGGAGGAGAACAAACCCCTTGGTGTTTTTCTTTGCTTTGGTTATAGGATATTCAGAGAA
>chr11:100900304-100910052_4838
GGTGTTTTTCTTTGCTTTGGTTATAGGATATTCAGAGAAGGTATGTATTGAATAATTTCTGCCATGAACAGCTGCTGTGT
>chr11:100900304-100910052_4879
TATGTATTGAATAATTTCTGCCATGAACAGCTGCTGTGTTTAACTTACTACCAACACCCCCAAATTCTTAAATTTTCTCC
>chr11:100900304-100910052_4920
AACTTACTACCAACACCCCCAAATTCTTAAATTTTCTCCAGTGACAGGGTGGACAAATTATTGAAGAAAACTGTTCTTTC
>chr11:100900304-100910052_5043
ACTTTAGAAGTGTAGGTTCTATTAGCTCCAGCTAACTGATGGTCTGTAAGGCCTTCTTTCCTAAGTTTATTAATAAATAG
>chr11:100900304-100910052_5084
GTCTGTAAGGCCTTCTTTCCTAAGTTTATTAATAAATAGGGATGTGATCCAACCTGAACTCAATAATCTAGGCCCAGTTC
>chr11:100900304-100910052_5166
CTTGGATTCATCTTATGGATGTTGACTAATCTGGCTTGGATTATATTTTATAATATGGGTGAAGAGTCAGTTGTTTTACT
>chr11:100900304-100910052_5207
TATATTTTATAATATGGGTGAAGAGTCAGTTGTTTTACTGCTTTTTGTTCAATTTTGTATTTAGTAAGGACCATAGAGTG
>chr11:100900304-100910052_5248
TTTTTGTTCAATTTTGTATTTAGTAAGGACCATAGAGTGTGGAATAATGGTACATTAAATAGTCCACAGATGCTAGGGAG
>chr11:100900304-100910052_5289
GAATAATGGTACATTAAATAGTCCACAGATGCTAGGGAGAAACAGAGATTGTTGTTTTCACTCAGCCATGAATAAGAAAA
>chr11:100900304-100910052_5330
ACAGAGATTGTTGTTTTCACTCAGCCATGAATAAGAAAAAAAGAAACCACAAAACCTAGGTGATGTTCTTTTCATTAAAA
>chr11:100900304-100910052_5371
AGAAACCACAAAACCTAGGTGATGTTCTTTTCATTAAAATGATTTCATGACTTAGTGAAGTAAGGATAAGCAATTTAGGA
>chr11:100900304-100910052_5412
ATTTCATGACTTAGTGAAGTAAGGATAAGCAATTTAGGACTTGGTGAACTTTTGCTAGACTATCTGGCTATGTATTTTCT
>chr11:100900304-100910052_5453
TGGTGAACTTTTGCTAGACTATCTGGCTATGTATTTTCTGTAAAATTTTAAGAGATGTAGAAATTTCCCACATCCAATGG
>chr11:100900304-100910052_5494
AAAATTTTAAGAGATGTAGAAATTTCCCACATCCAATGGCTATTGAACAGGCATACTTTGGGAAAAACAAACTTATGCCA
>chr11:100900304-100910052_5576
ACTTGTCTCCTTGTCCACTTCACTTTATCAGTGGGGACCACAGTTGTTGAGCTATTGAATACAAAAATAGAGTATCTTTA
>chr11:100900304-100910052_5617
AGTTGTTGAGCTATTGAATACAAAAATAGAGTATCTTTAAATTTGAAAAAAAATGTATGTTTTGGCAAGTTTTGAATGCT
>chr11:100900304-100910052_5658
TTTGAAAAAAAATGTATGTTTTGGCAAGTTTTGAATGCTTCTTATGCACATGGCTCTGGAGTTGTAAAAGTTTTTAAAAT
>chr11:100900304-100910052_5699
TTATGCACATGGCTCTGGAGTTGTAAAAGTTTTTAAAATGATTCATATTCTATCCTGACTTCTGATGTGTGAAGGATAAG
>chr11:100900304-100910052_5740
TTCATATTCTATCCTGACTTCTGATGTGTGAAGGATAAGTATGGATGAGAGAAACTGCTCAGGTATTCACAGCAAAAACT
>chr11:100900304-100910052_5781
TGGATGAGAGAAACTGCTCAGGTATTCACAGCAAAAACTAAAAATGTAATAGCCATCCTTCCAAAGCAATAAAAGACAGA
>chr11:100900304-100910052_5822
AAATGTAATAGCCATCCTTCCAAAGCAATAAAAGACAGATTAAAGCAGACATAGATTTCTTGTGGGCATTTTATATCATA
>chr11:100900304-100910052_5863
AAAGCAGACATAGATTTCTTGTGGGCATTTTATATCATAACCTTCTTAGGGATAGGGATGTTTTTTGGGTTGATGACTTC
>chr11:100900304-100910052_5904
CTTCTTAGGGATAGGGATGTTTTTTGGGTTGATGACTTCATTGTAATTTCTAAACCCATTGTTCCCTTTTGTGGAATTGC
>chr11:100900304-100910052_5945
TGTAATTTCTAAACCCATTGTTCCCTTTTGTGGAATTGCTGCCATAGTAAAAATAATTTGAGCATGGGTTTTTGGAGGGG
>chr11:100900304-100910052_5986
CCATAGTAAAAATAATTTGAGCATGGGTTTTTGGAGGGGCTGTGTTCTAGTCAGGCTCTCTGTTCTAAAAAGACACTTAA
>chr11:100900304-100910052_6027
GTGTTCTAGTCAGGCTCTCTGTTCTAAAAAGACACTTAAAAATGTTAAAATCAGTGTCATTATTTTAAAATGTCTACAAT
>chr11:100900304-100910052_6068
ATGTTAAAATCAGTGTCATTATTTTAAAATGTCTACAATGGAAGAGTGATAGGCTCTTTAGAACTTTGATAAAACAGGCC
>chr11:100900304-100910052_6109
AAGAGTGATAGGCTCTTTAGAACTTTGATAAAACAGGCCCTAAACTCAAAACACTGTATTTTTTCAGCAGAAGAAATTAC
>chr11:100900304-100910052_6150
AAACTCAAAACACTGTATTTTTTCAGCAGAAGAAATTACTTGAATACTTCCAGCCCTAATTTCAAATGAATTCAACCAAA
>chr11:100900304-100910052_6191
GAATACTTCCAGCCCTAATTTCAAATGAATTCAACCAAATATATCATAGCACATGGTGACATAAATAAAACAGTGAGACT
>chr11:100900304-100910052_6232
TATCATAGCACATGGTGACATAAATAAAACAGTGAGACTTTCTAGAATCCTGCTTTCACTGTAGAATATAGCTGGTGAGT
>chr11:100900304-100910052_6273
CTAGAATCCTGCTTTCACTGTAGAATATAGCTGGTGAGTTTGATAAAATTATAGCCAGAACTATGGCTTAATGAAAACAA
>chr11:100900304-100910052_6314
GATAAAATTATAGCCAGAACTATGGCTTAATGAAAACAAAATAGTAGCAATTACTATTTCTGAAGGCCTGTATACGTTTT
>chr11:100900304-100910052_6355
TAGTAGCAATTACTATTTCTGAAGGCCTGTATACGTTTTTTTTGGTTTCCATTTCTATTCATTACAAAGCACTTGGGAAA
>chr11:100900304-100910052_6560
tgtGGATAATTTAAGTTACAGGTTGACATTCCATGGCTACTTACAAGGCATAGTTTTGGCAAAAAAAATATTGTTCATCA
>chr11:100900304-100910052_6601
TACAAGGCATAGTTTTGGCAAAAAAAATATTGTTCATCATATTTCCATATCATCTGTATAGCAATAAATTATCTTAATGT
>chr11:100900304-100910052_6642
TTTCCATATCATCTGTATAGCAATAAATTATCTTAATGTTAAATGGGAAAAAATAGCATAGCATTGCCTTATTAAAAAGT
>chr11:100900304-100910052_6683
AATGGGAAAAAATAGCATAGCATTGCCTTATTAAAAAGTGCCACATCTTTAAACATTAAACACACACACAATTGTCACAT
>chr11:100900304-100910052_6724
CACATCTTTAAACATTAAACACACACACAATTGTCACATAACTACTGATAATGGAGGTATAATGCTTTAGACTCAAATGG
>chr11:100900304-100910052_6765
CTACTGATAATGGAGGTATAATGCTTTAGACTCAAATGGCTTTTCAAACCTTTTTACAGAAAATATTTTCATTAACTCAA
>chr11:100900304-100910052_6806
TTTCAAACCTTTTTACAGAAAATATTTTCATTAACTCAAGAATCTATTTCAGTAACCTTCAAGTATTTCCTGATATGTAA
>chr11:100900304-100910052_6847
ATCTATTTCAGTAACCTTCAAGTATTTCCTGATATGTAACCTGTCTTCTTATGATTTAGTGTCATTTTAGAGCTACCAGA
>chr11:100900304-100910052_6888
TGTCTTCTTATGATTTAGTGTCATTTTAGAGCTACCAGAAAGAACACGACATGTAAAATGAAGATAATGGTTATGATGAC
>chr11:100900304-100910052_6929
GAACACGACATGTAAAATGAAGATAATGGTTATGATGACTAAATAGTAATGGAGACATTAGTAGATAGGACTTTGTAGAG
>chr11:100900304-100910052_6970
AATAGTAATGGAGACATTAGTAGATAGGACTTTGTAGAGAAAAAGATTTAGAAATTAGGTATTTTCCATTTGGTGAAGCC
>chr11:100900304-100910052_7011
AAAGATTTAGAAATTAGGTATTTTCCATTTGGTGAAGCCATATTCTTTTTAAAAAGGTACTTTATTTTTAAAGCTTAGCC
>chr11:100900304-100910052_7052
ATTCTTTTTAAAAAGGTACTTTATTTTTAAAGCTTAGCCTTAAATATTAAATCCTAGTGTTTAGACATCTACATTGCAGA
>chr11:100900304-100910052_7093
AAATATTAAATCCTAGTGTTTAGACATCTACATTGCAGACAGAGATCAACATCGAAGATATCAAACATTTTAACAAAAGC
>chr11:100900304-100910052_7134
GAGATCAACATCGAAGATATCAAACATTTTAACAAAAGCCAAACCTGTGGCCACCACATTCTATTCCCTCATAGTTGAGT
>chr11:100900304-100910052_7175
AACCTGTGGCCACCACATTCTATTCCCTCATAGTTGAGTGAAATTAGAAAATTTTAAAGTTATTATGGAAATTAAATATA
>chr11:100900304-100910052_7216
AATTAGAAAATTTTAAAGTTATTATGGAAATTAAATATATGCTGGTGGAAATGATTTATATCATCAAAATATTGGTTTAA
>chr11:100900304-100910052_7257
CTGGTGGAAATGATTTATATCATCAAAATATTGGTTTAATTCAAAGTAACAAGAATCAGATAATAAAATGATCACAACAT
>chr11:100900304-100910052_7298
CAAAGTAACAAGAATCAGATAATAAAATGATCACAACATCAACTGTTCCCTGAGTCCATCACTTAAGCATAAAGGGCTAA
>chr11:100900304-100910052_7339
ACTGTTCCCTGAGTCCATCACTTAAGCATAAAGGGCTAATAATATTGTTTTTGTTTCTTGGGGTTTTTTTTGGATAGACC
>chr11:100900304-100910052_7380
ATATTGTTTTTGTTTCTTGGGGTTTTTTTTGGATAGACCTACATTCATTTTCTTGTGTCACACAGTTCATTCTGAGAGGT
>chr11:100900304-100910052_7421
CATTCATTTTCTTGTGTCACACAGTTCATTCTGAGAGGTGTCACTCTCACAGAGGTAGATTTCCTGTAACTATTATATTT
>chr11:100900304-100910052_7462
CACTCTCACAGAGGTAGATTTCCTGTAACTATTATATTTGGGAGATGTTAAAAATACTTTTTTCTTGGGATGACATTTGT
>chr11:100900304-100910052_7503
GAGATGTTAAAAATACTTTTTTCTTGGGATGACATTTGTGGGGAAAATATATTGAAAGCCTTTTCAATAAGATTTAATGC
>chr11:100900304-100910052_7544
GGAAAATATATTGAAAGCCTTTTCAATAAGATTTAATGCAAATGAATTACTGACACATAAAGGTGTTATTTAATATTTAA
>chr11:100900304-100910052_7585
ATGAATTACTGACACATAAAGGTGTTATTTAATATTTAAAGTTAGTACCTTTGTGCTGCATGGGTATCAGTAAAATTATA
>chr11:100900304-100910052_7626
TTAGTACCTTTGTGCTGCATGGGTATCAGTAAAATTATATGTAAATGTTTTGCACCTACCTAGTATACGTTGAGTGTACA
>chr11:100900304-100910052_7667
TAAATGTTTTGCACCTACCTAGTATACGTTGAGTGTACAAATATTAAAATGCCTATTTATCAGGCACTGTAATTTATACC
>chr11:100900304-100910052_7708
TATTAAAATGCCTATTTATCAGGCACTGTAATTTATACCTACTACTGGACTGTAACTTTCCTGAGTTATATGTCTTTCTT
>chr11:100900304-100910052_7749
CTACTGGACTGTAACTTTCCTGAGTTATATGTCTTTCTTCAGCTCCAAATTCTCATAAGGCTTATTAGCACATTTTTCTT
>chr11:100900304-100910052_8118
AATTTAAAAGTAATGAAGATAATTGATGGAGATAAAGCATGGGAGAAGAAAGTGATAAAGTCATGGGTACAGAAATATGC
>chr11:100900304-100910052_8159
GGAGAAGAAAGTGATAAAGTCATGGGTACAGAAATATGCAGAAATGTAACCAAAGAATGATCGAAATCTACAGTAATACC
>chr11:100900304-100910052_8200
AAATGTAACCAAAGAATGATCGAAATCTACAGTAATACCAAGACAGAGAGAAAATGTCATTCAACTCTCAGTCAGCAAAC
>chr11:100900304-100910052_8528
tgGCTGAAACATAATATGAATTCATGATAGTGGAGGATAAAGAGGAGAAAGGTATGTGAATTGATACCTCCCTCCTCCTC
>chr11:100900304-100910052_8569
GAGGAGAAAGGTATGTGAATTGATACCTCCCTCCTCCTCCTCTCCCTTTCTTCTTTCCTTTGATTTGAAAAGATGTTAAT
>chr11:100900304-100910052_8610
CTCCCTTTCTTCTTTCCTTTGATTTGAAAAGATGTTAATAAGCTCTGACCCAAAGGAGCAATTggcaggaaagatatttt
>chr11:100900304-100910052_8774
CCATAATCTTCTGATTTCTTATGTCCACTCGCAATACCTCATTAGAGGACAATTCTCTCCCCAAAAAAGGTTATTTTAAA
>chr11:100900304-100910052_8815
TTAGAGGACAATTCTCTCCCCAAAAAAGGTTATTTTAAAAACCTACAAAACCCACAATACTATTTGCATAATGATATGAA
>chr11:100900304-100910052_8856
CCTACAAAACCCACAATACTATTTGCATAATGATATGAATCTACTTATTAACTTCCTAAGAGATTTGTGTTTCCAATCTG
>chr11:100900304-100910052_8897
TACTTATTAACTTCCTAAGAGATTTGTGTTTCCAATCTGGAAAATGGTCTTAACATATGAGTTGTTTTGCCTAGTTTGAA
>chr11:100900304-100910052_8938
AAATGGTCTTAACATATGAGTTGTTTTGCCTAGTTTGAAGAACATCAATCTATTTTAGTGGTTTTAAACTCTTTCTacat
>chr11:100900304-100910052_9102
taccattttaaaggttcatTTTTGGAAATATAATTGACACAAAGGGAGTTACCTAGAAATAACATATAATAGCTTTGTGT
>chr11:100900304-100910052_9143
AAGGGAGTTACCTAGAAATAACATATAATAGCTTTGTGTTATTACATGTAAGATTTTTTCTCTTAAGTCGATGATTTGTT
>chr11:100900304-100910052_9184
TTACATGTAAGATTTTTTCTCTTAAGTCGATGATTTGTTAGATGCAAAAGTTAAAAATCCTCACCTACATGGTATGAAAT
>chr11:100900304-100910052_9225
ATGCAAAAGTTAAAAATCCTCACCTACATGGTATGAAATAATATGGATAAGATAGTTTACTTTAACAATTTTAGTACTTT
>chr11:100900304-100910052_9266
TATGGATAAGATAGTTTACTTTAACAATTTTAGTACTTTTTCAATCTTGTAAATTCTTCAAGAAAATATGGGTAAACAAA
>chr11:100900304-100910052_9307
CAATCTTGTAAATTCTTCAAGAAAATATGGGTAAACAAAACAGTTAAACATTCTAATTATACTTTATAAAAGAAAATAAT
>chr11:100900304-100910052_9348
AGTTAAACATTCTAATTATACTTTATAAAAGAAAATAATTAGAACCTCACAATTTTTCTTTTAAATTTACACACTATGAT
>chr11:100900304-100910052_9389
GAACCTCACAATTTTTCTTTTAAATTTACACACTATGATGTTATAAATGTAAGGCTTTCAGAAGAACATTATAAAAACTC
>chr11:100900304-100910052_9430
TATAAATGTAAGGCTTTCAGAAGAACATTATAAAAACTCAAGACCTCATAATCCTGACCAAAACAAAAAGACATACCACA
>chr11:100900304-100910052_9471
GACCTCATAATCCTGACCAAAACAAAAAGACATACCACAAAATTTAATTCTTTAAAAGAAAAAGATGACATTCACTTTTT
>chr11:100900304-100910052_9512
ATTTAATTCTTTAAAAGAAAAAGATGACATTCACTTTTTATGAAAGAGAAGGGGTTTCACCATCCCTGCCAATATCTTGG
>chr11:100900304-100910052_9553
GAAAGAGAAGGGGTTTCACCATCCCTGCCAATATCTTGGGTAATTGTGCAGCAATAACTTCAGACATCATTTCTGGAAAT
>chr11:100900304-100910052_9668
CAAGCAGTACAGATGAAGTTGTTTGACAAGCTGTTGGTTTAACAAATGAGTAGAAAACATGTAATAAAAATAATAAATTC
>chr11:100912625-100912883_0
AGAAATTCAGAGAATAATCATTGATATTCTGGAATCAACCAAATACTTACATCATGCAAGTTATCAAGAAGTTTTGTAAG
>chr11:100912625-100912883_36
AACCAAATACTTACATCATGCAAGTTATCAAGAAGTTTTGTAAGTTGATAGAAACGCTGTGAGCTCGACACAACTCCTTT
>chr11:100912625-100912883_72
TTTGTAAGTTGATAGAAACGCTGTGAGCTCGACACAACTCCTTTTTGCCTCAAACCAATTGCCTTGATGAGCTCTCTAAT
>chr11:100912625-100912883_178
GGGTTTGACTTCGTAGCCCTTCCAAAGGAACTGTTAAGAAGACAATTAAAAGTGGCAGTTGTGTATAAAAAGATGACATT
>chr11:100920609-100920840_0
ATGAATTAAGAAACTAGATATCTTGCATTAAGTTACTTGAACTCACTCACTTGTATTAAGAAGTAACAATACTTTCATAC
>chr11:100920609-100920840_38
GAACTCACTCACTTGTATTAAGAAGTAACAATACTTTCATACAGAGGAACTCTTCTTGGCTAACTTGAAGCTTGACAAAC
>chr11:100920609-100920840_151
GAATAGAATGATGATTCTTTCATCCGCTGTCTTGCATCACACACAATACACAAAAGAAAAAGCAACAGGAAAAAAAATAG
>chr11:100922104-100922349_0
ATCCTACATGTACACTTAAAATAACAAAAACAACAAAAGTTACTACTTACTCATTTAGTATTAGATCAGGTGCAAAATAC
>chr11:100922104-100922349_126
ACACCATTAAGCTCATCCAAGAATACTGAATGAGAGTTATCTGGTCATCAATATGTAAGTTTCGAAAACCTACAAAACAA
>chr11:100922104-100922349_165
TCTGGTCATCAATATGTAAGTTTCGAAAACCTACAAAACAAATTTAAAAATACAGTGACCATAAAAATGACTGAATTATC
>chr11:100933127-100933533_0
CAAACATAGTATATTTTTTATTACATGCTGTATATAAAAATTATTATTACCTGGCAATGATTTAGACCACTTGACTACTG
>chr11:100933127-100933533_41
TATTATTACCTGGCAATGATTTAGACCACTTGACTACTGAAAGAAGTTGCCTCTCGCCTAGTTGATTAAGACTTGTCAGC
>chr11:100933127-100933533_123
AGAACTGGAGGTGTCAGGTTTTGTGTTGTCATGTCCTGCATAGATCACATCTGGTTCAATGCTCATTAACAGGTTGATCA
>chr11:100933127-100933533_164
AGATCACATCTGGTTCAATGCTCATTAACAGGTTGATCAGTGGTGGAATCAACTGTATGTCTTGACCTGGTGAAAAAGTG
>chr11:100933127-100933533_287
GCTGTGGGAGAGCAACAGCATCCAGTGCTCTCACAACTCTGACTTTATTGAACTTTTTAAATTTTCGACCTACAGAGAAG
>chr11:100933127-100933533_326
TGACTTTATTGAACTTTTTAAATTTTCGACCTACAGAGAAGAAAAAAAAGAAATTCATGTAAATATATATAAACTCCATA
>chr11:100962440-100962657_0
TATAGTATAAAGATTACACAGTATATTATTGATGAAAACATCAGAATTACCTCCAAGGACCATGCCAGCCTGACAGCACT
>chr11:100962440-100962657_105
TTTTCTGCGGATTTTATCAACGATGCAGTCATTTCTTCCAGCACATAAGTAGTTGTGCTGCCCTAAAAAAACAAAATGAG
>chr11:100962440-100962657_137
TTCTTCCAGCACATAAGTAGTTGTGCTGCCCTAAAAAAACAAAATGAGTCAAAATTATTTACAATATCTAAGATTCACTG
>chr11:100996687-100996939_0
CTCCATTTACAATTAAACCAATAATAAAGGATCAGGGGAAAGGAGCCTACCTTCCATTGCCCTCTTAAAGAAGACCTTAC
>chr11:100996687-100996939_86
CACAGGTAAGGACACCATAATGACAGCCTGATGCTTCATCCCCACAGATTAAACAAATCTTCTGAGGTAATGACTCGAAG
>chr11:100998114-101000594_0
GGAACCGCTACTCCCGGACGCGCTGGGCGTGCCCCGTCCCGGGCCCTCACCTCAGGTAGTTGAGATAGGGCGGGTAGACC
>chr11:100998114-101000594_41
GGCCCTCACCTCAGGTAGTTGAGATAGGGCGGGTAGACCTGCGGCAGGCCCTCCTTGAGCACGGCGGCCTGGTAGCCGAG
>chr11:100998114-101000594_205
GCCGTCCCGCGGGAGCAGGCAGCCGCTCGCGCCCGGCGCCTTGCAGGGCGGCGGCGCGAACGGGCCCTGCTGGGGCGGCG
>chr11:100998114-101000594_246
TGCAGGGCGGCGGCGCGAACGGGCCCTGCTGGGGCGGCGCGCCCTCCGCTTTGTACAGGATGCACTCCAGGGTCGACCCC
>chr11:100998114-101000594_287
CCCTCCGCTTTGTACAGGATGCACTCCAGGGTCGACCCCGAGGAGGACGCAGACGAGACTGAGGCACTGGCGGGTGCGGC
>chr11:100998114-101000594_328
GGAGGACGCAGACGAGACTGAGGCACTGGCGGGTGCGGCCGTCACCGCCGCTTCCCCGGGTCTGGATGGGGTCGCTCGCG
>chr11:100998114-101000594_369
TCACCGCCGCTTCCCCGGGTCTGGATGGGGTCGCTCGCGGCGGCAGCGGGGGCGGTGGCCCCAACGGGAAATCCGGGAAG
>chr11:100998114-101000594_410
GGCAGCGGGGGCGGTGGCCCCAACGGGAAATCCGGGAAGGCTGCGGGGTTGGCACCGGCCACAAGGTAGGAACGCGGGGA
>chr11:100998114-101000594_451
TGCGGGGTTGGCACCGGCCACAAGGTAGGAACGCGGGGAGCGCGCGGAGGCCTCCGCGCCTTCCTCCTCCTCCTTTATCT
>chr11:100998114-101000594_492
GCGCGGAGGCCTCCGCGCCTTCCTCCTCCTCCTTTATCTTTAGAGCGGGCGGCTGGAAGTCGCTATAGAGAGGGTACGCG
>chr11:100998114-101000594_533
AGAGCGGGCGGCTGGAAGTCGCTATAGAGAGGGTACGCGTCGTCCTTGGGCTCGGCGTCGGGCGGGTACGCGCAGTCGGG
>chr11:100998114-101000594_574
GTCCTTGGGCTCGGCGTCGGGCGGGTACGCGCAGTCGGGGAAGTCGCCTACAGCGACCGGGGTGGACGAGGCACAGGGTG
>chr11:100998114-101000594_615
AGTCGCCTACAGCGACCGGGGTGGACGAGGCACAGGGTGAACTCCGCGGCGGGGCAAAGGCGCTGGCAGCCCCGGCCCCG
>chr11:100998114-101000594_656
CTCCGCGGCGGGGCAAAGGCGCTGGCAGCCCCGGCCCCGCCGTCGTAACTTTCGTCTTCCAGCAGCTGCCGAGTGCGGGC
>chr11:100998114-101000594_697
GTCGTAACTTTCGTCTTCCAGCAGCTGCCGAGTGCGGGCTGCCAATAAGGCGTGATTGAGAGGCAGGATAGGCACGTGGA
>chr11:100998114-101000594_738
CCAATAAGGCGTGATTGAGAGGCAGGATAGGCACGTGGATGAAATCCATCACCGTGGTGGCCAGCGGGGAGCGCCCGGGC
>chr11:100998114-101000594_779
AAATCCATCACCGTGGTGGCCAGCGGGGAGCGCCCGGGCGCCATCGGCGCGTCCTGCTCCACCAGGGCGACCCTGGGCGC
>chr11:100998114-101000594_820
CATCGGCGCGTCCTGCTCCACCAGGGCGACCCTGGGCGCTGAGAAGCGGGAATCTTCCTTGGGGACCAGGGCGACGCCTC
>chr11:100998114-101000594_861
AGAAGCGGGAATCTTCCTTGGGGACCAGGGCGACGCCTCCTGCTGCCGCCCCCGGCGGGACAGCCGCGGCTCCTCCTCCA
>chr11:100998114-101000594_902
GCTGCCGCCCCCGGCGGGACAGCCGCGGCTCCTCCTCCAGCCGCCGCGCCACCCAGAGCCCGAGGTTTGCCCTTCAGAAG
>chr11:100998114-101000594_943
CGCCGCGCCACCCAGAGCCCGAGGTTTGCCCTTCAGAAGCGGACCCGCAGACTCCTCGGACTCAGAGCCATCCTCCTCCT
>chr11:100998114-101000594_984
GACCCGCAGACTCCTCGGACTCAGAGCCATCCTCCTCCTCAACCTCCACCGCAGCGGCCTGCGGAGACGGCTTCACTGGG
>chr11:100998114-101000594_1025
ACCTCCACCGCAGCGGCCTGCGGAGACGGCTTCACTGGGGCCCCGGACCAGTGAGGGCTCTCAGAGGCCGGGAGCAGCAG
>chr11:100998114-101000594_1066
CCCGGACCAGTGAGGGCTCTCAGAGGCCGGGAGCAGCAGCTGCCGGGCTGGTGACAGGCCCCGGGGCAGCACTTTATGGG
>chr11:100998114-101000594_1107
GCCGGGCTGGTGACAGGCCCCGGGGCAGCACTTTATGGGCAGCTGCCGTCCCGGAGCTGTCTCCAACCTTGCACCCGGAC
>chr11:100998114-101000594_1148
GCTGCCGTCCCGGAGCTGTCTCCAACCTTGCACCCGGACCGGCTCATGAGCGGGGACAACACCCGCTGGGTGGCGGGGGC
>chr11:100998114-101000594_1189
GCTCATGAGCGGGGACAACACCCGCTGGGTGGCGGGGGCAGCCGGTGGATCTTCGGGAAGTTCGGGGCCAAACAGGCACC
>chr11:100998114-101000594_1230
CCGGTGGATCTTCGGGAAGTTCGGGGCCAAACAGGCACCAAGAGCTGGTGACCTCGCAGGCGGGAGGGCTGGGTTGGCTC
>chr11:100998114-101000594_1271
GAGCTGGTGACCTCGCAGGCGGGAGGGCTGGGTTGGCTCTGCCCGGGACCTGAGGGCGCCAACAGAGTGTCCAAGACACT
>chr11:100998114-101000594_1312
CCCGGGACCTGAGGGCGCCAACAGAGTGTCCAAGACACTGTCCAGCAGTCCGCTGTCCTTTTCTGGGGGACTAGAACTGC
>chr11:100998114-101000594_1353
CCAGCAGTCCGCTGTCCTTTTCTGGGGGACTAGAACTGCTGCCTCCAGCACCCCTTGTAGCTTCAGCTCTGGAATATGCG
>chr11:100998114-101000594_1394
CCTCCAGCACCCCTTGTAGCTTCAGCTCTGGAATATGCGCCCTCCACGTCCGACAGCGACTGCTGGTCCTGCGTCTTTTC
>chr11:100998114-101000594_1435
CTCCACGTCCGACAGCGACTGCTGGTCCTGCGTCTTTTCGTCGGAGGGGTCCTGTCCCTGGCAGGGCCGAGGGAAGAGTA
>chr11:100998114-101000594_1476
CGGAGGGGTCCTGTCCCTGGCAGGGCCGAGGGAAGAGTAGCCCGTCCAGGGAGATAGGTATGGCCGAAACTTCAGGCAAG
>chr11:100998114-101000594_1517
CCGTCCAGGGAGATAGGTATGGCCGAAACTTCAGGCAAGGTGTCCGAGGTCTGGCTCCCCGGGAACGGACCTGCGGCTGG
>chr11:100998114-101000594_1558
GTCCGAGGTCTGGCTCCCCGGGAACGGACCTGCGGCTGGGCGACACAGCAGTGGGGATCCGACCTCGGGGGAGGGCGGGC
>chr11:100998114-101000594_1599
GACACAGCAGTGGGGATCCGACCTCGGGGGAGGGCGGGCCGCCCGCCACGTGGGGAGCCCGGGGACCCTTTGCCTTCAGC
>chr11:100998114-101000594_1640
CCCGCCACGTGGGGAGCCCGGGGACCCTTTGCCTTCAGCTCAGTCATGACGACTGGACTCCCCTTTTCTCCTCCCCCGTC
>chr11:100998114-101000594_1681
AGTCATGACGACTGGACTCCCCTTTTCTCCTCCCCCGTCTCCAGGAGGAGGGAAAAGGGAAGGAGGAGGGGGTTTCGGGA
>chr11:100998114-101000594_1722
CAGGAGGAGGGAAAAGGGAAGGAGGAGGGGGTTTCGGGAATATAGGGGCAGAGGGAGGAGAAAGTGGGTGTTGAATGTGG
>chr11:100998114-101000594_1763
ATAGGGGCAGAGGGAGGAGAAAGTGGGTGTTGAATGTGGCTGGACCGGAGGGATCTCCACCTCCTGGGTCGGGGGCGGGG
>chr11:100998114-101000594_1804
GGACCGGAGGGATCTCCACCTCCTGGGTCGGGGGCGGGGGAGGGCGGCGCTGGTCAGCTCCTGCCCTTGGCCTCCATCCT
>chr11:100998114-101000594_1927
AAGTGGGGAGCGCAAGAAAAAGTAGTAATTGTTAGGAGATCTCGTCTCCTAACTCGGGGAGTTCTCCAAGAGAGTTCTCC
>chr11:100998114-101000594_1968
TCGTCTCCTAACTCGGGGAGTTCTCCAAGAGAGTTCTCCAACTTCTGTCCGAGGACTGGAGACGCAGAGTACTCACAAGT
>chr11:100998114-101000594_2009
CTTCTGTCCGAGGACTGGAGACGCAGAGTACTCACAAGTCCGGCACTTGAGTGGCTGCGGCTGCGACGGCAATTTAGTGA
>chr11:100998114-101000594_2050
GGCACTTGAGTGGCTGCGGCTGCGACGGCAATTTAGTGACACGCGGCTCCTTTATCTCCCGACTTTTTCTCTGGCATCAA
>chr11:100998114-101000594_2091
CGCGGCTCCTTTATCTCCCGACTTTTTCTCTGGCATCAAACTCGTGCATGCTGTGAAGCTCTCAGTCCCTCGCTGAGTTC
>chr11:100998114-101000594_2132
TCGTGCATGCTGTGAAGCTCTCAGTCCCTCGCTGAGTTCCACTGCCCCCTCACTAAAACCCTGGGGCTAGTCGGACCTCT
>chr11:100998114-101000594_2173
CTGCCCCCTCACTAAAACCCTGGGGCTAGTCGGACCTCTCGGTACAGCCCATTCCCAGGAAGGGTCGGACTTCTGCTGGC
>chr11:100998114-101000594_2296
AGTAGTGCGGGAGCACTAGCCGCCTCGGGTTGTAGATTTCACTCAAATGACAAGTGAAGCTAGTTCTCATTGAGAATGCC
>chr11:100998114-101000594_2337
CTCAAATGACAAGTGAAGCTAGTTCTCATTGAGAATGCCACCCACACGCACAAATACAACAAGGCTTACCCCGATTAGTG
>chr11:108093508-108093963_0
GATGAGGAGGGCGGGGAGGACGACGAGGGCGAAGAGGGTGGGTGAGAGCCCCGGAGCCCGAGCCGAAGGGCGAGCCGCAA
>chr11:108093508-108093963_42
TGAGAGCCCCGGAGCCCGAGCCGAAGGGCGAGCCGCAAACGCTAAGTCGCTGGCCATTGGTGGACATGGCGCAGGCGCGT
>chr11:108093508-108093963_84
TAAGTCGCTGGCCATTGGTGGACATGGCGCAGGCGCGTTTGCTCCGACGGGCCGAATGTTTTGGGGCAGTGTTTTGAGCG
>chr11:108093508-108093963_126
TCCGACGGGCCGAATGTTTTGGGGCAGTGTTTTGAGCGCGGAGACCGCGTGATACTGGATGCGCATGGGCATACCGTGCT
>chr11:108093508-108093963_168
GACCGCGTGATACTGGATGCGCATGGGCATACCGTGCTCTGCGGCTGCTTGGCGTTGCTTCTTCCTCCAGAAGTGGGCGC
>chr11:108093508-108093963_210
GGCTGCTTGGCGTTGCTTCTTCCTCCAGAAGTGGGCGCTGGGCAGTCACGCAGGGTTTGAACCGGAAGCGGGAGTAGGTA
>chr11:108093508-108093963_252
CAGTCACGCAGGGTTTGAACCGGAAGCGGGAGTAGGTAGCTGCGTGGCTAACGGAGAAAAGAAGCCGTGGCCGCGGGAGG
>chr11:108093508-108093963_294
CGTGGCTAACGGAGAAAAGAAGCCGTGGCCGCGGGAGGAGGCGAGAGGAGTCGGGATCTGCGCTGCAGCCACCGCCGCGG
>chr11:108094205-108094463_144
AGATAAGTGAGATAATCTTGACCTGTGGTGAGCACTCGTGAGCGTTAGCTGCTGTATTTACCAGGTACAGATAAGACAAC
>chr11:108095460-108095648_0
aatgattctctctacagttattttctattactgtgtttttgtttcctcagaggcatacatcacaatttggaattatgcat
>chr11:108095460-108095648_36
ttttgtttcctcagaggcatacatcacaatttggaattatgcattggtttatcaatttacttgtttattgtcaccctgct
>chr11:108095460-108095648_72
ttatgcattggtttatcaatttacttgtttattgtcaccctgctgcccagatatgacttcatgagggtaggatttgtatc
>chr11:108095460-108095648_108
accctgctgcccagatatgacttcatgagggtaggatttgtatctgtttagttcattattTGTCTAGCTATAAGTAGTAA
>chr11:108098271-108098665_40
TTTTTTACAGACAGTGATGTGTGTTCTGAAATTGTGAACCATGAGTCTAGTACTTAATGATCTGCTTATCTGCTGCCGTC
>chr11:108098271-108098665_80
ATGAGTCTAGTACTTAATGATCTGCTTATCTGCTGCCGTCAACTAGAACATGATAGAGCTACAGAACGAAAGGTAGTAAA
>chr11:108098271-108098665_120
AACTAGAACATGATAGAGCTACAGAACGAAAGGTAGTAAATTACTTAAATTCAATTTTTCCTTGAAATAAGTGTGATTAG
>chr11:108098271-108098665_160
TTACTTAAATTCAATTTTTCCTTGAAATAAGTGTGATTAGTAACCCATTATTATTTCCTTTTTATTTTCAGAAAGAAGTT
>chr11:108098271-108098665_200
TAACCCATTATTATTTCCTTTTTATTTTCAGAAAGAAGTTGAGAAATTTAAGCGCCTGATTCGAGATCCTGAAACAATTA
>chr11:108098271-108098665_240
GAGAAATTTAAGCGCCTGATTCGAGATCCTGAAACAATTAAACATCTAGATCGGCATTCAGATTCCAAACAAGGAAAATA
>chr11:108098271-108098665_280
AACATCTAGATCGGCATTCAGATTCCAAACAAGGAAAATATTTGAATTGGGATGCTGTTTTTAGGTATTCTATTCAAATT
>chr11:108098271-108098665_314
AAAATATTTGAATTGGGATGCTGTTTTTAGGTATTCTATTCAAATTTATTTTACTGTCTTTATTTTTCTCTTTCATATTT
>chr11:108099854-108100141_0
TAATTTAAGTATTCAACGAGTTTCTGAAATTGCATTTTGTTTTCTTGAAGATTTTTACAGAAATATATTCAGAAAGAAAC
>chr11:108099854-108100141_42
TCTTGAAGATTTTTACAGAAATATATTCAGAAAGAAACAGAATGTCTGAGAATAGCAAAACCAAATGTATCAGCCTCAAC
>chr11:108099854-108100141_168
AAATACTTCATCAAATGTGCAAACAGAAGTAAGTGATGTTATAAATTATAAATAAATGGCTTAACAGATTACTGTCGCGT
>chr11:108099854-108100141_207
TATAAATTATAAATAAATGGCTTAACAGATTACTGTCGCGTGAGTTTTTTTTTTTTTTCAGATCATTTTAAGGACTTAAC
>chr11:108106346-108106611_37
TATTTTGAAATAGGAGCACCTAGGCTAAAATGTCAAGAACTCTTAAATTATATCATGGATACAGTGAAAGATTCATCTAA
>chr11:108106346-108106611_74
AACTCTTAAATTATATCATGGATACAGTGAAAGATTCATCTAATGGTGCTATTTACGGAGCTGATTGTAGCAACATACTA
>chr11:108106346-108106611_111
ATCTAATGGTGCTATTTACGGAGCTGATTGTAGCAACATACTACTCAAAGACATTCTTTCTGTGAGAAAATACTGGTGTG
>chr11:108106346-108106611_148
ATACTACTCAAAGACATTCTTTCTGTGAGAAAATACTGGTGTGAAATATCTCAGCAACAGTGGTTAGGTATGTTTTGAAG
>chr11:108106346-108106611_185
GGTGTGAAATATCTCAGCAACAGTGGTTAGGTATGTTTTGAAGGTTGTTGTTTGTGAATTTTTCCTCATGAAATGAAACT
>chr11:108114629-108114895_38
tttttttttaaGAATTGTTCTCTGTGTACTTCAGGCTCTATCTGAAACCTTCACAAGATGTTCATAGAGTTTTAGTGGCT
>chr11:108114629-108114895_76
TATCTGAAACCTTCACAAGATGTTCATAGAGTTTTAGTGGCTAGAATAATTCATGCTGTTACCAAAGGATGCTGTTCTCA
>chr11:108114629-108114895_114
GGCTAGAATAATTCATGCTGTTACCAAAGGATGCTGTTCTCAGACTGACGGATTAAATTCCAAATTTTTGGACTTTTTTT
>chr11:108114629-108114895_152
CTCAGACTGACGGATTAAATTCCAAATTTTTGGACTTTTTTTCCAAGGCTATTCAGTGTGCGAGGTAATCTAATCTCTTT
>chr11:108114629-108114895_186
CTTTTTTTCCAAGGCTATTCAGTGTGCGAGGTAATCTAATCTCTTTTTCTTTTGTTTTGTATTGAAATACTTTTGATCTT
>chr11:108115464-108115803_44
TCACAGACAAGAAAAGAGCTCTTCAGGTCTAAATCATATCTTAGCAGCTCTTACTATCTTCCTCAAGACTTTGGCTGTCA
>chr11:108115464-108115803_132
ATTCGAGTGTGTGAATTAGGAGATGAAATTCTTCCCACTTTGCTTTATATTTGGACTCAACATAGGCTTAATGATTCTTT
>chr11:108115464-108115803_176
TTATATTTGGACTCAACATAGGCTTAATGATTCTTTAAAAGAAGTCATTATTGAATTATTTCAACTGCAAATTTATATCC
>chr11:108115464-108115803_220
TCATTATTGAATTATTTCAACTGCAAATTTATATCCATCATCCGAAAGGAGCCAAAACCCAAGAAAAAGGTATAAAGGAA
>chr11:108115464-108115803_259
ATCCGAAAGGAGCCAAAACCCAAGAAAAAGGTATAAAGGAAATGTTTACTGTTTTGAATTTGCTTCTTCATTCAAACATA
>chr11:108117640-108117904_0
GTAAACAGAGTACATACATAAAAATTACATTTTAATTTTTTGGATTACAGGTGCTTATGAATCAACAAAATGGAGAAGTA
>chr11:108117640-108117904_37
TTTTGGATTACAGGTGCTTATGAATCAACAAAATGGAGAAGTATTTTATACAACTTATATGATCTGCTAGTGAATGAGAT
>chr11:108117640-108117904_74
GAAGTATTTTATACAACTTATATGATCTGCTAGTGAATGAGATAAGTCATATAGGAAGTAGAGGAAAGTATTCTTCAGGA
>chr11:108117640-108117904_111
TGAGATAAGTCATATAGGAAGTAGAGGAAAGTATTCTTCAGGATTTCGTAATATTGCCGTCAAAGAAAATTTGATTGAAT
>chr11:108117640-108117904_148
TCAGGATTTCGTAATATTGCCGTCAAAGAAAATTTGATTGAATTGATGGCAGATATCTGTCACCAGGTACAGTAAGTAGG
>chr11:108117640-108117904_184
ATTGAATTGATGGCAGATATCTGTCACCAGGTACAGTAAGTAGGTCATGTCACATTTAGAAATTTCCTGTTAATTTTTTT
>chr11:108119609-108119879_38
TTTATTTTACAGGTTTTTAATGAAGATACCAGATCCTTGGAGATTTCTCAATCTTACACTACTACACAAAGAGAATCTAG
>chr11:108119609-108119879_76
GGAGATTTCTCAATCTTACACTACTACACAAAGAGAATCTAGTGATTACAGTGTCCCTTGCAAAAGGAAGAAAATAGAAC
>chr11:108119609-108119879_114
CTAGTGATTACAGTGTCCCTTGCAAAAGGAAGAAAATAGAACTAGGCTGGGAAGTAATAAAAGATCACCTTCAGAAGTCA
>chr11:108119609-108119879_152
GAACTAGGCTGGGAAGTAATAAAAGATCACCTTCAGAAGTCACAGAATGATTTTGATCTTGTGCCTTGGTAAAGTGTTAC
>chr11:108119609-108119879_190
GTCACAGAATGATTTTGATCTTGTGCCTTGGTAAAGTGTTACCATTTTCTCATTCAGTGTCATTTTAATCTCTTGTATGT
>chr11:108121377-108121849_0
TGTTAATGTGATGGAATAGTTTTCAAATTATCCTTTTTTTTTTTTTTTAGGCTACAGATTGCAACCCAATTAATATCAAA
>chr11:108121377-108121849_44
TTTTAGGCTACAGATTGCAACCCAATTAATATCAAAGTATCCTGCAAGTTTACCTAACTGTGAGCTGTCTCCATTACTGA
>chr11:108121377-108121849_88
CAAGTTTACCTAACTGTGAGCTGTCTCCATTACTGATGATACTATCTCAGCTTCTACCCCAACAGCGACATGGGGAACGT
>chr11:108121377-108121849_220
GGTCAAACCTAGAAAGCTCACAAAAGTCAGATTTATTAAAACTCTGGAATAAAATTTGGTGTATTACCTTTCGTGGTATA
>chr11:108121377-108121849_264
TGGAATAAAATTTGGTGTATTACCTTTCGTGGTATAAGTTCTGAGCAAATACAAGCTGAAAACTTTGGCTTACTTGGAGC
>chr11:108121377-108121849_308
GCAAATACAAGCTGAAAACTTTGGCTTACTTGGAGCCATAATTCAGGGTAGTTTAGTTGAGGTTGACAGAGAATTCTGGA
>chr11:108122513-108122808_86
CAGTATAGTTCCAGGAACGGTAAAAATGGGAATAGAGCAAAATATGTGTGAAGTAAATAGAAGCTTTTCTTTAAAGGAAT
>chr11:108122513-108122808_129
ATGTGTGAAGTAAATAGAAGCTTTTCTTTAAAGGAATCAATAATGAAATGGCTCTTATTCTATCAGTTAGAGGGTGACTT
>chr11:108122513-108122808_172
TGAAATGGCTCTTATTCTATCAGTTAGAGGGTGACTTAGAAAATAGCACAGAAGTGCCTCCAATTCTTCACAGGTAATTT
>chr11:108122513-108122808_215
TAGCACAGAAGTGCCTCCAATTCTTCACAGGTAATTTAAGTTCATTAGCATGCTGCTGTTTTTTTTGTTTGTTTTATCAG
>chr11:108123493-108123689_0
TTTACATGGCTTTTGGTCTTCTAAGTGAAGCTTTTTGTTTTTCTTTGTAGTAATTTTCCTCATCTTGTACTGGAGAAAAT
>chr11:108123493-108123689_39
TTTCTTTGTAGTAATTTTCCTCATCTTGTACTGGAGAAAATTCTTGTGAGTCTCACTATGAAAAACTGTAAAGCTGCAAT
>chr11:108123493-108123689_78
ATTCTTGTGAGTCTCACTATGAAAAACTGTAAAGCTGCAATGAATTTTTTCCAAAGCGTGCCAGAATGGTATGTTATCTA
>chr11:108123493-108123689_116
AATGAATTTTTTCCAAAGCGTGCCAGAATGGTATGTTATCTAATAATGCTCTTTATCATTTTAAGCTATAGCTTTAATTA
>chr11:108124490-108124816_0
CAAAGCATTAGGTACTTGGTTTATATATTAAAGATCTTACTTTCTTGAAGTGAACACCACCAAAAAGATAAAGAAGAACT
>chr11:108124490-108124816_41
TTCTTGAAGTGAACACCACCAAAAAGATAAAGAAGAACTTTCATTCTCAGAAGTAGAAGAACTATTTCTTCAGACAACTT
>chr11:108124490-108124816_82
CATTCTCAGAAGTAGAAGAACTATTTCTTCAGACAACTTTTGACAAGATGGACTTTTTAACCATTGTGAGAGAATGTGGT
>chr11:108124490-108124816_123
GACAAGATGGACTTTTTAACCATTGTGAGAGAATGTGGTATAGAAAAGCACCAGTCCAGTATTGGCTTCTCTGTCCACCA
>chr11:108124490-108124816_246
GAACAGCTTCTGAATAATTACTCATCTGAGGTGAGATTTTTTAAAAAAAGAACTAAGCTTATATATGATTCAACTTTGGT
>chr11:108126891-108127117_111
ACTGTTACATGGGTGTAATAGCTGAAGAGGAAGCATATAAGTCAGAATTATTCCAGAAAGCCAAGGTAGGAGAATTTATA
>chr11:108126891-108127117_146
TATAAGTCAGAATTATTCCAGAAAGCCAAGGTAGGAGAATTTATACTAATAAAGTTTCGGATAAATTTGAATGAAATGTA
>chr11:108128157-108128383_0
TAAACTATAATTTTAACTGGAATTTGCATTTTTCCTTCTATTCACAATAGTCTCTAATGCAATGTGCAGGAGAAAGTATC
>chr11:108128157-108128383_37
CTATTCACAATAGTCTCTAATGCAATGTGCAGGAGAAAGTATCACTCTGTTTAAAAATAAGACAAATGAGGAATTCAGAA
>chr11:108128157-108128383_74
AGTATCACTCTGTTTAAAAATAAGACAAATGAGGAATTCAGAATTGGTTCCTTGAGAAATATGATGCAGCTATGTACACG
>chr11:108129662-108129852_0
AATTGTTTTTATTTCTTTGTTGCTTGGTTCTTTGTTTGTCTTAATTGCAGAAGAGTCCAAATAAGATTGCATCTGGCTTT
>chr11:108129662-108129852_37
GTCTTAATTGCAGAAGAGTCCAAATAAGATTGCATCTGGCTTTTTCCTGCGATTGTTAACATCAAAGCTAATGAATGACA
>chr11:108129662-108129852_74
GGCTTTTTCCTGCGATTGTTAACATCAAAGCTAATGAATGACATTGCAGATATTTGTAAAAGTTTAGTAAGTATGCTTCC
>chr11:108137847-108138119_78
GTGGAGAAGTAGAATCAATGGAAGATGATACTAATGGAAATCTAATGGAGGTGGAGGATCAGTCATCCATGAATCTATTT
>chr11:108137847-108138119_117
ATCTAATGGAGGTGGAGGATCAGTCATCCATGAATCTATTTAACGATTACCCTGATAGTAGTGTTAGTGATGCAAACGAA
>chr11:108137847-108138119_156
TTAACGATTACCCTGATAGTAGTGTTAGTGATGCAAACGAACCTGGAGAGAGCCAAAGTACCATAGGTAAATACATATTT
>chr11:108137847-108138119_192
ACGAACCTGGAGAGAGCCAAAGTACCATAGGTAAATACATATTTACTACTTGGGATTTCTTTTACTTCTTTATATTGATT
>chr11:108139086-108139386_0
ATGGCTGTTGTGCCCTTCTCTTAGTGTTAATGAGTGCTTTTTATTTTTAGGTGCCATTAATCCTTTAGCTGAAGAATATC
>chr11:108139086-108139386_44
TTTTAGGTGCCATTAATCCTTTAGCTGAAGAATATCTGTCAAAGCAAGATCTACTTTTCTTAGACATGCTCAAGTTCTTG
>chr11:108139086-108139386_88
CAAGATCTACTTTTCTTAGACATGCTCAAGTTCTTGTGTTTGTGTGTAACTACTGCTCAGACCAATACTGTGTCCTTTAG
>chr11:108139086-108139386_132
TGTAACTACTGCTCAGACCAATACTGTGTCCTTTAGGGCAGCTGATATTCGGAGGAAATTGTTAATGTTAATTGATTCTA
>chr11:108141740-108141923_0
AGTAAATGATTTGTGGATAAACCTGATTTTTTTCCCTCCTACCATCTTAGTATCTAATGCTTTTAAAGGAGCTTCCTGGA
>chr11:108141740-108141923_103
AGATGTTCTTGAACTTCTGAAACCACTATCGTAAGAAATTAAAACCTTATGTTATGTTCACTTTAAAGTTATAAAATAAC
>chr11:108141927-108142183_0
GTGTTCTGTTAAGCTTATAAAGTTGAACTTTTTTTTTTTTTTTACCACAGCAATGTGTGTTCTTTGTATCGTCGTGACCA
>chr11:108141927-108142183_44
CCACAGCAATGTGTGTTCTTTGTATCGTCGTGACCAAGATGTTTGTAAAACTATTTTAAACCATGTCCTTCATGTAGTGA
>chr11:108141927-108142183_88
GTAAAACTATTTTAAACCATGTCCTTCATGTAGTGAAAAACCTAGGTCAAAGCAATATGGACTCTGAGAACACAAGGGAT
>chr11:108141927-108142183_176
ACAGTTTCTTACAGTAATTGGAGCATTTTGGTAGGTACAGTCTATTTTGTGGTCCTATTTTTCTTTTGCTATCTGTGGAT
>chr11:108143208-108143384_0
TGCTTTTATCAGAATGATTATTTAACTTTGGAAAACTTACTTGATTTCAGGCATCTAACAAAGGAGAGGAAATATATATT
>chr11:108143208-108143384_32
AAACTTACTTGATTTCAGGCATCTAACAAAGGAGAGGAAATATATATTCTCTGTAAGAATGGCCCTAGTAAATTGCCTTA
>chr11:108143208-108143384_64
AGAGGAAATATATATTCTCTGTAAGAATGGCCCTAGTAAATTGCCTTAAAACTTTGCTTGAGGTGAGTTTTTGCATTTTT
>chr11:108143208-108143384_96
CTAGTAAATTGCCTTAAAACTTTGCTTGAGGTGAGTTTTTGCATTTTTTTAGTAAGATCTCCATTGAAAATTTTAAAGCA
>chr11:108143398-108143629_0
ATGAGTAATTTTTCTCTATTTCATATTTAACCACAGTTCTTTTCCCGTAGGCTGATCCTTATTCAAAATGGGCCATTCTT
>chr11:108143398-108143629_38
CTTTTCCCGTAGGCTGATCCTTATTCAAAATGGGCCATTCTTAATGTAATGGGAAAAGACTTTCCTGTAAATGAAGTATT
>chr11:108143398-108143629_76
TCTTAATGTAATGGGAAAAGACTTTCCTGTAAATGAAGTATTTACACAATTTCTTGCTGACAATCATCACCAAGTTCGCA
>chr11:108150167-108150385_105
AAGCTTCAGCAAACAGCTTTTGAAAATGCATACTTGAAAGCTCAGGAAGGAATGAGAGAAATGGTAATTTTAAGTAACAT
>chr11:108150167-108150385_138
TTGAAAGCTCAGGAAGGAATGAGAGAAATGGTAATTTTAAGTAACATGTATTTGCTGTTATCATATGCTTGCTATGAATA
>chr11:108151671-108151945_0
GTTAAACATTTACATTTTACATTACATTTTTTTTTTAATTTCTTTTTAAGTCCCATAGTGCTGAGAACCCTGAAACTTTG
>chr11:108151671-108151945_39
TTCTTTTTAAGTCCCATAGTGCTGAGAACCCTGAAACTTTGGATGAAATTTATAATAGAAAATCTGTTTTACTGACGTTG
>chr11:108151671-108151945_78
TGGATGAAATTTATAATAGAAAATCTGTTTTACTGACGTTGATAGCTGTGGTTTTATCCTGTAGCCCTATCTGCGAAAAA
>chr11:108151671-108151945_156
AACAGGCTTTGTTTGCCCTGTGTAAATCTGTGAAAGAGAATGGATTAGAACCTCACCTTGTGAAAAAGGTATATATGGAT
>chr11:108151671-108151945_194
AATGGATTAGAACCTCACCTTGTGAAAAAGGTATATATGGATGAGTATTTTATTAGAAGCTTCCTTAGGTCACTGTGAAA
>chr11:108153386-108153656_0
GATTTATTTTTTTCATTTTTCTTAACACATTGACTTTTTGGTTCGTGCAGGTTTTAGAGAAAGTTTCTGAAACTTTTGGA
>chr11:108153386-108153656_38
TGGTTCGTGCAGGTTTTAGAGAAAGTTTCTGAAACTTTTGGATATAGACGTTTAGAAGACTTTATGGCATCTCATTTAGA
>chr11:108153386-108153656_76
TGGATATAGACGTTTAGAAGACTTTATGGCATCTCATTTAGATTATCTGGTTTTGGAATGGCTAAATCTTCAAGATACTG
>chr11:108153386-108153656_114
TAGATTATCTGGTTTTGGAATGGCTAAATCTTCAAGATACTGAATACAACTTATCTTCTTTTCCTTTTATTTTATTAAAC
>chr11:108153386-108153656_152
ACTGAATACAACTTATCTTCTTTTCCTTTTATTTTATTAAACTACACAAATATTGAGGATTTCTATAGGTAAGTTTATAC
>chr11:108153386-108153656_190
AAACTACACAAATATTGAGGATTTCTATAGGTAAGTTTATACATGACATATGTGAAATTTGTTTAATTTAAAATTAGTTA
>chr11:108154903-108155250_0
TACTTGGAAAAGTTATATATAACCTGTATTTTAAATTTTTCTATTTTTAGATCTTGTTATAAGGTTTTGATTCCACATCT
>chr11:108154903-108155250_39
TCTATTTTTAGATCTTGTTATAAGGTTTTGATTCCACATCTGGTGATTAGAAGTCATTTTGATGAGGTGAAGTCCATTGC
>chr11:108154903-108155250_78
CTGGTGATTAGAAGTCATTTTGATGAGGTGAAGTCCATTGCTAATCAGATTCAAGAGGACTGGAAAAGTCTTCTAACAGA
>chr11:108154903-108155250_117
GCTAATCAGATTCAAGAGGACTGGAAAAGTCTTCTAACAGACTGCTTTCCAAAGATTCTTGTAAATATTCTTCCTTATTT
>chr11:108154903-108155250_234
CAAAGAGAGACTGCTACCAAGGTCTATGATATGCTTAAAAGTGAAAACTTATTGGGAAAACAGGTATGGCTTCAATTTTT
>chr11:108154903-108155250_267
CTTAAAAGTGAAAACTTATTGGGAAAACAGGTATGGCTTCAATTTTTATGTACTTTTCATTCCCTGAATGATATGAGATA
>chr11:108158276-108158492_34
ttttGTGCCCTTGCAGATTGATCACTTATTCATTAGTAATTTACCAGAGATTGTGGTGGAGTTATTGATGACGTTACATG
>chr11:108158276-108158492_136
TCAGAGCACTGACCTCTGTGACTTTTCAGGGTATGTACATTTTAAACTTAGAGAACTAGCTCTAACTTCACAAGTTTTTA
>chr11:108159653-108159880_0
AACAAAACTTTTTAAAACGATGACTGTATTTTTTCCCTTAACTCTGTTAGGGATTTGGATCCTGCTCCTAATCCACCTCA
>chr11:108159653-108159880_74
ACCTCATTTTCCATCGCATGTGATTAAAGCAACATTTGCCTATATCAGCAATTGTCATAAAACCAAGTTAAAAAGCATTT
>chr11:108159653-108159880_111
GCCTATATCAGCAATTGTCATAAAACCAAGTTAAAAAGCATTTTAGAAATTCTTTCCAAAAGCCCTGTAAGTATACATGA
>chr11:108159653-108159880_147
AGCATTTTAGAAATTCTTTCCAAAAGCCCTGTAAGTATACATGATGAGTTTAATAATAGAACATTCCTTCTTTTTTAGCT
>chr11:108160278-108160578_0
AGCCGAGTATCTAATTAAACAAGTTTTTACTAAATCTGTTTATTTTCTAGGATTCCTATCAGAAAATTCTTCTTGCCATA
>chr11:108160278-108160578_44
TTCTAGGATTCCTATCAGAAAATTCTTCTTGCCATATGTGAGCAAGCAGCTGAAACAAATAATGTTTATAAGAAGCACAG
>chr11:108160278-108160578_88
AGCAGCTGAAACAAATAATGTTTATAAGAAGCACAGAATTCTTAAAATATATCACCTGTTTGTTAGTTTATTACTGAAAG
>chr11:108160278-108160578_132
AAATATATCACCTGTTTGTTAGTTTATTACTGAAAGATATAAAAAGTGGCTTAGGAGGAGCTTGGGCCTTTGTTCTTCGA
>chr11:108160278-108160578_176
AGTGGCTTAGGAGGAGCTTGGGCCTTTGTTCTTCGAGACGTTATTTATACTTTGATTCACTATATCAACCAAAGGTAAAT
>chr11:108160278-108160578_220
TTATACTTTGATTCACTATATCAACCAAAGGTAAATAACATATTTAGACCAATATATAAGCAGTCTTTCTATCCTGTTCT
>chr11:108163295-108163570_0
ATTTTCCAGAACTTACTGGTTGTTGTTGTTTTTTTTTCTCCCTATATTAGGCCTTCTTGTATCATGGATGTGTCATTACG
>chr11:108163295-108163570_39
CCCTATATTAGGCCTTCTTGTATCATGGATGTGTCATTACGTAGCTTCTCCCTTTGTTGTGACTTATTAAGTCAGGTTTG
>chr11:108163295-108163570_78
CGTAGCTTCTCCCTTTGTTGTGACTTATTAAGTCAGGTTTGCCAGACAGCCGTGACTTACTGTAAGGATGCTCTAGAAAA
>chr11:108163295-108163570_195
GTGTATGAGCAGGTGGAGGTTCAGAAACAGGTAATTTTCTGACTCATCTTCAAAATGGTATTTAAAATATATAAAGTATT
>chr11:108163989-108164254_37
aaattatatttaGGTATTGGACTTGTTGAAATACTTAGTGATAGATAACAAGGATAATGAAAACCTCTATATCACGATTA
>chr11:108163989-108164254_74
GTGATAGATAACAAGGATAATGAAAACCTCTATATCACGATTAAGCTTTTAGATCCTTTTCCTGACCATGTTGTTTTTAA
>chr11:108163989-108164254_111
CGATTAAGCTTTTAGATCCTTTTCCTGACCATGTTGTTTTTAAGGATTTGCGTATTACTCAGCAAAAAATCAAATACAGT
>chr11:108163989-108164254_148
TTTTAAGGATTTGCGTATTACTCAGCAAAAAATCAAATACAGTAGAGGACCCTTTTCACTCTTGGAGGTAATAAAAATTT
>chr11:108163989-108164254_185
TACAGTAGAGGACCCTTTTCACTCTTGGAGGTAATAAAAATTTCATCATCTACTATTTTTTATTAGAGAACATAGTAGTA
>chr11:108165603-108165836_0
CACAGGCTTAACCAATACGTGTTAAAAGCAAGTTACATTTTCTCTTTTAGGAAATTAACCATTTTCTCTCAGTAAGTGTT
>chr11:108165603-108165836_39
TTCTCTTTTAGGAAATTAACCATTTTCTCTCAGTAAGTGTTTATGATGCACTTCCATTGACAAGACTTGAAGGACTAAAG
>chr11:108165603-108165836_78
TTTATGATGCACTTCCATTGACAAGACTTGAAGGACTAAAGGATCTTCGAAGACAACTGGAACTACATAAAGATCAGATG
>chr11:108165603-108165836_153
AGATGGTGGACATTATGAGAGCTTCTCAGGGTGCTAATTTTAAATGACATGGGCTATTTCTACCTGTTTCTTTTTGAAAG
>chr11:108167963-108168159_0
AGTGTTGTCTTCATGCTAGTTTAAACTAATTTTTAAAAAATTATTTCTAGATAATCCGCAAGATGGGATTATGGTGAAAC
>chr11:108167963-108168159_39
ATTATTTCTAGATAATCCGCAAGATGGGATTATGGTGAAACTAGTTGTCAATTTGTTGCAGTTATCCAAGATGGCAATAA
>chr11:108167963-108168159_78
ACTAGTTGTCAATTTGTTGCAGTTATCCAAGATGGCAATAAACCACACTGGTGAAAAAGAAGTTCTAGGTAAACTAcagt
>chr11:108170390-108170662_0
TGTATGATCTCTTACCTATGACTCTACTGAAATAGAATTTCTATATGTAGAGGCTGTTGGAAGCTGCTTGGGAGAAGTGG
>chr11:108170390-108170662_39
TCTATATGTAGAGGCTGTTGGAAGCTGCTTGGGAGAAGTGGGTCCTATAGATTTCTCTACCATAGCTATACAACATAGTA
>chr11:108170390-108170662_78
GGGTCCTATAGATTTCTCTACCATAGCTATACAACATAGTAAAGATGCATCTTATACCAAGGCCCTTAAGTTATTTGAAG
>chr11:108170390-108170662_117
TAAAGATGCATCTTATACCAAGGCCCTTAAGTTATTTGAAGATAAAGAACTTCAGTGGACCTTCATAATGCTGACCTACC
>chr11:108170390-108170662_156
AGATAAAGAACTTCAGTGGACCTTCATAATGCTGACCTACCTGAATAACACACTGGTAGAAGATTGGTGAGTATTTATTG
>chr11:108170390-108170662_192
CTACCTGAATAACACACTGGTAGAAGATTGGTGAGTATTTATTGATACCTTATATGTAATCTCAATATGACATTCATGGA
>chr11:108172324-108172566_0
CAAGATTAATAACTGGTGTACTTGATAGGCATTTGAATTGTTTTTTTCAGTGTCAAAGTTCGATCAGCAGCTGTTACCTG
>chr11:108172324-108172566_41
TTTTTTCAGTGTCAAAGTTCGATCAGCAGCTGTTACCTGTTTGAAAAACATTTTAGCCACAAAGACTGGACATAGTTTCT
>chr11:108172324-108172566_82
TGAAAAACATTTTAGCCACAAAGACTGGACATAGTTTCTGGGAGATTTATAAGATGACAACAGATCCAATGCTGGCCTAT
>chr11:108172324-108172566_123
GAGATTTATAAGATGACAACAGATCCAATGCTGGCCTATCTACAGCCTTTTAGAACATCAAGAAAAAAGGTCTCTTAAGT
>chr11:108172324-108172566_162
CTACAGCCTTTTAGAACATCAAGAAAAAAGGTCTCTTAAGTAATAAATGTTTATTGAATACCCAGCATATCTAAAACAGT
>chr11:108173529-108173806_0
CAATGATTTCCACTTCTCTTATTTACATTTTCTAATCCCTTTCTTTCTAGTTTTTAGAAGTACCCAGATTTGACAAAGAA
>chr11:108173529-108173806_40
TTCTTTCTAGTTTTTAGAAGTACCCAGATTTGACAAAGAAAACCCTTTTGAAGGCCTGGATGATATAAATCTGTGGATTC
>chr11:108173529-108173806_80
AACCCTTTTGAAGGCCTGGATGATATAAATCTGTGGATTCCTCTAAGTGAAAATCATGACATTTGGATAAAGACACTGAC
>chr11:108173529-108173806_120
CTCTAAGTGAAAATCATGACATTTGGATAAAGACACTGACTTGTGCTTTTTTGGACAGTGGAGGCACAAAATGTGAAATT
>chr11:108173529-108173806_160
TTGTGCTTTTTTGGACAGTGGAGGCACAAAATGTGAAATTCTTCAATTATTAAAGCCAATGTGTGAAGTAAGAAGATTAA
>chr11:108173529-108173806_197
ATTCTTCAATTATTAAAGCCAATGTGTGAAGTAAGAAGATTAATTAGTCTGATATAATTCCTTGTTTATGACCTGTTTAT
>chr11:108175351-108175629_0
TTTACTCATTTTTACTCAAACTATTGGGTGGATTTGTTTGTATATTCTAGGTGAAAACTGACTTTTGTCAGACTGTACTT
>chr11:108175351-108175629_40
TATATTCTAGGTGAAAACTGACTTTTGTCAGACTGTACTTCCATACTTGATTCATGATATTTTACTCCAAGATACAAATG
>chr11:108175351-108175629_80
CCATACTTGATTCATGATATTTTACTCCAAGATACAAATGAATCATGGAGAAATCTGCTTTCTACACATGTTCAGGGATT
>chr11:108175351-108175629_198
GATCCACAACCCCTGCAAACTTGGATTCAGGTATTCTATTAAATTTTTAACATTAATACTGTAAACTCAGTTCTAGAGAA
>chr11:108178573-108178761_72
CTGTTTGGATAAAAAATCACAAAGAACAATGCTTGCTGTTGTGGACTACATGAGAAGACAAAAGAGGTAATGTAATGAGT
>chr11:108178573-108178761_108
TGTTGTGGACTACATGAGAAGACAAAAGAGGTAATGTAATGAGTGTTGCTTCTTACGTTTAGGATCTAGAGTGTAACTTG
>chr11:108180836-108181092_0
GATATTGAAGTTTAAAAAAGTGAATGACATTATATCTCATTTTTCTTTAGACCTTCTTCAGGAACAATTTTTAATGATGC
>chr11:108180836-108181092_44
CTTTAGACCTTCTTCAGGAACAATTTTTAATGATGCTTTCTGGCTGGATTTAAATTATCTAGAAGTTGCCAAGGTAGCTC
>chr11:108180836-108181092_88
TGGATTTAAATTATCTAGAAGTTGCCAAGGTAGCTCAGTCTTGTGCTGCTCACTTTACAGCTTTACTCTATGCAGAAATC
>chr11:108180836-108181092_132
GCTGCTCACTTTACAGCTTTACTCTATGCAGAAATCTATGCAGATAAGAAAAGTATGGATGATCAAGAGAAAAGGTAATG
>chr11:108180836-108181092_176
TAAGAAAAGTATGGATGATCAAGAGAAAAGGTAATGGAATTTAGAATTTTTGGTTTTTAAAATTAATGTTGGCATTGTCT
>chr11:108183087-108183275_0
GCTTCCAAATAGTATGTTCTCATTAAAAGAGGTGTTCTTGTGACAAACAGAAGTCTTGCATTTGAAGAAGGAAGCCAGAA
>chr11:108183087-108183275_36
CTTGTGACAAACAGAAGTCTTGCATTTGAAGAAGGAAGCCAGAATACAACTATTTCTAGCTTGAGTGAAAAAAGTAAAGA
>chr11:108183087-108183275_72
AGCCAGAATACAACTATTTCTAGCTTGAGTGAAAAAAGTAAAGAAGAAACTGGAATAAGTTTACAGGTAAATATTAGAGG
>chr11:108183087-108183275_108
AGTAAAGAAGAAACTGGAATAAGTTTACAGGTAAATATTAGAGGCTCTATTATTTATGACAGTATTTATCTCATACTTTG
>chr11:108186499-108186890_0
TAGACCGATTTTTTTTCCTTCTTCAATTTTTGTTGTTTCCATGTTTTCAGGATCTTCTCTTAGAAATCTACAGAAGTATA
>chr11:108186499-108186890_117
AGATGTTACAACCCATTACTAGGTAAATTGCATTTTTCTAAACAACGGTATAGTAATTCTGTTTATGAAGGAGTTATGTG
>chr11:108186499-108186890_156
AAACAACGGTATAGTAATTCTGTTTATGAAGGAGTTATGTGTGTGTAAAACCCAAAGCTATTTTCACAATCTTTTCTTAT
>chr11:108186499-108186890_195
TGTGTGTAAAACCCAAAGCTATTTTCACAATCTTTTCTTATAGACTACGAACATATGAACACGAAGCAATGTGGGGCAAA
>chr11:108186499-108186890_234
ATAGACTACGAACATATGAACACGAAGCAATGTGGGGCAAAGCCCTAGTAACATATGACCTCGAAACAGCAATCCCCTCA
>chr11:108188049-108188298_0
TGTTGATATCTTTGATTACTTAACTTAAAAACAAAATAACTCCTGTTTAGGCCTTGCAGAATTTGGGACTCTGCCATATT
>chr11:108188049-108188298_43
TGTTTAGGCCTTGCAGAATTTGGGACTCTGCCATATTCTTTCCGTCTATTTAAAAGGATTGGATTATGAAAATAAAGACT
>chr11:108188049-108188298_86
GTCTATTTAAAAGGATTGGATTATGAAAATAAAGACTGGTGTCCTGAACTAGAAGAACTTCATTACCAAGCAGCATGGAG
>chr11:108190630-108190835_0
TCTTAGGGTTCTGTTTTTAAGTATATTTTTTTCTTTGACTTATCTCACAGCAAAGAAGTAGAAGGAACCAGTTACCATGA
>chr11:108190630-108190835_42
TCTCACAGCAAAGAAGTAGAAGGAACCAGTTACCATGAATCATTGTACAATGCTCTACAATCTCTAAGAGACAGAGAATT
>chr11:108190630-108190835_84
TTGTACAATGCTCTACAATCTCTAAGAGACAGAGAATTCTCTACATTTTATGAAAGTCTCAAATATGCCAGGTATTATGA
>chr11:108190630-108190835_125
TACATTTTATGAAAGTCTCAAATATGCCAGGTATTATGAAAAGACAAAGTTACTGTATTTTAACATTTAATGTCATGGCT
>chr11:108191977-108192197_0
CTGAAAACCTCTTCTTTATTTTCAGAGTGTCTTTTCTTTTTTGCTACTAGAGTAAAAGAAGTGGAAGAGATGTGTAAGCG
>chr11:108191977-108192197_35
CTTTTTTGCTACTAGAGTAAAAGAAGTGGAAGAGATGTGTAAGCGCAGCCTTGAGTCTGTGTATTCGCTCTATCCCACAC
>chr11:108191977-108192197_140
GCTGGAAAGCATTGGGGAGCTTTTCTCAAGGTATGTAATTCGTATGACTTTGTTATCCTAAAGTGCAGCTTTTCTGTTAC
>chr11:108195986-108196321_43
CATTCAGATCAGTCACACATAGACAACTCTCTGAAGTATATATTAAGTGGCAGAAACACTCCCAGCTTCTCAAGGACAGT
>chr11:108195986-108196321_172
AGATCCTGATGGAAAAGGAAATGGACAACTCACAAAGAGAATGTATTAAGGACATTCTCACCAAACACCTTGTAGAACTC
>chr11:108195986-108196321_215
TATTAAGGACATTCTCACCAAACACCTTGTAGAACTCTCTATACTGGCCAGAACTTTCAAGAACACTCAGGTAAATACAA
>chr11:108195986-108196321_255
ATACTGGCCAGAACTTTCAAGAACACTCAGGTAAATACAATTTAAAACTATGTCATCTTACCTCTTGACTTTCCTTTTAT
>chr11:108196734-108197002_0
GTAGTATCAGTAGTAAAAGTATTTATTCCCATATGTCATTTTCATTTCAGCTCCCTGAAAGGGCAATATTTCAAATTAAA
>chr11:108196734-108197002_38
TTTTCATTTCAGCTCCCTGAAAGGGCAATATTTCAAATTAAACAGTACAATTCAGTTAGCTGTGGAGTCTCTGAGTGGCA
>chr11:108196734-108197002_76
TAAACAGTACAATTCAGTTAGCTGTGGAGTCTCTGAGTGGCAGCTGGAAGAAGCACAAGTATTCTGGGCAAAAAAGGAGC
>chr11:108196734-108197002_188
ATCAAGAAGTTGGATGCCAGCTGTGCAGCGGTTTGTTTTTTTTATTGGCTGGATTAGTGTTTTACTGTTATTTAAAAAAA
>chr11:108198321-108198535_0
TACAGTCATGGTAATGCATTATATTTTAAGATTTTGCCTTTCTTATACAGAACAATCCCAGCCTAAAACTTACATACACA
>chr11:108198321-108198535_34
TGCCTTTCTTATACAGAACAATCCCAGCCTAAAACTTACATACACAGAATGTCTGAGGGTTTGTGGCAACTGGTTAGCAG
>chr11:108198321-108198535_134
GCGGTCATCATGCAGACCTATCTAGAAAAGGTAAGATTTTTGGAGCAACCCTTAAGATAGTTACTTAGCATGAATATGCT
>chr11:108199697-108200015_0
TGTATTTAGTATTTGTAAATATAATTTAAATTGGTTGTGTTTTCTTGAAGGCAGTAGAAGTTGCTGGAAATTATGATGGA
>chr11:108199697-108200015_40
TTTCTTGAAGGCAGTAGAAGTTGCTGGAAATTATGATGGAGAAAGTAGTGATGAGCTAAGAAATGGAAAAATGAAGGCAT
>chr11:108199697-108200015_80
GAAAGTAGTGATGAGCTAAGAAATGGAAAAATGAAGGCATTTCTCTCATTAGCCCGGTTTTCAGATACTCAATACCAAAG
>chr11:108199697-108200015_120
TTCTCTCATTAGCCCGGTTTTCAGATACTCAATACCAAAGAATTGAAAACTACATGAAATCATCGGAATTTGAAAACAAG
>chr11:108199697-108200015_238
CCTTAGGGAACATAAAATTCAGACAAACAGGTAACTAGGTTTCTACAAGTGACAATTTTATGTTCACCAGTTAACTGAGT
>chr11:108200890-108201198_0
TCTGTTAAAGTTCATGGCTTTTGTGTTTTACCTTAATTATTCTATGCAAGATACACAGTAAAGGTTCAGCGAGAGCTGGA
>chr11:108200890-108201198_114
GATCGTAAACGCTTCTTATGTAAAGCAGTTGAAAATTATATCAACTGCTTATTAAGTGGAGAAGAACATGATATGTGGGT
>chr11:108200890-108201198_152
TATCAACTGCTTATTAAGTGGAGAAGAACATGATATGTGGGTATTCCGACTTTGTTCCCTCTGGCTTGAAAATTCTGGAG
>chr11:108202120-108202334_0
ATATTTGAAATACCTTGTTTCTTAATTTTGTGTCTTTTTTTTAATGGTAGAGAGACGGAATGAAGATTCCAACATATAAA
>chr11:108202120-108202334_34
TTTTTTTTAATGGTAGAGAGACGGAATGAAGATTCCAACATATAAATTTTTGCCTCTTATGTACCAATTGGCTGCTAGAA
>chr11:108202555-108202814_0
ATTATATTTTTTTGTTTATTTGCATAAATCTAATAGTTCTTTTCTTACAGCTAATCTCTAGAATTTCAATGGATCACCCC
>chr11:108202555-108202814_36
TTCTTTTCTTACAGCTAATCTCTAGAATTTCAATGGATCACCCCCATCACACTTTGTTTATTATACTGGCCTTAGCAAAT
>chr11:108202555-108202814_108
TAGCAAATGCAAACAGAGATGAATTTCTGACTAAACCAGAGGTAGCCAGAAGAAGCAGAATAACTAAAAATGTGCCTAAA
>chr11:108202555-108202814_144
CAGAGGTAGCCAGAAGAAGCAGAATAACTAAAAATGTGCCTAAACAAAGCTCTCAGCTTGATGAGGTATTTGGATTAAAC
>chr11:108202555-108202814_179
GTGCCTAAACAAAGCTCTCAGCTTGATGAGGTATTTGGATTAAACATACGTACCTTTTAGAAGTGTGATATTCAGTCTTT
>chr11:108203438-108203677_0
TTAAATGTTGGGTAGTTCCTTATGTAATGTTTTTTGTTTTTTATTAATAGGATCGAACAGAGGCTGCAAATAGAATAATA
>chr11:108203438-108203677_40
TTATTAATAGGATCGAACAGAGGCTGCAAATAGAATAATATGTACTATCAGAAGTAGGAGACCTCAGATGGTCAGAAGTG
>chr11:108203438-108203677_80
TGTACTATCAGAAGTAGGAGACCTCAGATGGTCAGAAGTGTTGAGGCACTTTGTGATGCTTATATTATATTAGCAAACTT
>chr11:108203438-108203677_120
TTGAGGCACTTTGTGATGCTTATATTATATTAGCAAACTTAGATGCCACTCAGTGGAAGACTCAGAGAAGTATGTTTTTT
>chr11:108203438-108203677_159
TAGATGCCACTCAGTGGAAGACTCAGAGAAGTATGTTTTTTTTAAAGAAGAAACGTTACTTTCTTGCTGTGTTACTCTCT
>chr11:108204562-108204745_0
CAATGCTGTTCCTCAGTTTGTCACTAAAATCTCTTCATTTTTAAATACAGAAGGCATAAATATTCCAGCAGACCAGCCAA
>chr11:108204562-108204745_35
CATTTTTAAATACAGAAGGCATAAATATTCCAGCAGACCAGCCAATTACTAAACTTAAGAATTTAGAAGATGTTGTTGTC
>chr11:108204562-108204745_70
GACCAGCCAATTACTAAACTTAAGAATTTAGAAGATGTTGTTGTCCCTACTATGGAAATTAAGGTAATTTGCAATTAACT
>chr11:108204562-108204745_103
GATGTTGTTGTCCCTACTATGGAAATTAAGGTAATTTGCAATTAACTCTTGATTTTTTTTAAACTAAATTTTTTTTAtta
>chr11:108205645-108205886_0
TGCAAATAGTGTATCTGACCTATTATCAATCATGTTTATACTTTTATTAGGTGGACCACACAGGAGAATATGGAAATCTG
>chr11:108205645-108205886_41
TTTTATTAGGTGGACCACACAGGAGAATATGGAAATCTGGTGACTATACAGTCATTTAAAGCAGAATTTCGCTTAGCAGG
>chr11:108205645-108205886_82
GACTATACAGTCATTTAAAGCAGAATTTCGCTTAGCAGGAGGTGTAAATTTACCAAAAATAATAGATTGTGTAGGTTCCG
>chr11:108206521-108206738_0
TTATAATAAAATAAACTGTACTTGTTTATTCATGCTTAATTATTCTGAAGGGCCGTGATGACCTGAGACAAGATGCTGTC
>chr11:108206521-108206738_105
ATACATTACTGCAGAGAAACACGGAAACTAGGAAGAGGAAATTAACTATCTGTACTTATAAGGTAACTATTTGTACTTCT
>chr11:108206521-108206738_137
AAGAGGAAATTAACTATCTGTACTTATAAGGTAACTATTTGTACTTCTGTTAGTTCACCAAAAACATATAAAAGATGCCA
>chr11:108213898-108214148_0
GCTCTTTAATGGCCTTTTAAAATTAAAAGGTATTTAATCTGTAACTCCAGGTGGTTCCCCTCTCTCAGCGAAGTGGTGTT
>chr11:108213898-108214148_129
ATGAAGATGGTGCTCATAAAAGATACAGGCCAAATGATTTCAGTGCCTTTCAGTGCCAAAAGAAAATGATGGTGAGTGAC
>chr11:108213898-108214148_170
AGTGCCTTTCAGTGCCAAAAGAAAATGATGGTGAGTGACACCCAAAATTAAAGGTTATTGTAAGATTATTTAATGGCTTA
>chr11:108216419-108216685_0
TTAATTGAACACAATATTGAAAAATAATTATATATATTCTCTATTTAAAGGAGGTGCAAAAAAAGTCTTTTGAAGAGAAA
>chr11:108216419-108216685_38
CTCTATTTAAAGGAGGTGCAAAAAAAGTCTTTTGAAGAGAAATATGAAGTCTTCATGGATGTTTGCCAAAATTTTCAACC
>chr11:108216419-108216685_76
GAAATATGAAGTCTTCATGGATGTTTGCCAAAATTTTCAACCAGTTTTCCGTTACTTCTGCATGGAAAAATTCTTGGATC
>chr11:108216419-108216685_186
ATACGCGCAGTGTAGCTACTTCTTCTATTGGTAATCTTCTTGTACATATAGTAGATTGAGCACTTTGTTGTTTGGCAGGT
>chr11:108217955-108218142_0
GAAAGAGATGGAATCAGTGATTTCAGATTGTTTGTTTCTTTTTTCTCCAGTTGGTTACATACTTGGACTTGGTGATAGAC
>chr11:108217955-108218142_36
TCTTTTTTCTCCAGTTGGTTACATACTTGGACTTGGTGATAGACATGTACAGAATATCTTGATAAATGAGCAGTCAGCAG
>chr11:108217955-108218142_72
TGATAGACATGTACAGAATATCTTGATAAATGAGCAGTCAGCAGAACTTGTACATATAGATCTAGGTAAGTAATAAAATC
>chr11:108217955-108218142_107
AGTCAGCAGAACTTGTACATATAGATCTAGGTAAGTAATAAAATCTATGTATCTATTCTTTTTAGTAAATATTTGGTCAT
>chr11:108224442-108224657_0
AAGTAAATTAGCTGTCAAACCTCCTAACTTCACTGTATTCTTTACTTTAGGTGTTGCTTTTGAACAGGGCAAAATCCTTC
>chr11:108224442-108224657_34
GTATTCTTTACTTTAGGTGTTGCTTTTGAACAGGGCAAAATCCTTCCTACTCCTGAGACAGTTCCTTTTAGACTCACCAG
>chr11:108224442-108224657_135
CATTACGGGTGTTGAAGGTGTCTTCAGAAGGTAAGTGATATGAAGTAAAGGAGGGAAATAATTTTTGATGTCAAAATTAC
>chr11:108225487-108225651_0
ACAACATTGGTGTGTAACAAAATCCGTATTTATAATGTGTTTGACTCTAGATGCTGTGAGAAAACCATGGAAGTGATGAG
>chr11:108225487-108225651_42
GACTCTAGATGCTGTGAGAAAACCATGGAAGTGATGAGAAACTCTCAGGAAACTCTGTTAACCATTGTAGAGGTAAAGTA
>chr11:108225487-108225651_84
TCTCAGGAAACTCTGTTAACCATTGTAGAGGTAAAGTATTTTATAAGGAAGACTTTATTTTTTTTCTTACCAGGTAGACT
>chr11:108235758-108235995_0
GTGATTAAAATGTACATTGTTCTTTTAATACATATGTTCTCTCTGTTTAGGTCCTTCTATATGATCCACTCTTTGACTGG
>chr11:108235758-108235995_40
CTCTGTTTAGGTCCTTCTATATGATCCACTCTTTGACTGGACCATGAATCCTTTGAAAGCTTTGTATTTACAGCAGAGGC
>chr11:108235758-108235995_157
AGATGACCAAGAATGCAAACGAAATCTCAGGTGAGCAGTATTTTAAGAAGGTCCTGTTGTCAGTTTTTCAGATTTTCTTA
>chr11:108236001-108239876_41
TGTCCTTAGTGATATTGACCAGAGTTTCAACAAAGTAGCTGAACGTGTCTTAATGAGACTACAAGAGAAACTGAAAGGAG
>chr11:108236001-108239876_82
AACGTGTCTTAATGAGACTACAAGAGAAACTGAAAGGAGTGGAAGAAGGCACTGTGCTCAGTGTTGGTGGACAAGTGAAT
>chr11:108236001-108239876_205
TTTTCCCAGGATGGAAAGCTTGGGTGTGATCTTCAGTATATGAATTACCCTTTCATTCAGCCTTTAGAAATTATATTTTA
>chr11:108236001-108239876_246
GAATTACCCTTTCATTCAGCCTTTAGAAATTATATTTTAGCCTTTATTTTTAACCTGCCAACATACTTTAAGTAGGGATT
>chr11:108236001-108239876_287
CTTTATTTTTAACCTGCCAACATACTTTAAGTAGGGATTAATATTTAAGTGAACTATTGTGGGTTTTTTTGAATGTTGGT
>chr11:108236001-108239876_328
TATTTAAGTGAACTATTGTGGGTTTTTTTGAATGTTGGTTTTAATACTTGATTTAATCACCACTCAAAAATGTTTTGATG
>chr11:108236001-108239876_369
TAATACTTGATTTAATCACCACTCAAAAATGTTTTGATGGTCTTAAGGAACATCTCTGCTTTCACTCTTTAGAAATAATG
>chr11:108236001-108239876_779
aCGTATTTGGATTTTTCCTAGTAAGATCACTCAGTGTTACTAAATAATGAAGTTGTTATGGAGAACAAATTTCAAAGACA
>chr11:108236001-108239876_820
AAATAATGAAGTTGTTATGGAGAACAAATTTCAAAGACACAGTTAGTGTAGTTACTATTTTTttaagtgtgtattaaaac
>chr11:108236001-108239876_2173
TCTCTGTCCCCCAGCTGTCATCATATAAGATAAACATCAGATAAAAAGCCACCTGAAAGTAAAACTACTGACTCGTGTAT
>chr11:108236001-108239876_2214
TAAAAAGCCACCTGAAAGTAAAACTACTGACTCGTGTATTAGTGAGTATAATCTCTTCTCCATCCTTAGGAAAATGTTCA
>chr11:108236001-108239876_2296
CCAGCTGCGGAGATTAACAAATGGGTGATTGAGCTTTCTCCTCGTATTTGGACCTTGAAGGTTATATAAATTTTTTTCTT
>chr11:108236001-108239876_2337
TCGTATTTGGACCTTGAAGGTTATATAAATTTTTTTCTTATGAAGAGTTGGCATTTCTTTTTATTGCCAATGGCAGGCAC
>chr11:108236001-108239876_2419
ATTCATATTTGATCTCCTCACCTTCCCCTCCCCTAAAACCAATCTCCAGAACTTTTTGGACTATAAATTTCTTGGTTTGA
>chr11:108236001-108239876_2460
ATCTCCAGAACTTTTTGGACTATAAATTTCTTGGTTTGACTTCTGGAGAACTGTTCAGAATATTACTTTGCATTTCAAAT
>chr11:108236001-108239876_2501
TCTGGAGAACTGTTCAGAATATTACTTTGCATTTCAAATTACAAACTTACCTTGGTGTATCTTTTTCTTACAAGCTGCCT
>chr11:108236001-108239876_3034
TTTGGCAAGCTGGAACTCTTTCTGCAAATGACTAAGATAGAAAACTGCCAAGGACAAATGAGGAGTAGTTAGATTTTGAA
>chr11:108236001-108239876_3485
cTCCCCAAAGTGTTTACCTAATCAGTAGGTTCACAAACTCTTGGTCATTATAGTATATGCCTAAAATGTATGCACTTAGG
>chr11:108236001-108239876_3526
TGGTCATTATAGTATATGCCTAAAATGTATGCACTTAGGAATGCTAAAAATTTAAATATGGTCTAAAGCAAATAAAAGCA
>chr11:108236001-108239876_3567
TGCTAAAAATTTAAATATGGTCTAAAGCAAATAAAAGCAAAGAGGAAAAACTTTGGACAGCGTAAAGACTAGAATAGTCT
>chr11:108236001-108239876_3608
GAGGAAAAACTTTGGACAGCGTAAAGACTAGAATAGTCTTTTAAAAAGAAAGCCAGTATATTGGTTTGAAATATAGAGAT
>chr11:108236001-108239876_3649
TAAAAAGAAAGCCAGTATATTGGTTTGAAATATAGAGATGTGTCCCAATTTCAAGTATTTTAATTGCACCTTAATGAAAT
>chr11:108236001-108239876_3690
GTCCCAATTTCAAGTATTTTAATTGCACCTTAATGAAATTATCTATTTTCTATAGATTTTAGTACTATTGAATGTATTAC
>chr11:108236001-108239876_3731
TCTATTTTCTATAGATTTTAGTACTATTGAATGTATTACTTTACTGTTACCTGAATTTATTATAAAGTGTTTTTGAATAA
>chr11:108236001-108239876_3772
TACTGTTACCTGAATTTATTATAAAGTGTTTTTGAATAAATAATTCTAAAAGCATATACTAAGactcattcactttattc
>chr11:118307154-118307709_0
GCCCCCCCCTCCGCCTCCCCGCCCCCCTGTGTTGTCGCCTCTCCCTCTCGCTGCTTCACTTCACGGGGCGAACATGGCGC
>chr11:118307154-118307709_44
CTCTCGCTGCTTCACTTCACGGGGCGAACATGGCGCACAGCTGTCGGTGGCGCTTCCCCGCCCGACCCGGGACCAccggg
>chr11:118307154-118307709_396
GGGCCCGGGCTTCGACGCGGCGCTGCAGGTCTCGGCCGCCATCGGCACCAACCTGCGCCGGTTCCGGGCCGTGTTTGGGG
>chr11:118339439-118339609_0
TGTATGCACGTTTTTGCTTCTGATTTTAAAATAATTTTCCTTTGTTGTAGGATGAGCAATTCTTAGGTTTTGGCTCAGAT
>chr11:118339439-118339609_30
ATAATTTTCCTTTGTTGTAGGATGAGCAATTCTTAGGTTTTGGCTCAGATGAAGAAGTCAGAGTGCGAAGTCCCACAAGG
>chr11:118342326-118345080_0
AAACTACACAGCTAAATATATGCTCTTCATTGTTTAATTTCTATACACAGTTAAAACTAGTCCTCGAAAACCTCGTGGGA
>chr11:118342326-118345080_123
TCCATCTGTGTTTTCCCCTCTAAATAAATCAGAGACCAAATCTGGAGATAAGATCAAGAAGAAAGATTCTAAAAGTATAG
>chr11:118342326-118345080_164
CTGGAGATAAGATCAAGAAGAAAGATTCTAAAAGTATAGAAAAGAAGAGAGGAAGACCTCCCACCTTCCCTGGAGTAAAA
>chr11:118342326-118345080_246
CAAAATAACACATGGAAAGGACATTTCAGAGTTACCAAAGGGAAACAAAGAAGATAGCCTGAAAAAAATTAAAAGGACAC
>chr11:118342326-118345080_287
GAAACAAAGAAGATAGCCTGAAAAAAATTAAAAGGACACCTTCTGCTACGTTTCAGCAAGCCACAAAGATTAAAAAATTA
>chr11:118342326-118345080_328
TCTGCTACGTTTCAGCAAGCCACAAAGATTAAAAAATTAAGAGCAGGTAAACTCTCTCCTCTCAAGTCTAAGTTTAAGAC
>chr11:118342326-118345080_369
AGCAGGTAAACTCTCTCCTCTCAAGTCTAAGTTTAAGACAGGGAAGCTTCAAATAGGAAGGAAGGGGGTACAAATTGTAC
>chr11:118342326-118345080_410
GGAAGCTTCAAATAGGAAGGAAGGGGGTACAAATTGTACGACGGAGAGGAAGGCCTCCATCAACAGAAAGGATAAAGACC
>chr11:118342326-118345080_451
CGGAGAGGAAGGCCTCCATCAACAGAAAGGATAAAGACCCCTTCGGGTCTCCTCATTAATTCTGAACTGGAAAAGCCCCA
>chr11:118342326-118345080_574
GAAGATAAGACAGTTGTCAGACAAAGCCCTCGAAGGATTAAGCCAGTTAGGATTATTCCTTCTTCAAAAAGGACAGATGC
>chr11:118342326-118345080_615
GCCAGTTAGGATTATTCCTTCTTCAAAAAGGACAGATGCAACCATTGCTAAGCAACTCTTACAGAGGGCAAAAAAGGGGG
>chr11:118342326-118345080_697
CAAAAGAAAATTGAAAAAGAAGCAGCTCAGCTGCAGGGAAGAAAGGTGAAGACACAGGTCAAAAATATTCGACAGTTCAT
>chr11:118342326-118345080_738
AAAGGTGAAGACACAGGTCAAAAATATTCGACAGTTCATCATGCCTGTTGTCAGTGCTATCTCCTCGCGGATCATTAAGA
>chr11:118342326-118345080_820
CCTCGGCGGTTTATAGAGGATGAGGATTATGACCCTCCAATTAAAATTGCCCGATTAGAGTCTACACCGAATAGTAGATT
>chr11:118342326-118345080_861
TAAAATTGCCCGATTAGAGTCTACACCGAATAGTAGATTCAGTGCCCCGTCCTGTGGATCTTCTGAAAAATCAAGTGCAG
>chr11:118342326-118345080_902
GTGCCCCGTCCTGTGGATCTTCTGAAAAATCAAGTGCAGCTTCTCAGCACTCCTCTCAAATGTCTTCAGACTCCTCTCGA
>chr11:118342326-118345080_943
TCTCAGCACTCCTCTCAAATGTCTTCAGACTCCTCTCGATCTAGTAGCCCCAGTGTTGATACCTCCACAGACTCTCAGGC
>chr11:118342326-118345080_1066
CCTGAAGTTCATCCTCCACTGCCCATTTCCCAGTCCCCAGAAAATGAGAGTAATGATAGGAGAAGCAGAAGGTATTCAGT
>chr11:118342326-118345080_1107
AAATGAGAGTAATGATAGGAGAAGCAGAAGGTATTCAGTGTCGGAGAGAAGTTTTGGATCTAGAACGACGAAAAAATTAT
>chr11:118342326-118345080_1148
CGGAGAGAAGTTTTGGATCTAGAACGACGAAAAAATTATCAACTCTACAAAGTGCCCCCCAGCAGCAGACCTCCTCGTCT
>chr11:118342326-118345080_1271
CCTCCAGTATCTCTGACCACACACCTTGGCTTATGCCTCCAACAATCCCCTTAGCATCACCATTTTTGCCTGCTTCCACT
>chr11:118342326-118345080_1353
TCCTATGCAAGGGAAGCGAAAATCTATTTTGCGAGAACCGACATTTAGGTGGACTTCTTTAAAGCATTCTAGGTCAGAGC
>chr11:118342326-118345080_1394
CATTTAGGTGGACTTCTTTAAAGCATTCTAGGTCAGAGCCACAATACTTTTCCTCAGCAAAGTATGCCAAAGAAGGTCTT
>chr11:118342326-118345080_1435
CAATACTTTTCCTCAGCAAAGTATGCCAAAGAAGGTCTTATTCGCAAACCAATATTTGATAATTTCCGACCCCCTCCACT
>chr11:118342326-118345080_1476
TCGCAAACCAATATTTGATAATTTCCGACCCCCTCCACTAACTCCCGAGGACGTTGGCTTTGCATCTGGTTTTTCTGCAT
>chr11:118342326-118345080_1599
TGGAACAAGGTTTGATATGCACAAAAGGAGCCCTCTTCTGAGAGCTCCAAGATTTACTCCAAGTGAGGCTCACTCTAGAA
>chr11:118342326-118345080_1681
TTTGAGTCTGTAACCTTGCCTAGTAATCGAACTTCTGCTGGAACATCTTCTTCAGGAGTATCCAATAGAAAAAGGAAAAG
>chr11:118342326-118345080_1722
AACATCTTCTTCAGGAGTATCCAATAGAAAAAGGAAAAGAAAAGTGTTTAGTCCTATTCGATCTGAACCAAGATCTCCTT
>chr11:118342326-118345080_1763
AAGTGTTTAGTCCTATTCGATCTGAACCAAGATCTCCTTCTCACTCCATGAGGACAAGAAGTGGAAGGCTTAGTAGTTCT
>chr11:118342326-118345080_1886
TAAGCATTTCTGTTAGTCCTCTTGCCACTAGTGCCTTAAACCCAACTTTTACTTTTCCTTCTCATTCCCTGACTCAGTCT
>chr11:118342326-118345080_1927
CCAACTTTTACTTTTCCTTCTCATTCCCTGACTCAGTCTGGGGAATCTGCAGAGAAAAATCAGAGACCAAGGAAGCAGAC
>chr11:118342326-118345080_1968
GGAATCTGCAGAGAAAAATCAGAGACCAAGGAAGCAGACTAGTGCTCCGGCAGAGCCATTTTCATCAAGTAGTCCTACTC
>chr11:118342326-118345080_2009
GTGCTCCGGCAGAGCCATTTTCATCAAGTAGTCCTACTCCTCTCTTCCCTTGGTTTACCCCAGGCTCTCAGACTGAAAGA
>chr11:118342326-118345080_2255
CTGCTTTGTATCCTGTGGGTAGGGTTTCCAAAGAGAAGGTTGTTGGTGAAGATGTTGCCACTTCATCTTCTGCCAAAAAA
>chr11:118342326-118345080_2378
ATATTACTTCTGTGACTCTTGGGGATACAACAGCTGTCAAAACCAAAATACTTATAAAGAAAGGGAGAGGAAATCTGGAA
>chr11:118342326-118345080_2419
ACCAAAATACTTATAAAGAAAGGGAGAGGAAATCTGGAAAAAACCAACTTGGACCTCGGCCCAACTGCCCCATCCCTGGA
>chr11:118342326-118345080_2501
AGGAGAAAACCCTCTGCCTTTCCACTCCTTCATCTAGCACTGTTAAACATTCCACTTCCTCCATAGGCTCCATGTTGGCT
>chr11:118342326-118345080_2542
GTTAAACATTCCACTTCCTCCATAGGCTCCATGTTGGCTCAGGCAGACAAGCTTCCAATGACTGACAAGAGGGTTGCCAG
>chr11:118347469-118347747_0
TAATTTCAACATGTATGGTTGTTATTGTTTTTGGATTGCCTCATATTCAGGGTCAAGAAAGTGACTCATCAGAGACCTCT
>chr11:118347469-118347747_40
TCATATTCAGGGTCAAGAAAGTGACTCATCAGAGACCTCTGTGCGAGGACCCCGGATTAAACATGTCTGCAGAAGAGCAG
>chr11:118347469-118347747_160
CATGCCCACCCTGAGTGCCTTACCATGGGAAGAACGAGAAAAGATTTTGTCTTCCATGGGGAATGATGGTAGGTCAAGAA
>chr11:118347469-118347747_198
AAAAGATTTTGTCTTCCATGGGGAATGATGGTAGGTCAAGAAGGTCAATCTTGGAGTCGGAACAGACTTTTGATTTGTTT
>chr11:118348631-118348966_0
AGGTTTGAATTCAGTACTCCCTTGGAACTAATGCCACATTTCTTTAACAGACAAGTCATCAATTGCTGGCTCAGAAGATG
>chr11:118348631-118348966_43
TTAACAGACAAGTCATCAATTGCTGGCTCAGAAGATGCTGAACCTCTTGCTCCACCCATCAAACCAATTAAACCTGTCAC
>chr11:118348631-118348966_86
CTCTTGCTCCACCCATCAAACCAATTAAACCTGTCACTAGAAACAAGGCACCCCAGGAACCTCCAGTAAAGAAAGGACGT
>chr11:118348631-118348966_215
GTGGTGTTTGTACTAATTGCTTAGATAAGCCCAAGTTTGGTGGTCGCAATATAAAGAAGCAGTGCTGCAAGTAAGTGGGT
>chr11:118350838-118351003_0
CTTTTCTTCTAAATTTAATTTGTTTCATGGTTTATTCGTTGTTTTCCTAGGATGAGAAAATGTCAGAATCTACAATGGAT
>chr11:118352379-118352857_0
TAAAATTATTCTCACTATAGACAGATGATGTTGTTGTGTTTTTCCCTCAGCTGTGAAAAAGAAAGAGAAAAAGTCTAAGA
>chr11:118352379-118352857_40
TTTCCCTCAGCTGTGAAAAAGAAAGAGAAAAAGTCTAAGACCAGTGAAAAGAAAGACAGCAAAGAGAGCAGTGTTGTGAA
>chr11:118352379-118352857_80
CCAGTGAAAAGAAAGACAGCAAAGAGAGCAGTGTTGTGAAGAACGTGGTGGACTCTAGTCAGAAACCTACCCCATCAGCA
>chr11:118352379-118352857_120
GAACGTGGTGGACTCTAGTCAGAAACCTACCCCATCAGCAAGAGAGGATCCTGCCCCAAAGAAAAGCAGTAGTGAGCCTC
>chr11:118352379-118352857_160
AGAGAGGATCCTGCCCCAAAGAAAAGCAGTAGTGAGCCTCCTCCACGAAAGCCCGTCGAGGAAAAGAGTGAAGAAGGGAA
>chr11:118352379-118352857_200
CTCCACGAAAGCCCGTCGAGGAAAAGAGTGAAGAAGGGAATGTCTCGGCCCCTGGGCCTGAATCCAAACAGGCCACCACT
>chr11:118352379-118352857_240
TGTCTCGGCCCCTGGGCCTGAATCCAAACAGGCCACCACTCCAGCTTCCAGGAAGTCAAGCAAGCAGGTCTCCCAGCCAG
>chr11:118352379-118352857_360
AAGAAAAGAAGTTCCCAAAACCACTCCTAGTGAGCCCAAGAAAAAGCAGCCTCCACCACCAGAATCAGGTGAGTGAGGAG
>chr11:118353086-118353260_0
TAAAGTAGTCGTTGCCAGCATCTGACTGCAATTTATTCTGAATTTTTTAGGTCCAGAGCAGAGCAAACAGAAAAAAGTGG
>chr11:118353086-118353260_94
ATCCCTGTAAAACAAAAACCAAAAGAAAAGGTGAGGAGAGATTTGTTTCTCTGCCATTTCTCAGGGATGTATTCTATTTT
>chr11:118354847-118355079_0
AAGGCAAATAGGGTGTGATTTTGTTCTATATTCATCTTTTGTCTCCTTAGGAAAAACCACCTCCGGTCAATAAGCAGGAG
>chr11:118354847-118355079_114
CCAATGGCAATAGTTCTAAGCAAAAAATTCCAGCAGATGGAGTCCACAGGATCAGAGTGGACTTTAAGGTAAAGGTGTTC
>chr11:118354847-118355079_152
GGAGTCCACAGGATCAGAGTGGACTTTAAGGTAAAGGTGTTCAGTGATCATAAAGTATATTGAGTGTCAAAGACTTTAAA
>chr11:118355526-118355740_0
AAAGTTGTGTAATTGTAAAACTTTCCTAAGTGACCTTTCTCTCTCCACAGGAGGATTGTGAAGCAGAAAATGTGTGGGAG
>chr11:118355526-118355740_34
CTTTCTCTCTCCACAGGAGGATTGTGAAGCAGAAAATGTGTGGGAGATGGGAGGCTTAGGAATCTTGACTTCTGTTCCTA
>chr11:118355526-118355740_134
TTTCTCTGTGCCAGTAGTGGGCATGTAGAGGTAAGGCATCCTGCTTCTTTGTACCCCAGGAAGTACATAAATTATTTTTC
>chr11:118359278-118359525_0
TTTCTACATATTATTTGACATACTTCTATCTTCCCATGTTCTTACTATAGTTTGTGTATTGCCAAGTCTGTTGTGAGCCC
>chr11:118359278-118359525_42
TACTATAGTTTGTGTATTGCCAAGTCTGTTGTGAGCCCTTCCACAAGTTTTGTTTAGAGGAGAACGAGCGCCCTCTGGAG
>chr11:118359278-118359525_84
ACAAGTTTTGTTTAGAGGAGAACGAGCGCCCTCTGGAGGACCAGCTGGAAAATTGGTGTTGTCGTCGTTGCAAATTCTGT
>chr11:118360456-118360652_0
GGGTGAAGGTAATATGATGCTTATCTTTTTGCCATTATATTTTCTTACAGCAGCTGCTGGAGTGTAATAAGTGCCGAAAC
>chr11:118360456-118360652_116
ACCAAACCCACAAAGAAGAAGAAAGTCTGGGTGAGTTATACACATGATGCTCTTTTATAGAGAACCACCATGTGACTATT
>chr11:118360793-118361014_0
AGATATTAAAAACAAGAAATTCCTATTGAATTTCTTTTCTTCTTTTCTAGATCTGTACCAAGTGTGTTCGCTGTAAGAGC
>chr11:118360793-118361014_36
TTCTTCTTTTCTAGATCTGTACCAAGTGTGTTCGCTGTAAGAGCTGTGGATCCACAACTCCAGGCAAAGGGTGGGATGCA
>chr11:118360793-118361014_72
GTAAGAGCTGTGGATCCACAACTCCAGGCAAAGGGTGGGATGCACAGTGGTCTCATGATTTCTCACTGTGTCATGATTGC
>chr11:118361860-118362083_143
CCAAATGTGAGAATCTTTCAGGTACAGAAGGTTGGAGTCTTTTTATTTCAGTTTTCTTCTTTCTAGGTACTACTACATTT
>chr11:118362408-118362693_0
CTCTCTCATTCTTCAGAGGACCTCATCATGGTAGGTTTTTGTTTTCTTAGATGAGATGTATGAGATTCTATCTAATCTGC
>chr11:118362408-118362693_41
TTTTCTTAGATGAGATGTATGAGATTCTATCTAATCTGCCAGAAAGTGTGGCCTACACTTGTGTGAACTGTACTGAGCGG
>chr11:118362408-118362693_123
CCCTGCAGAGTGGCGACTGGCCCTTGAAAAAGAGCTGCAGATTTCTCTGAAGCAAGTTCTGACAGCTTTGTTGAATTCTC
>chr11:118363721-118363995_0
CACCTTGGTTTTAGTGTTAGATAAAAGCAACATATCTTTCCTGGCAATAGGCTGCCAAGCCTCCAGACTTAAATCCCGAG
>chr11:118363721-118363995_117
GACCTGATCCACCAGTTCTTACTGAGGTCAGCAAACAGGATGATCAGCAGCCTTTAGATCTAGAAGGAGTCAAGAGGAAG
>chr11:118363721-118363995_156
ATGATCAGCAGCCTTTAGATCTAGAAGGAGTCAAGAGGAAGATGGACCAAGGGAATTACACATCTGTGGTATGTTTCTAC
>chr11:118364952-118365163_0
TTCAGAGCACACTGTTTTAAGAATAATTAACATTTTGTTTTTGTATACAGTTGGAGTTCAGTGATGATATTGTGAAGATC
>chr11:118364952-118365163_131
AACAGCATGGTCAAGTCCTTCTTCATTCGGGTGAATGATATTACTAATTCATGTTTTTAATGCTTACCTATAAGTAATTA
>chr11:118365358-118365532_0
TATCTAAATGAGTGTTTACATATTTACATTTTGTTTGTGTTTTCTTTTAGCAAATGGAACGTGTTTTTCCATGGTTCAGT
>chr11:118365358-118365532_64
TTTTCCATGGTTCAGTGTCAAAAAGTCCAGGTTTTGGGAGCCAAATAAAGTATCAAGCAAGTAAGTGAATTTAGCATAAC
>chr11:118365358-118365532_94
GTTTTGGGAGCCAAATAAAGTATCAAGCAAGTAAGTGAATTTAGCATAACTTTTTTTTCTCCTCATCGGCTAGAAATCTG
>chr11:118366364-118366658_43
TTTTCAGCAGTGGGATGTTACCAAACGCAGTGCTTCCACCTTCACTTGACCATAATTATGCTCAGTGGCAGGAGCGAGAG
>chr11:118366364-118366658_86
ACTTGACCATAATTATGCTCAGTGGCAGGAGCGAGAGGAAAACAGCCACACTGAGCAGCCTCCTTTAATGAAGAAAATCA
>chr11:118366364-118366658_129
AGCCACACTGAGCAGCCTCCTTTAATGAAGAAAATCATTCCAGCTCCCAAACCCAAAGGTCCTGGAGAACCAGACTCACC
>chr11:118366925-118367132_0
CAATTTTAACTGGATCTCAAGGTATTGATGGGAGTCTTTTGGATTTCAAGGTACTGATAGGAGTCGAGAAGACAGTCCAG
>chr11:118366925-118367132_127
TGTTTGACTTATGGTGATGACAGTGCTAATGTAAGTACTTTGCAACACAGGGCCCTAGTTAATACATACTCCAAAAGAAC
>chr11:118368600-118368838_0
TCCTTTGGCATTATATTCTTTAGGAAAAAAGAAATCTCTTTATTTTATAGGATGCTGGTCGTTTACTATATATTGGCCAA
>chr11:118368600-118368838_40
TATTTTATAGGATGCTGGTCGTTTACTATATATTGGCCAAAATGAGTGGACACATGTAAATTGTGCTTTGTGGTCAGCGG
>chr11:118368600-118368838_80
AATGAGTGGACACATGTAAATTGTGCTTTGTGGTCAGCGGAAGTGTTTGAAGATGATGACGGATCACTAAAGAATGTGCA
>chr11:118369034-118369293_0
TTAAAACATATGAAAGTCTGAATAGGACTCTGTTCTTTTTGGATTTTTAGAGATGTGAATTCTGCCAAAAGCCAGGAGCC
>chr11:118369034-118369293_108
CCAGCAACTATCACTTCATGTGTTCCCGAGCCAAGAACTGTGTCTTTCTGGATGATAAAAAAGTATATTGCCAACGACAT
>chr11:118369034-118369293_179
CAACGACATCGGGATTTGATCAAAGGCGAAGTGAGAGAGCTTTAGTTGCTTTAAAAAAAAAAaaaaagacttttttagag
>chr11:118369967-118370185_0
TAATGTGCAAAGGGACAGCCTATTAACAGCTACCATGGGTTTTATTTAAGGTGGTTCCTGAGAATGGATTTGAAGTTTTC
>chr11:118369967-118370185_35
TGGGTTTTATTTAAGGTGGTTCCTGAGAATGGATTTGAAGTTTTCAGAAGAGTGTTTGTGGACTTTGAAGGAATCAGCTT
>chr11:118369967-118370185_70
TGAAGTTTTCAGAAGAGTGTTTGTGGACTTTGAAGGAATCAGCTTGAGAAGGAAGTTTCTCAATGGCTTGGAACCAGAAA
>chr11:118370499-118370678_0
taaaaTGACGCTCATAATCTTCTCTAATCGGTTCTTCTTTCCTTGGTCAGGGTCTATGACAATCGACTGCTTAGGAATTC
>chr11:118370499-118370678_66
CTGCTTAGGAATTCTAAATGATCTCTCCGACTGTGAAGATAAGCTCTTTCCTATTGGATATCAGTAAGTAGCACTATAAA
>chr11:118371651-118371912_0
CTGCTTCTATCCTCTCCCTTATGATGATTTTCCCAAATCTGTTTACCCAGGTGTTCCAGGGTATACTGGAGCACCACAGA
>chr11:118371651-118371912_37
TCTGTTTACCCAGGTGTTCCAGGGTATACTGGAGCACCACAGATGCTCGCAAGCGCTGTGTATATACATGCAAGATAGTG
>chr11:118371651-118371912_148
TCAACAGCACTGTTGAACATGATGAAAACAGGACCATTGCCCATAGTCCAACATCTTTTACAGGTTAGTCTTGAATCAAG
>chr11:118372336-118372622_0
GATATTTTAATTGGGCCTTTTTAGTTAAGAGTTTTTATTTCCTGCCACAGAAAGTTCATCAAAAGAGAGTCAAAACACAG
>chr11:118372336-118372622_42
TGCCACAGAAAGTTCATCAAAAGAGAGTCAAAACACAGCTGAAATTATAAGTCCTCCATCACCAGACCGACCTCCTCATT
>chr11:118372336-118372622_84
AATTATAAGTCCTCCATCACCAGACCGACCTCCTCATTCACAAACCTCTGGCTCCTGTTATTATCATGTCATCTCAAAGG
>chr11:118372336-118372622_126
AACCTCTGGCTCCTGTTATTATCATGTCATCTCAAAGGTCCCCAGGATTCGAACACCCAGTTATTCTCCAACACAGAGAT
>chr11:118373062-118377411_0
ACATTTGTTCTATCTACAATAGCATTTATTACTTTTTCTCTCTTGTTTAGGAAGTCCTACCCCAACCACTCATGAAATAG
>chr11:118373062-118377411_41
CTTGTTTAGGAAGTCCTACCCCAACCACTCATGAAATAGTCACAGTAGGTGATCCTTTACTCTCCTCTGGACTTCGAAGC
>chr11:118373062-118377411_164
GGTCCAAACTCCGGATAATGTCTCCAATGAGAACTGGGAATACTTACTCTAGGAATAATGTTTCCTCAGTCTCCACCACC
>chr11:118373062-118377411_205
ACTTACTCTAGGAATAATGTTTCCTCAGTCTCCACCACCGGGACCGCTACTGATCTTGAATCAAGTGCCAAAGTAGTTGA
>chr11:118373062-118377411_246
GACCGCTACTGATCTTGAATCAAGTGCCAAAGTAGTTGATCATGTCTTAGGGCCACTGAATTCAAGTACTAGTTTAGGGC
>chr11:118373062-118377411_287
ATGTCTTAGGGCCACTGAATTCAAGTACTAGTTTAGGGCAAAACACTTCCACCTCTTCAAATTTGCAAAGGACAGTGGTT
>chr11:118373062-118377411_328
AACACTTCCACCTCTTCAAATTTGCAAAGGACAGTGGTTACTGTAGGCAATAAAAACAGTCACTTGGATGGATCTTCATC
>chr11:118373062-118377411_369
TGTAGGCAATAAAAACAGTCACTTGGATGGATCTTCATCTTCAGAAATGAAGCAGTCCAGTGCTTCAGACTTGGTGTCCA
>chr11:118373062-118377411_410
CAGAAATGAAGCAGTCCAGTGCTTCAGACTTGGTGTCCAAGAGCTCCTCTTTAAAGGGAGAGAAGACCAAAGTGCTGAGT
>chr11:118373062-118377411_533
GAATTCCTAAACTGGCCCCACAGGTTCATAACACAACATCTAGAGAACTGAATGTTAGTAAAATCGGCTCCTTTGCTGAA
>chr11:118373062-118377411_574
AGAGAACTGAATGTTAGTAAAATCGGCTCCTTTGCTGAACCCTCTTCAGTGTCGTTTTCTTCTAAAGAGGCCCTCTCCTT
>chr11:118373062-118377411_697
CACACAGATTCTACCCAATCAGCAAACTCCTCTCCAGATGAAGATACTGAAGTCAAAACCTTGAAGCTATCTGGAATGAG
>chr11:118373062-118377411_738
AGATACTGAAGTCAAAACCTTGAAGCTATCTGGAATGAGCAACAGATCATCCATTATCAACGAACATATGGGATCTAGTT
>chr11:118373062-118377411_779
ACAGATCATCCATTATCAACGAACATATGGGATCTAGTTCCAGAGATAGGAGACAGAAAGGGAAAAAATCCTGTAAAGAA
>chr11:118373062-118377411_820
AGAGATAGGAGACAGAAAGGGAAAAAATCCTGTAAAGAAACTTTCAAAGAAAAGCATTCCAGTAAATCTTTTTTGGAACC
>chr11:118373062-118377411_943
TTTATGGATGAGGTTTTGACTCCTGAGTATATGGGCCAACGACCATGTAACAATGTTTCTTCTGATAAGATTGGTGATAA
>chr11:118373062-118377411_984
ACCATGTAACAATGTTTCTTCTGATAAGATTGGTGATAAAGGCCTTTCTATGCCAGGAGTCCCCAAAGCTCCACCCATGC
>chr11:118373062-118377411_1107
CACAGTCAAAGTGACACTGACACCTCTAAAAATGGAAAATGAGAGTCAATCCAAAAATGCCCTGAAAGAAAGTAGTCCTG
>chr11:118373062-118377411_1148
AGAGTCAATCCAAAAATGCCCTGAAAGAAAGTAGTCCTGCTTCCCCTTTGCAAATAGAGTCAACATCTCCCACAGAACCA
>chr11:118373062-118377411_1271
CAAGCCCCAATAATACCTCATGCCAGGATTCTCAAAGTAACAACTATCAGAATCTTCCAGTACAGGACAGAAACCTAATG
>chr11:118373062-118377411_1312
AACTATCAGAATCTTCCAGTACAGGACAGAAACCTAATGCTTCCAGATGGCCCCAAACCTCAGGAGGATGGCTCTTTTAA
>chr11:118373062-118377411_1435
TTTTTTGGGCTTACCCCACTCTATGGAGTAAGATCCTATGGTGAAGAAGACATTCCATTCTACAGCAGCTCAACTGGGAA
>chr11:118373062-118377411_1599
CAACTTCACTAGAACAGTGATTTCTTCAGGTGGAGAGGAACGACTGGCATCCCATAATTTATTTCGGGAGGAGGAACAGT
>chr11:118373062-118377411_1640
GACTGGCATCCCATAATTTATTTCGGGAGGAGGAACAGTGTGATCTTCCAAAAATCTCACAGTTGGATGGTGTTGATGAT
>chr11:118373062-118377411_1763
GCAGCCAGATTCCAAAAAGAAATGGTAAAGAAAATGGAACAGAGAACTTAAAGATTGATAGACCTGAAGATGCTGGGGAG
>chr11:118373062-118377411_1804
GAGAACTTAAAGATTGATAGACCTGAAGATGCTGGGGAGAAAGAACATGTCACTAAGAGTTCTGTTGGCCACAAAAATGA
>chr11:118373062-118377411_1845
AGAACATGTCACTAAGAGTTCTGTTGGCCACAAAAATGAGCCAAAGATGGATAACTGCCATTCTGTAAGCAGAGTTAAAA
>chr11:118373062-118377411_1886
CAAAGATGGATAACTGCCATTCTGTAAGCAGAGTTAAAACACAGGGACAAGATTCCTTGGAAGCTCAGCTCAGCTCATTG
>chr11:118373062-118377411_2009
ATTTACTGGACACCTATAATACTGAGCTCCTGAAATCAGATTCAGACAATAACAACAGTGATGACTGTGGGAATATCCTG
>chr11:118373062-118377411_2050
TCAGACAATAACAACAGTGATGACTGTGGGAATATCCTGCCTTCAGACATTATGGACTTTGTACTAAAGAATACTCCATC
>chr11:118373062-118377411_2091
TTCAGACATTATGGACTTTGTACTAAAGAATACTCCATCCATGCAGGCTTTGGGTGAGAGCCCAGAGTCATCTTCATCAG
>chr11:118373062-118377411_2173
CTCCTGAATCTTGGTGAAGGATTGGGTCTTGACAGTAATCGTGAAAAAGACATGGGTCTTTTTGAAGTATTTTCTCAGCA
>chr11:118373062-118377411_2214
TGAAAAAGACATGGGTCTTTTTGAAGTATTTTCTCAGCAGCTGCCTACAACAGAACCTGTGGATAGTAGTGTCTCTTCCT
>chr11:118373062-118377411_2255
TGCCTACAACAGAACCTGTGGATAGTAGTGTCTCTTCCTCTATCTCAGCAGAGGAACAGTTTGAGTTGCCTCTAGAGCTA
>chr11:118373062-118377411_2378
CCAGCCAGAATCCCAGTAGACTAGCTGTTATCTCAGACTCAGGGGAGAAGAGAGTAACCATCACAGAAAAATCTGTAGCC
>chr11:118373062-118377411_2419
GGGGAGAAGAGAGTAACCATCACAGAAAAATCTGTAGCCTCCTCTGAAAGTGACCCAGCACTGCTGAGCCCAGGAGTAGA
>chr11:118373062-118377411_2460
CTCTGAAAGTGACCCAGCACTGCTGAGCCCAGGAGTAGATCCAACTCCTGAAGGCCACATGACTCCTGATCATTTTATCC
>chr11:118373062-118377411_2501
CAACTCCTGAAGGCCACATGACTCCTGATCATTTTATCCAAGGACACATGGATGCAGACCACATCTCTAGCCCTCCTTGT
>chr11:118373062-118377411_2542
GGACACATGGATGCAGACCACATCTCTAGCCCTCCTTGTGGTTCAGTAGAGCAAGGTCATGGCAACAATCAGGATTTAAC
>chr11:118373062-118377411_2583
TTCAGTAGAGCAAGGTCATGGCAACAATCAGGATTTAACTAGGAACAGTAGCACCCCTGGCCTTCAGGTACCTGTTTCCC
>chr11:118373062-118377411_2665
ACTGTTCCCATCCAGAACCAGAAGTATGTGCCCAATTCTACTGATAGTCCTGGCCCGTCTCAGATTTCCAATGCAGCTGT
>chr11:118373062-118377411_2788
ATAGTTGTTAACCAGAACATGCAGCCACTTTATGTTCTCCAAACTCTTCCAAATGGAGTGACCCAAAAAATCCAATTGAC
>chr11:118373062-118377411_2829
AACTCTTCCAAATGGAGTGACCCAAAAAATCCAATTGACCTCTTCTGTTAGTTCTACACCCAGTGTGATGGAGACAAATA
>chr11:118373062-118377411_2870
CTTCTGTTAGTTCTACACCCAGTGTGATGGAGACAAATACTTCAGTATTGGGACCCATGGGAGGTGGTCTCACCCTTACC
>chr11:118373062-118377411_2993
CTTCTGCTAGCAAAGGATTGCTACCCATGTCTCATCACCAGCACTTACATTCCTTCCCTGCAGCTACTCAAAGTAGTTTC
>chr11:118373062-118377411_3034
CACTTACATTCCTTCCCTGCAGCTACTCAAAGTAGTTTCCCACCAAACATCAGCAATCCTCCTTCAGGCCTGCTTATTGG
>chr11:118373062-118377411_3157
AGCCAGAGGACAGACCTCAGTACCACAGTAGCCACTCCATCCTCTGGACTCAAGAAAAGACCCATATCTCGTCTACAGAC
>chr11:118373062-118377411_3198
CTCTGGACTCAAGAAAAGACCCATATCTCGTCTACAGACCCGAAAGAATAAAAAACTTGCTCCCTCTAGTACCCCTTCAA
>chr11:118373062-118377411_3239
GAAAGAATAAAAAACTTGCTCCCTCTAGTACCCCTTCAAACATTGCCCCTTCTGATGTGGTTTCTAATATGACATTGATT
>chr11:118373062-118377411_3362
ATTTGGGGTCACTTAATACTTCATCTCACCGAACTGTCCCCAACATCATAAAAAGATCTAAATCTAGCATCATGTATTTT
>chr11:118373062-118377411_3403
AACATCATAAAAAGATCTAAATCTAGCATCATGTATTTTGAACCGGCACCCCTGTTACCACAGAGTGTGGGAGGAACTGC
>chr11:118373062-118377411_3526
CACCTCACATCAGGGTCTGTGTCTGGCTTGGCATCCAGTTCCTCTGTCTTGAATGTTGTATCCATGCAAACTACCACAAC
>chr11:118373062-118377411_3567
CTCTGTCTTGAATGTTGTATCCATGCAAACTACCACAACCCCTACAAGTAGTGCGTCAGTTCCAGGACACGTCACCTTAA
>chr11:118373062-118377411_3608
CTACAAGTAGTGCGTCAGTTCCAGGACACGTCACCTTAACCAACCCAAGGTTGCTTGGTACCCCAGATATTGGCTCAATA
>chr11:118373062-118377411_3649
AACCCAAGGTTGCTTGGTACCCCAGATATTGGCTCAATAAGCAATCTTTTAATCAAAGCTAGCCAGCAGAGCCTGGGGAT
>chr11:118373062-118377411_3690
CAATCTTTTAATCAAAGCTAGCCAGCAGAGCCTGGGGATTCAGGACCAGCCTGTGGCTTTACCGCCAAGTTCAGGAATGT
>chr11:118373062-118377411_3731
AGGACCAGCCTGTGGCTTTACCGCCAAGTTCAGGAATGTTTCCACAACTGGGGACATCACAGACCCCCTCTACTGCTGCA
>chr11:118373062-118377411_3772
CCACAACTGGGGACATCACAGACCCCCTCTACTGCTGCAATAACAGCGGCATCTAGCATCTGTGTGCTCCCCTCCACTCA
>chr11:118373062-118377411_3895
GAACACTATCAGCTTCAGCATGTGAACCAGCTCCTTGCCAGCAAAACTGGGATTCATTCTTCCCAGCGTGATCTTGATTC
>chr11:118373062-118377411_3936
CAAAACTGGGATTCATTCTTCCCAGCGTGATCTTGATTCTGCTTCAGGGCCCCAGGTATCCAACTTTACCCAGACGGTAG
>chr11:118373062-118377411_3977
CTTCAGGGCCCCAGGTATCCAACTTTACCCAGACGGTAGACGCTCCTAATAGCATGGGACTGGAGCAGAACAAGGCTTTA
>chr11:118373062-118377411_4018
GCTCCTAATAGCATGGGACTGGAGCAGAACAAGGCTTTATCCTCAGCTGTGCAAGCCAGCCCCACCTCTCCTGGGGGTTC
>chr11:118373062-118377411_4059
CTCAGCTGTGCAAGCCAGCCCCACCTCTCCTGGGGGTTCTCCATCCTCTCCATCTTCTGGACAGCGGTCAGCAAGCCCTT
>chr11:118373062-118377411_4182
TCAGCTGCCTCTAGACAAAGGGAATGGCAAGAAGCACAAAGTTTCCCATTTGCGGACCAGTTCTTCTGAAGCACACATTC
>chr11:118373062-118377411_4269
AGAAACGACATCCCTGACCTCAGGCACAGGGTGAGAGATCCAAATACTAGCTAGGCTGGGTCTGTGGGATTTCATGTTGT
>chr11:118378193-118378374_0
CATATTTACTGGTGGTTTGTCTTGAAAAGATACAAATGCCTGTGTTCCAGGACTCCAGGAGCAGAGGCTGAGCAGCAGGA
>chr11:118378193-118378374_101
CTCCCAGAAGGAGTGTGGGCAACCTGCAGGGTAAGCTGAAGAATTCGTCTTTTAAGACTAAGCTCTCAGTTTTGTCCACC
>chr11:118379800-118379965_0
TGAATTGAAGAACTAGCTGATATTATATCTTACATTTGGTTTTTATTTAGGCAAGTCGCTGTTCTTCCGGAAGTTCAGGT
>chr11:118380612-118380883_0
gctcagtgagcattTGTTACTGCAACCACTATCTATTTTCTCCCTATTAGAACCTAAAACAGTGGAAGAAGAGGAAAGTA
>chr11:118380612-118380883_39
CTCCCTATTAGAACCTAAAACAGTGGAAGAAGAGGAAAGTAATTTCAGCTCCCCACTGATGCTTTGGCTTCAGCAAGAAC
>chr11:118380612-118380883_156
GAAAGGACTTGTTTTTGAAATTTCCAGTGATGATGGCTTTCAGATCTGTGCAGAAAGTATTGAAGGTGAGTGGATTAAAT
>chr11:118382615-118382790_0
GGTTTACGTGCATATTTTCTGGCTTACGGGTTTTCTTTATTTCCTTTCAGATGCCTGGAAGTCATTGACAGATAAAGTCC
>chr11:118382615-118382790_32
TTCTTTATTTCCTTTCAGATGCCTGGAAGTCATTGACAGATAAAGTCCAGGAAGCTCGATCAAATGCCCGCCTAAAGCAG
>chr11:118390282-118390557_0
TTTCCTGTTGACTGCGCTCCTCACTTCCCTGGTGCTTCTGATTCTTCTAGGTGTTAACGGTTTGAGGATGCTGGGGATTC
>chr11:118390282-118390557_39
GATTCTTCTAGGTGTTAACGGTTTGAGGATGCTGGGGATTCTCCATGATGCAGTTGTGTTCCTCATTGAGCAGCTGTCTG
>chr11:118390282-118390557_78
TCTCCATGATGCAGTTGTGTTCCTCATTGAGCAGCTGTCTGGTGCCAAGCACTGTCGAAATTACAAATTCCGTTTCCACA
>chr11:118390282-118390557_195
CGGCTCAGCCAGGGCTGAAGTCCACCTCAGGCAAGTTCCCTTCTTTTCTGTCAGCAGTTTTGGGTCTCGATTTTCTTATC
>chr11:118390621-118390829_0
CTGCTTTATTAAAGCATTTCTCTAAATATGTTTTAATCTTTTGGCCCCAGGAAGTCAGCATTTGACATGTTTAACTTCCT
>chr11:118390621-118390829_43
GCCCCAGGAAGTCAGCATTTGACATGTTTAACTTCCTGGCTTCTAAACATCGTCAGCCTCCTGAATACAACCCCAATGAT
>chr11:118391466-118391650_0
AAACATTATTTCCTGAAAAAAATTCGTTAATAGTATGTCTTATCTCTTAGGAGGGCAACTAGCATGGATCTGCCAATGCC
>chr11:118391466-118391650_104
GACTTCTAAGGAGGCAGTTGGTGTCTACAGGTATGACTAAAATTCTAGAAAGAATTACAGAAAACGAATGCAGTTTTTCA
>chr11:118391952-118392182_0
AACCTTACTTGCAAAATTTGTGTCTGACCTCTTTTCCATCTTTGTCCTAGGTCTCCCATCCATGGCCGGGGTCTTTTCTG
>chr11:118391952-118392182_38
TCTTTGTCCTAGGTCTCCCATCCATGGCCGGGGTCTTTTCTGTAAGAGAAACATTGATGCAGGTGAGATGGTGATTGAGT
>chr11:118391952-118392182_150
GACAAGCGGGAAAAGTATTACGACAGCAAGGTAAGTCTCCCACTTGCACTCACACAGTTCTTTTGTTTTGCTGTAGAAAG
>chr11:118392561-118397589_0
CTGAGTTTATAAGAAATGACAAGTTCTTCTCCCTTCTTCTGCATGTGCAGGGCATTGGTTGCTATATGTTCCGAATTGAT
>chr11:118392561-118397589_41
CATGTGCAGGGCATTGGTTGCTATATGTTCCGAATTGATGACTCAGAGGTAGTGGATGCCACCATGCATGGAAATGCTGC
>chr11:118392561-118397589_164
GTCATCAATATTGATGGGCAGAAGCACATTGTCATCTTTGCCATGCGTAAGATCTACCGAGGAGAGGAACTCACTTACGA
>chr11:118392561-118397589_205
CATGCGTAAGATCTACCGAGGAGAGGAACTCACTTACGACTATAAGTTCCCCATTGAGGATGCCAGCAACAAGCTGCCCT
>chr11:118392561-118397589_287
AACTGTGGCGCCAAGAAATGCCGGAAGTTCCTAAACTAAAGCTGCTCTTCTCCCCCAGTGTTGGAGTGCAAGGAGGCGGG
>chr11:118392561-118397589_328
CTGCTCTTCTCCCCCAGTGTTGGAGTGCAAGGAGGCGGGGCCATCCAAAGCAACGCTGAAGGCCTTTTCCAGCAGCTGGG
>chr11:118392561-118397589_451
CTGAGCTCTCTTATGTCCTATACTCACATCAGACATGTGATCATAGTCCCAGAGACAGAGTTGAGGTCTCGAAGAAAAGA
>chr11:118392561-118397589_492
CATAGTCCCAGAGACAGAGTTGAGGTCTCGAAGAAAAGATCCATGATCGGCTTTCTCCTGGGGCCCCTCCAATTGTTTAC
>chr11:118392561-118397589_615
GGAGCCTATTATAGAGGGTTGGTTATGTTGGGAGATTGGGCCTGAATTTCTCCACAGAAATAAGTTGCCATCCTCAGGTT
>chr11:118392561-118397589_656
CTGAATTTCTCCACAGAAATAAGTTGCCATCCTCAGGTTGGCCCTTTCCCAAGCACTGTAAGTGAGTGGGTCAGGCAAAG
>chr11:118392561-118397589_697
CCCTTTCCCAAGCACTGTAAGTGAGTGGGTCAGGCAAAGCCCCAAATGGAGGGTTGGTTAGATTCCTGACAGTTTGCCAG
>chr11:118392561-118397589_820
TGGTTTTCCCTACTATCCTCCCACTCGAGAGTTCACTTCTGGTTGGGAGACAGGATTCCTAGCACCTCCGGTGTCAAAAG
>chr11:118392561-118397589_861
GTTGGGAGACAGGATTCCTAGCACCTCCGGTGTCAAAAGGCTGTCATGGGGTTGTGCCAATTAATTACCAAACATTGAGC
>chr11:118392561-118397589_902
TGTCATGGGGTTGTGCCAATTAATTACCAAACATTGAGCCTGCAGGCTTTGAGTGGGAGTGTTGCCCCCAGGAGCCTTAT
>chr11:118392561-118397589_943
GCAGGCTTTGAGTGGGAGTGTTGCCCCCAGGAGCCTTATCTCAGCCAATTACCTTTCTTGACAGTAGGAGCGGCTTCCCT
>chr11:118392561-118397589_984
CAGCCAATTACCTTTCTTGACAGTAGGAGCGGCTTCCCTCTCCCATTCCCTCTTCACTCCCTTTTCTTCCTTTCCCCTGT
>chr11:118392561-118397589_1025
CCCATTCCCTCTTCACTCCCTTTTCTTCCTTTCCCCTGTCTTCATGCCACTGCTTTCCCATGCTTCTTTCGGGTTGTAGG
>chr11:118392561-118397589_1066
TCATGCCACTGCTTTCCCATGCTTCTTTCGGGTTGTAGGGGAGACTGACTGCCTGCTCAAGGACACTCCCTGCTGGGCAT
>chr11:118392561-118397589_1189
GGTGGGGAAGTGGACAGGAGCCATTGGTCATAACCAGACAGAATTTGGAAACATTTTCATAAAGCTCCATGGAGAGTTTT
>chr11:118392561-118397589_1230
AATTTGGAAACATTTTCATAAAGCTCCATGGAGAGTTTTAAAGAAACATATGTAGCATGATTTTGTAGGAGAGGAAAAAG
>chr11:118392561-118397589_1271
AGAAACATATGTAGCATGATTTTGTAGGAGAGGAAAAAGATTATTTAAATAGGATTTAAATCATGCAACAACGAGAGTAT
>chr11:118392561-118397589_1394
ACTTTATTTTCCCCTTGTTAAGACATAGGAAGACTTAATTTTTAAACGGTCAGTGTCCAGTTGAAGGCAGAACACTAATC
>chr11:118392561-118397589_1435
TTAAACGGTCAGTGTCCAGTTGAAGGCAGAACACTAATCAGATTTCAAGGCCCACAACTTGGGGACTAGACCACCTTATG
>chr11:118392561-118397589_1558
AATTCAATGACACTACTGCCCTGATTACTCCTTAGGATGTGGTCAAAACAGCATCAAATGTTTCTTCTCTTCCTTTCCCC
>chr11:118392561-118397589_1599
GTCAAAACAGCATCAAATGTTTCTTCTCTTCCTTTCCCCAAGACAGAGTCCTGAACCTGTTAAATTAAGTCATTGGATTT
>chr11:118392561-118397589_1722
GTAAATATATTTTGTATATTTTTCTATGAGAAGCACTTCATAGGGAGAAGCACTTATGACAAGGCTATTTTTTAAACCGC
>chr11:118392561-118397589_1763
AGGGAGAAGCACTTATGACAAGGCTATTTTTTAAACCGCGGTATTATCCTAATTTAAAAGAAGATCGGtttttaataatt
>chr11:118392561-118397589_1927
GGTGTACTTTTTGTTGTTTAATGTGTAGCTTGTTTGTGCCCTGTTGACATAAATGTTTCCTGGGTTTGCTCTTTGACAAT
>chr11:118392561-118397589_2050
TCCTTCCCCTATTGAAGCTCCTCAAAAGGCTACAGTAATATCTTGATACAACAGATTCTCTTCTTTCCCGCCTCTCTCCT
>chr11:118392561-118397589_2173
ATTTCCCTCATCTTTCTTACTTCAGAGTTAGCAAACAACAAGTTGAATGGCAACTTGACATTTTTGCATCACCATCTGCC
>chr11:118392561-118397589_2214
GTTGAATGGCAACTTGACATTTTTGCATCACCATCTGCCTCATAGGCCACTCTTTCCTTTCCCTCTGCCCACCAAGTCCT
>chr11:118392561-118397589_2337
GGGCAGCCTGTTGAAACTGAAGCACAGTCTGACCACTCACGATAAAGCAGATTTTTCTCTGCCTCTGCCACAAGGTTTCA
>chr11:118392561-118397589_2378
ATAAAGCAGATTTTTCTCTGCCTCTGCCACAAGGTTTCAGAGTAGTGTAGTCCAAGTAGAGGGTGGGGCACCCTTTTCTC
>chr11:118392561-118397589_2419
GTAGTGTAGTCCAAGTAGAGGGTGGGGCACCCTTTTCTCGCCGCAAGAAGCCCATTCCTATGGAAGTCTAGCAAAGCAAT
>chr11:118392561-118397589_2460
CGCAAGAAGCCCATTCCTATGGAAGTCTAGCAAAGCAATACGACTCAGCCCAGCACTCTCTGCCCCAGGACTCATGGCTC
>chr11:118392561-118397589_2501
GACTCAGCCCAGCACTCTCTGCCCCAGGACTCATGGCTCTGCTGTGCCTTCCATCCTGGGCTCCCTTCTCTCCTGTGACC
>chr11:118392561-118397589_2542
CTGTGCCTTCCATCCTGGGCTCCCTTCTCTCCTGTGACCTTAAGAACTTTGTCTGGTGGCTTTGCTGGAACATTGTCACT
>chr11:118392561-118397589_2583
AAGAACTTTGTCTGGTGGCTTTGCTGGAACATTGTCACTGTTTTCACTGTCATGCAGGGAGCCCAGCACTGTGGCCAGGA
>chr11:118392561-118397589_2624
TTTCACTGTCATGCAGGGAGCCCAGCACTGTGGCCAGGATGGCAGAGACTTCCTTGTCATCATGGAGAAGTGCCAGCAGG
>chr11:118392561-118397589_2747
CTTTTGCCCATGAACAAGATGCAGTGGCCCTAGGGGTTCCACTAGTGTCTGCTTTCCTTTATTATTGCACTGTGTGAGGT
>chr11:118392561-118397589_2788
CTAGTGTCTGCTTTCCTTTATTATTGCACTGTGTGAGGTTTTTTTGTAAATCCTTGTATTCCTATTTTTTTTAAAGAAAA
>chr11:118392561-118397589_2829
TTTTGTAAATCCTTGTATTCCTATTTTTTTTAAAGAAAAAAAAAAAACCTTAAGCTGCATTTGTTACTGAAATGATTAAT
>chr11:118392561-118397589_2870
AAAAAACCTTAAGCTGCATTTGTTACTGAAATGATTAATGCACTGATGGGTCCTGAATTCACCTTGAGAAAGACCCAAAG
>chr11:118392561-118397589_2911
ACTGATGGGTCCTGAATTCACCTTGAGAAAGACCCAAAGGCCAGTCAGGGGGTGGGGGGAACTCAGCTAAATAGACCTAG
>chr11:118392561-118397589_2952
CAGTCAGGGGGTGGGGGGAACTCAGCTAAATAGACCTAGTTACTGCCCTGCTAGGCCATGCTGTACTGTGAGCCCCTCCT
>chr11:118392561-118397589_2993
ACTGCCCTGCTAGGCCATGCTGTACTGTGAGCCCCTCCTCACTCTCTACCAACCCTAAACCCTGAGGACAGGGGAGGAAC
>chr11:118392561-118397589_3116
CTTTCCACCCCCTAATTGTCAACCACAAAAATGAGAAATTCCTCTTCTAGCTCAGCCTTGAGTCCATTGCCAAATTTTCA
>chr11:118392561-118397589_3239
ACAAGAGGGAAAGAAGGCAAAAACGGCACAGCTATCTCCAAACACATCTGAGTTCATTTCAAAAGTGACCAAGGGAATCT
>chr11:118392561-118397589_3280
ACACATCTGAGTTCATTTCAAAAGTGACCAAGGGAATCTCCGCACAAAAGTGCAGATTGAGGAATTGTGATGGGTCATTC
>chr11:118392561-118397589_3321
GCACAAAAGTGCAGATTGAGGAATTGTGATGGGTCATTCCCAAGAATCCCCCAAGGGGCATCCCAAATCCCTGAGGAGTA
>chr11:118392561-118397589_3362
AAGAATCCCCCAAGGGGCATCCCAAATCCCTGAGGAGTAACAGCTGCAAACCTGGTCAGTTCTCAGTGAGAGCCAGCTCA
>chr11:118392561-118397589_3403
AGCTGCAAACCTGGTCAGTTCTCAGTGAGAGCCAGCTCACTTATAGCTTTGCTGCTAGAACCTGTTGTGGCTGCATTTCC
>chr11:118392561-118397589_3444
TATAGCTTTGCTGCTAGAACCTGTTGTGGCTGCATTTCCTGGTGGCCAGTGACAACTGTGTAACCAGAATAGCTGCATGG
>chr11:118392561-118397589_3485
GTGGCCAGTGACAACTGTGTAACCAGAATAGCTGCATGGCGCTGACCCTTTGGCCGGAACTTGGTCTCTTGGCTCCCTCC
>chr11:118392561-118397589_3526
CTGACCCTTTGGCCGGAACTTGGTCTCTTGGCTCCCTCCTTGGCCACCCACCACCTCTCGCACAGCCCCTCTGTTTTTAC
>chr11:118392561-118397589_3567
GGCCACCCACCACCTCTCGCACAGCCCCTCTGTTTTTACACCAATAACAAGAATTAAGGGGGAAGCCCTGGCAGCTATAC
>chr11:118392561-118397589_3813
TATTCTAATGAATGTATCTTTCTAAAGGACTGACGTTCAATCAAATATCTGAAAATACTAAAGGTCAAAACCTTGTCAGA
>chr11:118392561-118397589_3854
CAAATATCTGAAAATACTAAAGGTCAAAACCTTGTCAGATGTTAACTTCTAAGTTCGGTTTGGGATTTTTTTTTTTTAAT
>chr11:118392561-118397589_3895
TTAACTTCTAAGTTCGGTTTGGGATTTTTTTTTTTTAATAGAAATCAAGTTGTTTTTGTTTTTAAGGAAAAGCGGGTCAT
>chr11:118392561-118397589_3936
AAATCAAGTTGTTTTTGTTTTTAAGGAAAAGCGGGTCATTGCAAAGGGCTGGGTGTAATTTTATGTTTCATTTCCTTCAT
>chr11:118392561-118397589_3977
CAAAGGGCTGGGTGTAATTTTATGTTTCATTTCCTTCATTTTAAAGCAATACAAGGTTATGGAGCAGATGGTTTTGTGCC
>chr11:118392561-118397589_4059
ATCATGAATACTAGTCAAGTCACACACTCTGGAAACTTGCAACTTTTTGTTTGTTTTGGTTTTCAAATAAATATAAATAT
>chr11:118392561-118397589_4100
ACTTTTTGTTTGTTTTGGTTTTCAAATAAATATAAATATGATATATATAGGAACTAATATAGTAATGCACCATGTAACAA
>chr11:118392561-118397589_4141
TATATATAGGAACTAATATAGTAATGCACCATGTAACAAAGCCTAGTTCAGTCCATGGCTTTTAATTCTCTTAACACTAT
>chr11:118392561-118397589_4182
CCTAGTTCAGTCCATGGCTTTTAATTCTCTTAACACTATAGATAAGGATTGTGTTACAGTTGCTAGTAGCGGCAGGAAGA
>chr11:118392561-118397589_4305
CTAACCATAAAGGAATGGTAGAACAGTCCATTCCTCGGATCAGAGAAAAATGCAGACATGGTGTCACCTGGATTTTTTTC
>chr11:118392561-118397589_4387
CCCATGAATGTTGCCAGTCAGTACCTGTCCTCCTTGTTTCTCTATTTTTGGTTATGAATGTTGGGGTTACCACCTGCATT
>chr11:118392561-118397589_4510
AGGTACTCTAGTTCTGTCTTTCAACCAAGAAAATAGAATTGTGGTGTTTCTTTTATTGAACTTTTAACAGTCTCTTTAGT
>chr11:118392561-118397589_4551
TGGTGTTTCTTTTATTGAACTTTTAACAGTCTCTTTAGTAAATACAGGTAGTTGAATAATTGTTTCAAGAGCTCAACAGA
>chr11:118392561-118397589_4592
ATACAGGTAGTTGAATAATTGTTTCAAGAGCTCAACAGATGACAAGCTTCTTTTCTAGAAATAAGACATTTTTTGACAAC
>chr11:118392561-118397589_4633
ACAAGCTTCTTTTCTAGAAATAAGACATTTTTTGACAACTTTATCATGTATAACAGATCTGTTTTTTTTCCTTGTGTTCT
>chr11:118392561-118397589_4674
TATCATGTATAACAGATCTGTTTTTTTTCCTTGTGTTCTTCCAAGCTTCTGGTTAGAGAAAAAGAGAAAAAAAAAAAAGG
>chr11:118392561-118397589_4715
CAAGCTTCTGGTTAGAGAAAAAGAGAAAAAAAAAAAAGGAAAATGTGTCTAAAGTCCATCAGTGTTAACTCCCTGTGACA
>chr11:118392561-118397589_4756
AATGTGTCTAAAGTCCATCAGTGTTAACTCCCTGTGACAGGGATGAAGGAAAATACTTTAATAGTTCAAAAAATAATAAT
>chr11:118392561-118397589_4797
GATGAAGGAAAATACTTTAATAGTTCAAAAAATAATAATGCTGAAAGCTCTCTACGAAAGACTGAATGTAAAAGTAAAAA
>chr11:118392561-118397589_4838
TGAAAGCTCTCTACGAAAGACTGAATGTAAAAGTAAAAAGTGTACATAGTTGTAAAAAAAAGGAGTTTTTAAACATGTTT
>chr11:118392561-118397589_4879
GTACATAGTTGTAAAAAAAAGGAGTTTTTAAACATGTTTATTTTCTATGCACTTTTTTTTATTTAAGTGATAGTTTAATT
>chr11:118392561-118397589_4920
TTTCTATGCACTTTTTTTTATTTAAGTGATAGTTTAATTAATAAACATGTCAAGTTTATTGCTGCACATGGTTAAGCTTC
>chr11:125494980-125495957_0
TTGAGTCTCTTTCCTCAGAATTTACTTTTCCACTTAAATGACGTACGCAGCTTTTAAATTTGCGTTGTAAGATTTATTTT
>chr11:125494980-125495957_43
TACGCAGCTTTTAAATTTGCGTTGTAAGATTTATTTTGGCTCTCCCCGCCTGTTCTTTGCACATTAAAAATGAAAAAGTT
>chr11:125494980-125495957_86
CCCCGCCTGTTCTTTGCACATTAAAAATGAAAAAGTTTGTAGAACTAAGCTAAGCAGATGGTCTTCCTGCAAAAAGACCG
>chr11:125494980-125495957_172
AGTAAAGCATTGTTTTGGAGCTGGTTCACAGAAAAAAGGCAAAACTGGTTATCCTGACTTCAAGCTCCAACATAAACTGC
>chr11:125494980-125495957_215
ACTGGTTATCCTGACTTCAAGCTCCAACATAAACTGCTCGCTTTCTCCGGGAAACTTGCCCCGCCACACACACTTGACTG
>chr11:125494980-125495957_258
TCTCCGGGAAACTTGCCCCGCCACACACACTTGACTGCGTGGCCAGTTCTTTCGAAGCCTCTCGCTCCCAACACGGAGTT
>chr11:125494980-125495957_301
CAGTTCTTTCGAAGCCTCTCGCTCCCAACACGGAGTTCCTCCCATTTCTTCACAGTCGGCTCTCAGCAGCTGCTGCTGGT
>chr11:125494980-125495957_344
ATTTCTTCACAGTCGGCTCTCAGCAGCTGCTGCTGGTTTCTCGGCTCCAGCACCACGAGTACCGCACTCTGAGGTTTACA
>chr11:125494980-125495957_387
GCTCCAGCACCACGAGTACCGCACTCTGAGGTTTACAAAGCACTCTGCTTCACCGACTGTGATCCTCACAGTCCTGTCCG
>chr11:125494980-125495957_430
TCTGCTTCACCGACTGTGATCCTCACAGTCCTGTCCGGTGGCCTCACGCAGGTGGCGGTGCAGCCTTTCAGGCCCAGAGC
>chr11:125494980-125495957_473
TCACGCAGGTGGCGGTGCAGCCTTTCAGGCCCAGAGCGGCCAGGAGCGAAGCCCGCAGCCCCGCCTGGAAGCGCAGCGCG
>chr11:125494980-125495957_516
GAGCGAAGCCCGCAGCCCCGCCTGGAAGCGCAGCGCGGTCGGTCGCGCGCCCCTGAGGCTTGGAGGCCTGGGCTTCCCCC
>chr11:125494980-125495957_559
CGCGCGCCCCTGAGGCTTGGAGGCCTGGGCTTCCCCCAGCAGCGCTCGAGCACCGCCCAGTCGAGCCTCACACCGGATGC
>chr11:125494980-125495957_602
GCTCGAGCACCGCCCAGTCGAGCCTCACACCGGATGCCACTTCATATTTGGGCCCAGAGCTCAATTCGCGCCGATGCGGT
>chr11:125494980-125495957_645
ATATTTGGGCCCAGAGCTCAATTCGCGCCGATGCGGTCCGCCGTCCTTAAATCTCTTCAGCCAGGATCTCTCCCCGACTG
>chr11:125494980-125495957_688
TCCTTAAATCTCTTCAGCCAGGATCTCTCCCCGACTGCAAAGCAGCCCTGGGCGGGAGCGGCAACATCTCCACGTCACCC
>chr11:125494980-125495957_731
AGCCCTGGGCGGGAGCGGCAACATCTCCACGTCACCCTTTTGGAGCCGCCGACATTCAGAGGGGCAGGACACGGGAACGC
>chr11:125494980-125495957_774
AGCCGCCGACATTCAGAGGGGCAGGACACGGGAACGCGCGCTGTCTTGCTTTACGGCGCGGGTGCGCGAGTTTGCGGCAG
>chr11:125494980-125495957_817
TCTTGCTTTACGGCGCGGGTGCGCGAGTTTGCGGCAGCGTGACGCCCTCAAGTTTTGGCGGGAAAAGCGCTGCATTTGGA
>chr11:125496068-125496587_0
CCAGGAGGTTCCCGTTGTGGGGGCGGGGGCAGGAGGGACTAACCCGCTGCTAGCTAAGAACCCCAAGGAAGAGTCCCAGC
>chr11:125496068-125496587_44
CGCTGCTAGCTAAGAACCCCAAGGAAGAGTCCCAGCCCTTCCTTTCGCCTCTGGGGGCAGTTTGGCCCCGCCCCGGCCTT
>chr11:125496068-125496587_176
AGGAGGCGCTGCCGCAGGCGTTTTCTGCCCCATACCGCTCCCTATATCCTCTTCCTCTCTTCCCCAGACCCCCACCTCTC
>chr11:125496068-125496587_308
TAACAACAATTAATTTCCTCTGGGGCCTGAGGAGGGCAGAATTTCAACCTTCGGTGTGCTTGGGAGTGGCGATTGTGATT
>chr11:125496068-125496587_396
AAAATGGTCAGGTTTAGAATAGTTGTTCGTGGTTGAAAGACTTGGATAAATGTGGATGAGATAGAAGGGGAAGGCAAGAG
>chr11:125496593-125496778_0
CACTGGTGATCTTACACTCTACATCTTTTCTGGATTCCTGCCTTTTACAGCCGAGGTGCTCGGTGGAGTCATGGCAGTGC
>chr11:125496593-125496778_105
GCAAACCCTGGGAGAAGGTGCCTATGGAGAGTGAGTTCTTTTAAGCTTGCCTTCGTTTTCTGAGTGCATATTCATTGTTT
>chr11:125497451-125497775_0
GTTTTAGAAGAAATGGAATTCTGTAATGTTAAAACTCTTTTCCTTTTTAGAGTTCAACTTGCTGTGAATAGAGTAACTGA
>chr11:125497451-125497775_82
AAGCAGTCGCAGTGAAGATTGTAGATATGAAGCGTGCCGTAGACTGTCCAGAAAATATTAAGAAAGAGATCTGTATCAAT
>chr11:125497451-125497775_123
GACTGTCCAGAAAATATTAAGAAAGAGATCTGTATCAATAAAATGCTAAATCATGAAAATGTAGTAAAATTCTATGGTCA
>chr11:125497451-125497775_164
AATGCTAAATCATGAAAATGTAGTAAAATTCTATGGTCACAGGAGAGAAGGCAATATCCAATATTTATTTCTGGAGTACT
>chr11:125497451-125497775_205
GGAGAGAAGGCAATATCCAATATTTATTTCTGGAGTACTGTAGTGGAGGAGAGCTTTTTGACAGAATAGGTATGGAAGaa
>chr11:125499076-125499405_0
TGCTACCTGATTATATTTAGTCAATAAACTTACTTTCATATTTGTTTTAGAGCCAGACATAGGCATGCCTGAACCAGATG
>chr11:125499076-125499405_84
GAGATTCTTCCATCAACTCATGGCAGGGGTGGTAGGTATAGTTGTCTATTTCCCTTTTACTTAAAATTAGAGTGAATACA
>chr11:125499076-125499405_126
TGTCTATTTCCCTTTTACTTAAAATTAGAGTGAATACATTACATTACCAAATTCTAGTGTGTTTCTCTCTGCATCCCTCT
>chr11:125499076-125499405_168
ATTACCAAATTCTAGTGTGTTTCTCTCTGCATCCCTCTTAGGTTTATCTGCATGGTATTGGAATAACTCACAGGGATATT
>chr11:125499076-125499405_210
TTTATCTGCATGGTATTGGAATAACTCACAGGGATATTAAACCAGAAAATCTTCTGTTGGATGAAAGGGGTAAGTTTAGC
>chr11:125503007-125503296_0
TATTTGCAAAACATTTTTATTCAGTGTCATCTTTTTTTCTTTTGGTTTAGATAACCTCAAAATCTCAGACTTTGGCTTGG
>chr11:125503007-125503296_42
TGGTTTAGATAACCTCAAAATCTCAGACTTTGGCTTGGCAACAGTATTTCGGTATAATAATCGTGAGCGTTTGTTGAACA
>chr11:125503007-125503296_84
AGTATTTCGGTATAATAATCGTGAGCGTTTGTTGAACAAGATGTGTGGTACTTTACCATATGTTGCTCCAGAACTTCTGA
>chr11:125503007-125503296_209
GAATAGTACTTACTGCAATGCTCGCTGGAGGTAAGAGCTATTTAATCATGGTAAAACTCCTATAAAAAGTCAGATTAGTT
>chr11:125505273-125505478_0
ATCTTTATAATAAGAACATTTAAAAAAACTGGGACTTGCTTTGTTTTTAGAATTGCCATGGGACCAACCCAGTGACAGCT
>chr11:125505273-125505478_84
GGAGTATTCTGACTGGAAAGAAAAAAAAACATACCTCAACCCTTGGAAAAAAATCGATTCTGCTCCTCTAGGTAACTGAA
>chr11:125505273-125505478_125
CTTGGAAAAAAATCGATTCTGCTCCTCTAGGTAACTGAATTATCTTGAGTGAAAGAGTACCGATTTCTTGGATATGAAGT
>chr11:125507293-125507489_0
CTTCTCTAACATGATTCTTTCGTGAATGTTGTCGTAATGTTTGTTTTTAGCTCTGCTGCATAAAATCTTAGTTGAGAATC
>chr11:125507293-125507489_39
TTTGTTTTTAGCTCTGCTGCATAAAATCTTAGTTGAGAATCCATCAGCAAGAATTACCATTCCAGACATCAAAAAAGATA
>chr11:125507293-125507489_78
TCCATCAGCAAGAATTACCATTCCAGACATCAAAAAAGATAGATGGTACAACAAACCCCTCAAGAAAGGTAATATCCTTA
>chr11:125507293-125507489_116
ATAGATGGTACAACAAACCCCTCAAGAAAGGTAATATCCTTAAACTACAAGTTTGTTTGTTTTTCTGTGGAAGAAAAGGT
>chr11:125513636-125513845_0
CATACTTGCATAGAAGACTTGAAAGCATTTGTATTTGTTTTCTTTTTTAGGGGCAAAAAGGCCCCGAGTCACTTCAGGTG
>chr11:125513636-125513845_129
GGACTTCTCTCCAGTAAACAGTGCTTCTAGGTAAGACTGATAAAGATTGAGTAGTTTTTGATTGTAGTATTCCCCATGAA
>chr11:125513935-125514213_0
ATAGATTTTATTTTATTAAATGTATGTTTCTTTCTGTCTTAATGCCTCAGTGAAGAAAATGTGAAGTACTCCAGTTCTCA
>chr11:125513935-125514213_120
CCCTCATACATTGATAAATTGGTACAAGGGATCAGCTTTTCCCAGCCCACATGTCCTGATCATATGCTTTTGAATAGTCA
>chr11:125513935-125514213_198
CAGTTACTTGGCACCCCAGGATCCTCACAGGTGAGGGAATTTAATTTTTTAAAAGTAATGGCAGCTCTTTATTTTTTATT
>chr11:125514356-125514588_0
TGTCTTTAGTCCTAATGGATTTATTCATTTGTCTTCTGTTTGACATGTAGAACCCCTGGCAGCGGTTGGTCAAAAGAATG
>chr11:125514356-125514588_114
CTTATCAATGCCTGAAAGAGACTTGTGAGAAGTTGGGCTATCAATGGAAGAAAAGTTGTATGAATCAGGTGTGTTTCATT
>chr11:125514356-125514588_152
TATCAATGGAAGAAAAGTTGTATGAATCAGGTGTGTTTCATTGATTTTCATTATACCTTTTCCTGAAGAAGAATTTAAAT
>chr11:125523590-125523792_0
gtttaTTATCTACTCACCCATGTGGCTTAACCTTATTTTTGTTGCCTTAGGTTACTATATCAACAACTGATAGGAGAAAC
>chr11:125523590-125523792_41
TTGCCTTAGGTTACTATATCAACAACTGATAGGAGAAACAATAAACTCATTTTCAAAGTGAATTTGTTAGAAATGGATGA
>chr11:125523590-125523792_82
TAAACTCATTTTCAAAGTGAATTTGTTAGAAATGGATGATAAAATATTGGTTGACTTCCGGCTTTCTAAGGTATTTTTAT
>chr11:125523590-125523792_122
AAAATATTGGTTGACTTCCGGCTTTCTAAGGTATTTTTATGTTTTATTGTATTCTTTCTATGGAAATATTTCTATATGAA
>chr11:125525069-125527099_0
tgtttttgtttttgttttGACATAATTTTTTAATACTATTTCTAATATAGGGTGATGGATTGGAGTTCAAGAGACACTTC
>chr11:125525069-125527099_41
CTAATATAGGGTGATGGATTGGAGTTCAAGAGACACTTCCTGAAGATTAAAGGGAAGCTGATTGATATTGTGAGCAGCCA
>chr11:125525069-125527099_164
GGAATCCTGGTGAATATAGTGCTGCTATGTTGACATTATTCTTCCTAGAGAAGATTATCCTGTCCTGCAAACTGCAAATA
>chr11:125525069-125527099_205
TTCCTAGAGAAGATTATCCTGTCCTGCAAACTGCAAATAGTAGTTCCTGAAGTGTTCACTTCCCTGTTTATCCAAACATC
>chr11:125525069-125527099_246
AGTTCCTGAAGTGTTCACTTCCCTGTTTATCCAAACATCTTCCAATTTATTTTGTTTGTTCGGCATACAAATAATACCTA
>chr11:125525069-125527099_287
CCAATTTATTTTGTTTGTTCGGCATACAAATAATACCTATATCTTAATTGTAAGCAAAACTTTGGGGAAAGGATGAATAG
>chr11:125525069-125527099_328
TCTTAATTGTAAGCAAAACTTTGGGGAAAGGATGAATAGAATTCATTTGATTATTTCTTCATGTGTGTTTAGTATCTGAA
>chr11:125525069-125527099_369
TTCATTTGATTATTTCTTCATGTGTGTTTAGTATCTGAATTTGAAACTCATCTGGTGGAAACCAAGTTTCAGGGGACATG
>chr11:125525069-125527099_410
TGAAACTCATCTGGTGGAAACCAAGTTTCAGGGGACATGAGTTTTCCAGCTTTTATACACACGTATCTCATTTTTATCAA
>chr11:125525069-125527099_451
TTTTCCAGCTTTTATACACACGTATCTCATTTTTATCAAAACATTTTGTTTAATTCAAAAAGTACATATTCCATGTTGAT
>chr11:125525069-125527099_492
CATTTTGTTTAATTCAAAAAGTACATATTCCATGTTGATTTAATTCTAAGATGAACCAATAAAGACATAATTCTTGTGAC
>chr11:125525069-125527099_533
AATTCTAAGATGAACCAATAAAGACATAATTCTTGTGACTTTTGGACAGTAGATTTATCAGTCTGTGAAGCGAAGCCAGC
>chr11:125525069-125527099_574
TTGGACAGTAGATTTATCAGTCTGTGAAGCGAAGCCAGCTTCAAAACATATCCCCAAGATTTGTACTTATATTTTCAAAA
>chr11:125525069-125527099_615
CAAAACATATCCCCAAGATTTGTACTTATATTTTCAAAAGGGCCTGGCCAGTTATATAAACCTGTTTTTGAATTATAATG
>chr11:125525069-125527099_656
GCCTGGCCAGTTATATAAACCTGTTTTTGAATTATAATGATTAATTAAAATTGCAAGTAGGTGTTTTTTCCAGTGTAGTT
>chr11:125525069-125527099_697
TAATTAAAATTGCAAGTAGGTGTTTTTTCCAGTGTAGTTAGTAAAATACTTGTATTTTACAGTGTTGCATAAACTCTAGT
>chr11:125525069-125527099_738
TAAAATACTTGTATTTTACAGTGTTGCATAAACTCTAGTGCTTAACTAACTTTACTCTAAAAATTACTGTTGAACATCTT
>chr11:125525069-125527099_779
TTAACTAACTTTACTCTAAAAATTACTGTTGAACATCTTAAATATTTTTCTATATTTTCTACTTTCATAGCCATATTTTA
>chr11:125525069-125527099_820
ATATTTTTCTATATTTTCTACTTTCATAGCCATATTTTAACCTTTTCAACTTACTGGTGACCAAGCTTTTAGGTGATAAA
>chr11:125525069-125527099_861
CTTTTCAACTTACTGGTGACCAAGCTTTTAGGTGATAAAGAATAAAAGAGGGAAGGGAAGAGTAAGGAAGCTATAAGAAA
>chr11:125525069-125527099_902
ATAAAAGAGGGAAGGGAAGAGTAAGGAAGCTATAAGAAAAATAGATCTGATTCTTTGTTCCTTTACCTGTTAGACTTACA
>chr11:125525069-125527099_943
TAGATCTGATTCTTTGTTCCTTTACCTGTTAGACTTACAAAAAGTTTGTTTTTCTAATAAAATTTGTATCAACTTTGGGG
>chr11:125525069-125527099_1189
TAAAATTGTAAAACATTATAAAATTAATCAGTTATTTTAATCTGAAGCCAAGAACATGTAGAATGTTATGATTAGAGTTT
>chr11:125525069-125527099_1230
CTGAAGCCAAGAACATGTAGAATGTTATGATTAGAGTTTATCACATATTAATGTATACTGGCAAATTGTGTTACTGGAGT
>chr11:125525069-125527099_1271
CACATATTAATGTATACTGGCAAATTGTGTTACTGGAGTATACCCATAGGAGGAATAAATTCAAACCTGTTTTATTTATT
>chr11:125525069-125527099_1312
ACCCATAGGAGGAATAAATTCAAACCTGTTTTATTTATTTGAACCTATTTACGGTATGCTTAAGAATTGAATCAGTATAA
>chr11:125525069-125527099_1353
AACCTATTTACGGTATGCTTAAGAATTGAATCAGTATAAATTCTCAAATATGGGAGAAATTTTGTTCTTGAGAATTATCT
>chr11:125525069-125527099_1394
TCTCAAATATGGGAGAAATTTTGTTCTTGAGAATTATCTGAGTCATTAATATTTTTCAAAAACAGCTCtcactgacttga
>chr11:125525069-125527099_1599
catctcagAAATGTTACTTCCTCTGCAAAGTCTTTCCCTGACTTATCTAAAATAATAACCTCCTCTGTTTGCTGTGGGAA
>chr11:125525069-125527099_1640
CTTATCTAAAATAATAACCTCCTCTGTTTGCTGTGGGAATTTGTATAGAATGGTGGGAAAATTTCAAGTTTCATATTTGG
>chr11:125525069-125527099_1681
TGTATAGAATGGTGGGAAAATTTCAAGTTTCATATTTGGATTAGCTCTGACATTTATTTATCTGAACACTGGTAATTGCC
>chr11:125525069-125527099_1722
TAGCTCTGACATTTATTTATCTGAACACTGGTAATTGCCTCAGTAAAGACACTGATAATAAGTACCTTTTAGAGTTATTT
>chr11:125525069-125527099_1763
AGTAAAGACACTGATAATAAGTACCTTTTAGAGTTATTTTAATCTTTAATGCTTTAATGTGTAGGAAGAGTATAGTGTCC
>chr11:125525069-125527099_1804
ATCTTTAATGCTTTAATGTGTAGGAAGAGTATAGTGTCCTGTTTTGCACAGAAAGGCATTCTGTAAATAATAAGTTGCCT
>chr11:125525069-125527099_1845
TTTTGCACAGAAAGGCATTCTGTAAATAATAAGTTGCCTTAATTTTCCTGTAATGTTCATTATATTGTTGTGGGAAGGTA
>chr11:125525069-125527099_1886
ATTTTCCTGTAATGTTCATTATATTGTTGTGGGAAGGTATTTACTCCTATTATTAAAAATAAAAATGTGTAAAATTTACT
>chr11:125525069-125527099_1927
TACTCCTATTATTAAAAATAAAAATGTGTAAAATTTACTACCTGAAGATAACAGTTCAAATTTTGATGGAAAAATCAACC
>chr11:125525069-125527099_1950
ATGTGTAAAATTTACTACCTGAAGATAACAGTTCAAATTTTGATGGAAAAATCAACCTATGCTtgtgtgtgtgtgtgtgt
>chr11:125545772-125546201_0
AGAATAAAGAATTCTATTCtttattttctttctttctttattttttttagatggagtttcactcttgtctcccaggctgg
>chr11:125545772-125546201_308
gtgtgagccacctcgcctggcAAGGGATTCTGTTCTTAGTCCTTGAAAAAATAAAGTTCTGAATCTTCAAGTTCCTTGAT
>chr11:125545772-125546201_349
CTTGAAAAAATAAAGTTCTGAATCTTCAAGTTCCTTGATTCTTTCCTGGGCCCCTGTCATTCCAACTGCCCCCTACCAGA
>chr12:25357672-25362895_0
TTTGGTATATTAACAGCACATACTCAAGGTTCACTACAAAACAAACAGTTCCTGGTAATGATTTAAATGTAGTTATAGAA
>chr12:25357672-25362895_41
CAAACAGTTCCTGGTAATGATTTAAATGTAGTTATAGAAATAAATAATATGTATGGAGTCATTACTTCTGACCTTGAAAT
>chr12:25357672-25362895_82
AAATAATATGTATGGAGTCATTACTTCTGACCTTGAAATAGCCTGCTGGTGACTGGCATTAACATACATAACTAACTATT
>chr12:25357672-25362895_123
CCTGCTGGTGACTGGCATTAACATACATAACTAACTATTCAATTATTTCCATTATTAATGTTGCTGCTGCTACCTTTGGG
>chr12:25357672-25362895_205
TAAAACCAAGTCACCTGTTGTGTATCAATTACCTTCTTTGATAAAAGGAAATAAATAAATAATGTTATCCTATTTTTTTG
>chr12:25357672-25362895_246
TAAAAGGAAATAAATAAATAATGTTATCCTATTTTTTTGTCATAAAGGCAGATTTGTTTTGCATCTACTTCTAAATATGG
>chr12:25357672-25362895_287
ATAAAGGCAGATTTGTTTTGCATCTACTTCTAAATATGGTTTTAAGTTTAAGCAAACACGCCTTTACATAATATCCACAG
>chr12:25357672-25362895_328
TTAAGTTTAAGCAAACACGCCTTTACATAATATCCACAGCACCTTTTAGAAATAAAGGATACTTCTAACAAGCTGCATAA
>chr12:25357672-25362895_369
CCTTTTAGAAATAAAGGATACTTCTAACAAGCTGCATAAAAGATTCACTGGTATACTATAGTGTCTATGGCTTATAAAGT
>chr12:25357672-25362895_410
GATTCACTGGTATACTATAGTGTCTATGGCTTATAAAGTATTCCATATCCATTTCGGGGCAAACAGTTCAAATTTCATGA
>chr12:25357672-25362895_451
TCCATATCCATTTCGGGGCAAACAGTTCAAATTTCATGAATAAATACACACTCATAGTCACTGTAACTATTTTTATTACA
>chr12:25357672-25362895_492
AAATACACACTCATAGTCACTGTAACTATTTTTATTACATTACAATAATTAGGAGTAGTACAGTTCATGACAAAAATATT
>chr12:25357672-25362895_533
ACAATAATTAGGAGTAGTACAGTTCATGACAAAAATATTACAAATTTTAGATCACTTCACAGCACATACTCCTATAAACA
>chr12:25357672-25362895_574
AAATTTTAGATCACTTCACAGCACATACTCCTATAAACATTTAAAAGTTAATTTCAATTAAAAGAGTGGTCATTTTTAAT
>chr12:25357672-25362895_615
TAAAAGTTAATTTCAATTAAAAGAGTGGTCATTTTTAATGTTTGATATGACCAACATTCCTAGGTCAGCGCAACCAAATG
>chr12:25357672-25362895_738
AGCACAATGTACAAAATGTGCATGTTTCAGTTTACACTATACAAAAATAGTTAAAATACATTCCAGGTAAACATGTTACA
>chr12:25357672-25362895_779
CAAAAATAGTTAAAATACATTCCAGGTAAACATGTTACATTAAGAAATAGTACTAGTAAGAAATTGGCACTCAAAGGAAA
>chr12:25357672-25362895_820
AAGAAATAGTACTAGTAAGAAATTGGCACTCAAAGGAAAAATGCAAAAGTATTTTCAACATGAAAACACAAGACAGTGGA
>chr12:25357672-25362895_861
TGCAAAAGTATTTTCAACATGAAAACACAAGACAGTGGAATTGGAAACTTTCGGATAAAACACTGTAACCCAGTTAGCTC
>chr12:25357672-25362895_984
GATAACTTTTTTTTCCCCTAAATTCATCTAAATTACCTATCATTATCCCAAACAGGCACTTCAAACTATTAAACTAAAAC
>chr12:25357672-25362895_1025
ATTATCCCAAACAGGCACTTCAAACTATTAAACTAAAACACAGATCTTAATCTAGTTATGACTATTCTTCAAGAACTCAT
>chr12:25357672-25362895_1066
AGATCTTAATCTAGTTATGACTATTCTTCAAGAACTCATGTGAGTATCTTTCTTTAGAAAGAAAGTTTCATTTTATGACA
>chr12:25357672-25362895_1107
GAGTATCTTTCTTTAGAAAGAAAGTTTCATTTTATGACAGCTATTCAGTTTCTCAATGCAGAATTCATGCTATCCAGTAT
>chr12:25357672-25362895_1148
TATTCAGTTTCTCAATGCAGAATTCATGCTATCCAGTATTAACACAGAAGTTACTAAATATAAATTCAGCTTTAAGGTAA
>chr12:25357672-25362895_1189
ACACAGAAGTTACTAAATATAAATTCAGCTTTAAGGTAACTGCTGGGTTCTAAAAAACATTACTACACAATTATCAAGAA
>chr12:25357672-25362895_1230
GCTGGGTTCTAAAAAACATTACTACACAATTATCAAGAAATCATTACTTTTTGACAAATGGAAATCTTCAGATAGTTTTT
>chr12:25357672-25362895_1271
CATTACTTTTTGACAAATGGAAATCTTCAGATAGTTTTTGCTGTCTAAAAAAAAATCCCCTAAAAAAAGTTATATACTGT
>chr12:25357672-25362895_1312
TGTCTAAAAAAAAATCCCCTAAAAAAAGTTATATACTGTTTGAAGAAAAAATGTTTAGAAGAAAAAAAAAATCAATGGAA
>chr12:25357672-25362895_1353
GAAGAAAAAATGTTTAGAAGAAAAAAAAAATCAATGGAATACAAATGAGATGAACTTGTGCAAACTGTAACTTAACATGC
>chr12:25357672-25362895_1394
CAAATGAGATGAACTTGTGCAAACTGTAACTTAACATGCCCCACAAAGTTTCTATGTATATATTAGGACAAAATTGTGCA
>chr12:25357672-25362895_1435
CACAAAGTTTCTATGTATATATTAGGACAAAATTGTGCAATGGTGACAACAGTTTTGATAACCTATAAAAGTTAGGTTCT
>chr12:25357672-25362895_1476
GGTGACAACAGTTTTGATAACCTATAAAAGTTAGGTTCTAAATTCCTATGCAGTGTGACTCAGTTAAATAGAGCCTAGAA
>chr12:25357672-25362895_1517
ATTCCTATGCAGTGTGACTCAGTTAAATAGAGCCTAGAATGCCTACTTGGGAACATTCACTCAAATGATACAATATACGT
>chr12:25357672-25362895_1558
CCTACTTGGGAACATTCACTCAAATGATACAATATACGTCTGCTATATTCTTCCACAAACATGTTAATGCCTAAGTCTAT
>chr12:25357672-25362895_1599
GCTATATTCTTCCACAAACATGTTAATGCCTAAGTCTATGTAATTTAGCTTTTTTTAAAAAAACTTCAACAAGGATTTTT
>chr12:25357672-25362895_1640
AATTTAGCTTTTTTTAAAAAAACTTCAACAAGGATTTTTGTCTTTAAGGCTGTAATAATTAGGTAACATTTATTTCTAGA
>chr12:25357672-25362895_1681
CTTTAAGGCTGTAATAATTAGGTAACATTTATTTCTAGAATTCTCCCCCTTTAAAATCTCTACAAAAACAAATCTTTTGT
>chr12:25357672-25362895_1722
TCTCCCCCTTTAAAATCTCTACAAAAACAAATCTTTTGTTAAACCATTCAAAGTTCACATAAAGGTAATTAACCACTACC
>chr12:25357672-25362895_1763
AACCATTCAAAGTTCACATAAAGGTAATTAACCACTACCTTAAAAAAATGCCCATCTACATCAAAAATTCAAGAGGCCTA
>chr12:25357672-25362895_1886
TCTTTCTCTGTGTAGAAACGAGGTACTGTGTAAGTCTTAACACCCTACCTAAACAGTGTTCCAAAGATCTGTAGTTTCAC
>chr12:25357672-25362895_1927
ACCCTACCTAAACAGTGTTCCAAAGATCTGTAGTTTCACATAGCAATTCAGAAATCATAGTGATTTTTACATAGAAGTTT
>chr12:25357672-25362895_1968
AGCAATTCAGAAATCATAGTGATTTTTACATAGAAGTTTCCTTGTCTGTGAACTAGTTCAGGCACCTGTTTATTTGTACC
>chr12:25357672-25362895_2009
TTGTCTGTGAACTAGTTCAGGCACCTGTTTATTTGTACCCAGATAAAACTATTAATTTTTAAGTATATTTTAATTACTTA
>chr12:25357672-25362895_2050
GATAAAACTATTAATTTTTAAGTATATTTTAATTACTTATGCAGAGAAAACTGGAATATTACACATTTGGGTCAATATGA
>chr12:25357672-25362895_2091
CAGAGAAAACTGGAATATTACACATTTGGGTCAATATGAATATCTGACATACACCTTAATGTGTACAGTAATTGTCCTAA
>chr12:25357672-25362895_2132
ATCTGACATACACCTTAATGTGTACAGTAATTGTCCTAAAAGAATCACAGTTATGCCAAATAAAAAAACAATATAATCAA
>chr12:25357672-25362895_2173
GAATCACAGTTATGCCAAATAAAAAAACAATATAATCAAGTTTATTCCTTTAAAACAATGAAGTGATTTACATAAAGTAG
>chr12:25357672-25362895_2214
TTATTCCTTTAAAACAATGAAGTGATTTACATAAAGTAGCTTGATCGAAGAGTTTCAGTGGAATCGTAGCAAAACAATTA
>chr12:25357672-25362895_2255
TGATCGAAGAGTTTCAGTGGAATCGTAGCAAAACAATTATAGAGCTGGCACAGAGACCAAACCCCTTCTTTGCAAAACTA
>chr12:25357672-25362895_2788
GTAAGCTTCATGAATTAAAGTATTTTTCATTGCATGAAGATTTCTGGTTACTAAAACAATGGAATGTATTACTGTTACCA
>chr12:25357672-25362895_2829
TTCTGGTTACTAAAACAATGGAATGTATTACTGTTACCAGGAGTAGTCCTAGTTATAGATTACCTAAGGAATTCTTTCAG
>chr12:25357672-25362895_2870
AGTAGTCCTAGTTATAGATTACCTAAGGAATTCTTTCAGCACTATCTTTATTAAATTCTCCTTCCACTGGATAGGGTTCT
>chr12:25357672-25362895_2911
CTATCTTTATTAAATTCTCCTTCCACTGGATAGGGTTCTGTCTATTCATACCAGGTTTGAAAAATCCTACTGTCGCTAAT
>chr12:25357672-25362895_3034
GAAAATTAGTGATTAGGTCAAATCCCTTTATGGTATCTGTCAGATTCTCTTGAGCCCTGAGGAAATAAGATGTAGGGCAT
>chr12:25357672-25362895_3075
AGATTCTCTTGAGCCCTGAGGAAATAAGATGTAGGGCATTTCTGATGTGACTCAGTGGGAAAACTTCATGGAGATATCCA
>chr12:25357672-25362895_3116
CTGATGTGACTCAGTGGGAAAACTTCATGGAGATATCCACAGCAGCAGTAAATCTTATGGTTAGGGGAATTACAAGTATT
>chr12:25357672-25362895_3239
AGATGACACTAATATGGAAGAAGAGTCCTAAAACGAGAATGGATATTCAAATATAAACTTCACCTCTTGCACAATTTTGC
>chr12:25357672-25362895_3280
GATATTCAAATATAAACTTCACCTCTTGCACAATTTTGCCCAAGACTGGCACTGAAGATGGTGTAACATAGGTTAAAAAT
>chr12:25357672-25362895_3321
AAGACTGGCACTGAAGATGGTGTAACATAGGTTAAAAATTTACAGATTGTGCTGAGCTTGACAAATAAGTGTATCCTTAT
>chr12:25357672-25362895_3362
ACAGATTGTGCTGAGCTTGACAAATAAGTGTATCCTTATGTAAATGGAATATAAATTACATAGTTGTAAAAAAAAAAAAC
>chr12:25357672-25362895_3649
tttaaaGCATTATTAAATATGGATCAGACTTGAAAAGTGTTTATGCAATGTTAATTTAACCAGTGTTAAGAGAACTAGCC
>chr12:25357672-25362895_3690
TATGCAATGTTAATTTAACCAGTGTTAAGAGAACTAGCCAAACCTAGAGATTGTAAAACTTTTTCACTTCATTGTTTAAA
>chr12:25357672-25362895_3731
ACCTAGAGATTGTAAAACTTTTTCACTTCATTGTTTAAAAAAAAAATTAATGTCTTGGCACACCACCACCCCAAAATCTC
>chr12:25357672-25362895_4100
GGCCCAAATAATCTTTTAATGTCACAAGCAGAATTAAAACTATCTTCAAAGACTCAAGTTGAAGAAAAGATTTAAAGTTA
>chr12:25357672-25362895_4141
ATCTTCAAAGACTCAAGTTGAAGAAAAGATTTAAAGTTATACTATGAAAGAGCAGTCTGACACAGGGAGACTACATTTAA
>chr12:25357672-25362895_4182
CTATGAAAGAGCAGTCTGACACAGGGAGACTACATTTAATTCCTATGAGAATTTTTTATACTTGTTAAAATCTTTTCAAT
>chr12:25357672-25362895_4223
CCTATGAGAATTTTTTATACTTGTTAAAATCTTTTCAATTATTATAAAAATTTAGTAGCATGTAAATATAGCCCCAAAAT
>chr12:25357672-25362895_4264
TTATAAAAATTTAGTAGCATGTAAATATAGCCCCAAAATGGTTGCTATAATAATCCCCATTTCATACTGGGTCTGCCTTA
>chr12:25357672-25362895_4305
TTGCTATAATAATCCCCATTTCATACTGGGTCTGCCTTAACAGGAAAAGCTATTAGGAGTCTTTATAGTAATTTATCTAA
>chr12:25357672-25362895_4346
AGGAAAAGCTATTAGGAGTCTTTATAGTAATTTATCTAATGTGAAAAGGAAATGGCCTTATAATAGTTTCCATTGCCTTG
>chr12:25357672-25362895_4469
ttttGGGGAGAGTGACCATGACTAATAGCAGTGGAAAGGAGACAAAACCTTTGTGAACAGTGTAACTTTACATTCATCAG
>chr12:25357672-25362895_4510
ACAAAACCTTTGTGAACAGTGTAACTTTACATTCATCAGGGATGACAAACTATAGGACATGATGCCTAGAAGAATCATCA
>chr12:25357672-25362895_4551
ATGACAAACTATAGGACATGATGCCTAGAAGAATCATCATCAGGAAGCCCATAAATTTGTGTTCCCTCAATGTTTCAGTA
>chr12:25357672-25362895_4592
AGGAAGCCCATAAATTTGTGTTCCCTCAATGTTTCAGTAAAAACCAATTAGAAGGTCTCAACTGAAATTAGTAATTAATC
>chr12:25357672-25362895_4633
AACCAATTAGAAGGTCTCAACTGAAATTAGTAATTAATCCATTTATGTGACTAGATAAAACACAGAATAGGGATGATTCA
>chr12:25357672-25362895_4674
TTTATGTGACTAGATAAAACACAGAATAGGGATGATTCAAAAGCTTCATTAATTTGTTTCACACCAACATTCACAATTGG
>chr12:25357672-25362895_4715
AGCTTCATTAATTTGTTTCACACCAACATTCACAATTGGTAAGAAAAATAAGAAGTAATCAACTGCATGCACCAAAAGCC
>chr12:25357672-25362895_4756
AGAAAAATAAGAAGTAATCAACTGCATGCACCAAAAGCCCCAAGACAGAAATCTTAGGTATTCAGTTTCTTTTTCACAGG
>chr12:25357672-25362895_4797
AAGACAGAAATCTTAGGTATTCAGTTTCTTTTTCACAGGCATTGCTAGTTCAAAAACCAAAACTCTGGGAATACTGGCAC
>chr12:25357672-25362895_4838
TTGCTAGTTCAAAAACCAAAACTCTGGGAATACTGGCACTTAGAGGAAAAAAAAACTTCCACTGTCATTTTAAAATAAGC
>chr12:25357672-25362895_4879
AGAGGAAAAAAAAACTTCCACTGTCATTTTAAAATAAGCATTTAAGGTAAAAGCTAACAGTCTGCATGGAGCAGGAAAAA
>chr12:25357672-25362895_4920
TTAAGGTAAAAGCTAACAGTCTGCATGGAGCAGGAAAAAAATTAGGTAATGCTAAAACAAATGCTAATAATTTAGTGTAA
>chr12:25357672-25362895_4961
TTAGGTAATGCTAAAACAAATGCTAATAATTTAGTGTAATGTACAAAAATTACCACTTGTACTAGTATGCCTTAAGAAAA
>chr12:25357672-25362895_5002
TACAAAAATTACCACTTGTACTAGTATGCCTTAAGAAAAAAGTACAAATTGTATTTACATAATTACACACTTTGTCTTTG
>chr12:25357672-25362895_5043
GTACAAATTGTATTTACATAATTACACACTTTGTCTTTGACTTCTTTTTCTTCTTTTTACCATCTTTGCTCATCTTTTCT
>chr12:25357672-25362895_5084
TTCTTTTTCTTCTTTTTACCATCTTTGCTCATCTTTTCTTTATGTTTTCGAATTTCTCGAACTAATGTATAGAAGGCATC
>chr12:25357672-25362895_5125
ATGTTTTCGAATTTCTCGAACTAATGTATAGAAGGCATCATCAACACCCTGAAATACATAAAAAGTATTAAAATGTGAAT
>chr12:25357672-25362895_5143
AACTAATGTATAGAAGGCATCATCAACACCCTGAAATACATAAAAAGTATTAAAATGTGAATATATACGATGGCTTCATG
>chr12:25368320-25368544_0
TAAAAGACATCTGCTTTCTGCCAAAATTAATGTGCTGAACTTAAACTTACCAGATTACATTATAATGCATTTTTTAATTT
>chr12:25368320-25368544_36
GAACTTAAACTTACCAGATTACATTATAATGCATTTTTTAATTTTCACACAGCCAGGAGTCTTTTCTTCTTTGCTGATTT
>chr12:25368320-25368544_72
TTTAATTTTCACACAGCCAGGAGTCTTTTCTTCTTTGCTGATTTTTTTCAATCTGTATTGTCGGATCTCCCTCACCAATG
>chr12:25368320-25368544_108
GCTGATTTTTTTCAATCTGTATTGTCGGATCTCCCTCACCAATGTATAAAAAGCATCCTCCACTCTCTGCATTGTAAAAC
>chr12:25368320-25368544_144
CACCAATGTATAAAAAGCATCCTCCACTCTCTGCATTGTAAAACACAACTTCTTTAAAGTCTGTTGCATTGGTAAGAGTA
>chr12:25378497-25378757_0
AGTTATGATTTTGCAGAAAACAGATCTGTATTTATTTCAGTGTTACTTACCTGTCTTGTCTTTGCTGATGTTTCAATAAA
>chr12:25378497-25378757_36
TCAGTGTTACTTACCTGTCTTGTCTTTGCTGATGTTTCAATAAAAGGAATTCCATAACTTCTTGCTAAGTCCTGAGCCTG
>chr12:25378497-25378757_72
TCAATAAAAGGAATTCCATAACTTCTTGCTAAGTCCTGAGCCTGTTTTGTGTCTACTGTTCTAGAAGGCAAATCACATTT
>chr12:25378497-25378757_108
TGAGCCTGTTTTGTGTCTACTGTTCTAGAAGGCAAATCACATTTATTTCCTACTAGGACCATAGGTACATCTTCAGAGTC
>chr12:25378497-25378757_144
TCACATTTATTTCCTACTAGGACCATAGGTACATCTTCAGAGTCCTTAACTCTTTTAATTTGTTCTCTGGGAAAGAAAAA
>chr12:25378497-25378757_180
TCAGAGTCCTTAACTCTTTTAATTTGTTCTCTGGGAAAGAAAAAAAAGTTATAGCACAGTCATTAGTAACACAAATATCT
>chr12:25380117-25380396_0
AACTATAATTACTCCTTAATGTCAGCTTATTATATTCAATTTAAACCCACCTATAATGGTGAATATCTTCAAATGATTTA
>chr12:25380117-25380396_40
TTAAACCCACCTATAATGGTGAATATCTTCAAATGATTTAGTATTATTTATGGCAAATACACAAAGAAAGCCCTCCCCAG
>chr12:25380117-25380396_80
GTATTATTTATGGCAAATACACAAAGAAAGCCCTCCCCAGTCCTCATGTACTGGTCCCTCATTGCACTGTACTCCTCTTG
>chr12:25380117-25380396_199
ATCAATTACTACTTGCTTCCTGTAGGAATCCTGAGAAGGGAGAAACACAGTCTGGATTATTACAGTGCACCTTTTACTTC
>chr12:25398157-25398379_0
ATCAAAGAATGGTCCTGCACCAGTAATATGCATATTAAAACAAGATTTACCTCTATTGTTGGATCATATTCGTCCACAAA
>chr12:25398157-25398379_36
AAAACAAGATTTACCTCTATTGTTGGATCATATTCGTCCACAAAATGATTCTGAATTAGCTGTATCGTCAAGGCACTCTT
>chr12:25398157-25398379_142
CAAGTTTATATTCAGTCATTTTCAGCAGGCCTTATAATAAAAATAATGAAAATGTGACTATATTAGAACATGTCACACAT
>chr12:25403634-25403915_0
AGAGGGTCGGGACCCGGGCAGGGGCCCAGGAGGGGTGGTCCGCTCCGTACCTCTCTCCCGCACCTGGGAGCCGCTGAGCC
>chr12:25403634-25403915_41
GCTCCGTACCTCTCTCCCGCACCTGGGAGCCGCTGAGCCTCTGGCCCCGCCGCCGCCTTCAGTGCCTGCGCCGCGCTCGC
>chr12:25403634-25403915_123
CCAGTCCGAAATGGCGGGGGCCGGGAGTACTGGCCGAgccgccgccaccttcgccgccgccactgccgccgccgctgctg
>chr12:25403634-25403915_164
ccgccaccttcgccgccgccactgccgccgccgctgctgcctccgccgccgcggccgccgccTAGGAAAATCGAGCTCCG
>chr12:25403634-25403915_201
tgcctccgccgccgcggccgccgccTAGGAAAATCGAGCTCCGAGCACACCGATGAGTTCGGGGCCGGGCGGCCGCAGAG
>chr12:56473758-56474216_0
CGCGGGGCGTGGCACGCTCGGGGCAGGCGGTCCGAGGCTCCGCAATCCCTACTCCAGCCTCGCGCGGGAGGGGGCGCGGC
>chr12:56473758-56474216_168
GACTCCGGCTCCGGCTCCGATTGCAATTTGCAACCTCCGCTGCCGTCGCCGCAGCAGCCACCAATTCGCCAGCGGTTCAG
>chr12:56473758-56474216_210
CCGTCGCCGCAGCAGCCACCAATTCGCCAGCGGTTCAGGTGGCTCTTGCCTCGATGTCCTAGCCTAGGGGCCCCCGGGCC
>chr12:56473758-56474216_252
CTCTTGCCTCGATGTCCTAGCCTAGGGGCCCCCGGGCCGGACTTGGCTGGGCTCCCTTCACCCTCTGCGGAGTCATGAGG
>chr12:56473758-56474216_294
TTGGCTGGGCTCCCTTCACCCTCTGCGGAGTCATGAGGGCGAACGACGCTCTGCAGGTGCTGGGCTTGCTTTTCAGCCTG
>chr12:56477484-56477736_86
GCGATGCTGAGAACCAATACCAGACACTGTACAAGCTCTACGAGAGGTGTGAGGTGGTGATGGGGAACCTTGAGATTGTG
>chr12:56478728-56479451_0
ATTATTTTGCCCTGTTGTCTCTCTCATTTACATAATCTGCTCTGTCACAGTGGATTCGAGAAGTGACAGGCTATGTCCTC
>chr12:56478728-56479451_43
GTCACAGTGGATTCGAGAAGTGACAGGCTATGTCCTCGTGGCCATGAATGAATTCTCTACTCTACCATTGCCCAACCTCC
>chr12:56478728-56479451_86
ATGAATGAATTCTCTACTCTACCATTGCCCAACCTCCGCGTGGTGCGAGGGACCCAGGTCTACGATGGGAAGTTTGCCAT
>chr12:56478728-56479451_129
TGCGAGGGACCCAGGTCTACGATGGGAAGTTTGCCATCTTCGTCATGTTGAACTATAACACCAACTCCAGCCACGCTCTG
>chr12:56478728-56479451_172
CATGTTGAACTATAACACCAACTCCAGCCACGCTCTGCGCCAGCTCCGCTTGACTCAGCTCACCGGTCAGTTCCCGATGG
>chr12:56478728-56479451_215
CTCCGCTTGACTCAGCTCACCGGTCAGTTCCCGATGGTTCCTTCTGGCCTCACCCCTCAGCCAGCCCAAGACTGGTACCT
>chr12:56478728-56479451_258
CTGGCCTCACCCCTCAGCCAGCCCAAGACTGGTACCTCCTTGATGATGACCCAAGACTGCTCACTCTAAGTGCCTCTTCC
>chr12:56478728-56479451_301
TGATGACCCAAGACTGCTCACTCTAAGTGCCTCTTCCAAGGTGCCTGTCACCTTGGCCGCTGTCTAAAGGTCCATTGCTC
>chr12:56478728-56479451_430
AGGGAAAGGAACCCTGTGTCCTTGTGGGGCTGGAGTCAGAGCTGGATCTGTTAACCGTTTTTCTAATTTCAAAGTACAGT
>chr12:56480264-56480490_37
TTCCCTACCTCAGAGATTCTGTCAGGGGGTGTTTATATTGAGAAGAACGATAAGCTTTGTCACATGGACACAATTGACTG
>chr12:56480264-56480490_74
TTGAGAAGAACGATAAGCTTTGTCACATGGACACAATTGACTGGAGGGACATCGTGAGGGACCGAGATGCTGAGATAGTG
>chr12:56481310-56481476_86
GGGGTCCTGGATCAGAAGACTGCCAGACATGTGGGTTTGAAATTCCCTCCAAAAACTTCACTCATACGCTTTCATATCCC
>chr12:56481528-56481747_0
AGAATTCAGTCCTAGGAGCCCTAACAGCCATGCTTTCTCTCCTTCCATAGTGACCAAGACCATCTGTGCTCCTCAGTGTA
>chr12:56481528-56481747_35
TCTCTCCTTCCATAGTGACCAAGACCATCTGTGCTCCTCAGTGTAATGGTCACTGCTTTGGGCCCAACCCCAACCAGTGC
>chr12:56481528-56481747_70
CCTCAGTGTAATGGTCACTGCTTTGGGCCCAACCCCAACCAGTGCTGCCATGATGAGTGTGCCGGGGGCTGCTCAGGCCC
>chr12:56481754-56481996_82
TGTACCTCGCTGTCCACAGCCTCTTGTCTACAACAAGCTAACTTTCCAGCTGGAACCCAATCCCCACACCAAGTATCAGT
>chr12:56482276-56482702_44
CCCTAGATAACTTTGTGGTGGATCAAACATCCTGTGTCAGGGCCTGTCCTCCTGACAAGATGGAAGTAGATAAAAATGGG
>chr12:56482276-56482702_88
TGTCCTCCTGACAAGATGGAAGTAGATAAAAATGGGCTCAAGATGTGTGAGCCTTGTGGGGGACTATGTCCCAAAGGTGG
>chr12:56482276-56482702_132
GTGTGAGCCTTGTGGGGGACTATGTCCCAAAGGTGGGTAGGAGATGGTAAGAAGTTGTAAAGAGACAGCCTTTCCTCTGA
>chr12:56482276-56482702_176
TGGTAAGAAGTTGTAAAGAGACAGCCTTTCCTCTGAGCCTGCGCAGACCACCCCCACTGAACCTCTCTTACATTTGCAGC
>chr12:56482276-56482702_308
ATTGATGGATTTGTGAACTGCACCAAGATCCTGGGCAACCTGGACTTTCTGATCACCGGCCTCAATGGGTTAGAGATCCT
>chr12:56486480-56486654_0
cattgagttatACCTTTACCTTATTGACTGGTTTCTACTGTTCTATTCAGAGACCCCTGGCACAAGATCCCTGCCCTGGA
>chr12:56486480-56486654_94
ATGTCTTCCGGACAGTACGGGAGATCACAGGTGAGTGGCAGAGAGTTTGCCCTTTCTAGAAGAATAGGTGAACCACTGGC
>chr12:56486719-56486910_74
CGCCCCACATGCACAACTTCAGTGTTTTTTCCAATTTGACAACCATTGGAGGCAGAAGCCTCTACAAGTGAGTAAAGGGT
>chr12:56487078-56487384_0
TTAATGTTCCCTTAGTAGTCTCTCCTCTCATCCTGTCTCCTTATTCTCAGCCGGGGCTTCTCATTGTTGATCATGAAGAA
>chr12:56487078-56487384_76
AGAACTTGAATGTCACATCTCTGGGCTTCCGATCCCTGAAGGAAATTAGTGCTGGGCGTATCTATATAAGTGCCAATAGG
>chr12:56487078-56487384_114
AAGGAAATTAGTGCTGGGCGTATCTATATAAGTGCCAATAGGCAGCTCTGCTACCACCACTCTTTGAACTGGACCAAGGT
>chr12:56487078-56487384_152
TAGGCAGCTCTGCTACCACCACTCTTTGAACTGGACCAAGGTGCTTCGGGGGCCTACGGAAGAGCGACTAGACATCAAGC
>chr12:56487497-56487730_0
CTTGCTGGGAGTCCTCAGACTCCTCTCCTAACCCACCCCTTCCTTTCCAGTGGCAGAGGGCAAAGTGTGTGACCCACTGT
>chr12:56487497-56487730_117
GTGCTTGTCCTGTCGAAATTATAGCCGAGGAGGTGTCTGTGTGACCCACTGCAACTTTCTGAATGGGTACAGTAAGGGGA
>chr12:56487832-56488023_0
AAGGTCAGGACTTGGAAGTGACCCCCCCCTCCCTTTATTCCCCACTACAGGGAGCCTCGAGAATTTGCCCATGAGGCCGA
>chr12:56487832-56488023_37
TTCCCCACTACAGGGAGCCTCGAGAATTTGCCCATGAGGCCGAATGCTTCTCCTGCCACCCGGAATGCCAACCCATGGAG
>chr12:56488135-56488390_0
GGAATTGACCTTGGGATCTGATTCTTCCTGACCTTCTCTCTTCCACTCAGGGCTCTGATACTTGTGCTCAATGTGCCCAT
>chr12:56488135-56488390_44
ACTCAGGGCTCTGATACTTGTGCTCAATGTGCCCATTTTCGAGATGGGCCCCACTGTGTGAGCAGCTGCCCCCATGGAGT
>chr12:56488135-56488390_88
TGGGCCCCACTGTGTGAGCAGCTGCCCCCATGGAGTCCTAGGTGCCAAGGGCCCAATCTACAAGTACCCAGATGTTCAGA
>chr12:56488990-56489144_0
GAGCCTCTGCTGTCCAAGCTCTCATTTAAGGTGGTGACTTTCTTCCCTAGGTGTAAAGGACCAGAGCTTCAAGACTGTTT
>chr12:56489398-56489640_0
TAAGGAAGATGCAAACCCAGGATAATGTTGGGTTTCTATATATCCCATAGCAAAACCCATCTGACAATGGCTTTGACAGT
>chr12:56489398-56489640_41
ATCCCATAGCAAAACCCATCTGACAATGGCTTTGACAGTGATAGCAGGATTGGTAGTGATTTTCATGATGCTGGGCGGCA
>chr12:56490236-56490456_35
CCATTTGCTCCTCAGAGCATAGAGCCTCTGGACCCCAGTGAGAAGGCTAACAAAGTCTTGGCCAGAATCTTCAAAGAGAC
>chr12:56490236-56490456_70
CAGTGAGAAGGCTAACAAAGTCTTGGCCAGAATCTTCAAAGAGACAGAGCTAAGGAAGCTTAAAGTGCTTGGCTCGGGTG
>chr12:56490481-56490680_80
AAGATTCCAGTCTGCATTAAAGTCATTGAGGACAAGAGTGGACGGCAGAGTTTTCAAGCTGTGACAGATGTAAGTGAAGG
>chr12:56490778-56491064_0
GTGTATGTGAACCTGTTGGTTTCCTAGATAATACCTTTTGTGTCTCTTAGCATATGCTGGCCATTGGCAGCCTGGACCAT
>chr12:56490778-56491064_42
TCTCTTAGCATATGCTGGCCATTGGCAGCCTGGACCATGCCCACATTGTAAGGCTGCTGGGACTATGCCCAGGGTCATCT
>chr12:56490778-56491064_84
ACATTGTAAGGCTGCTGGGACTATGCCCAGGGTCATCTCTGCAGCTTGTCACTCAATATTTGCCTCTGGGTTCTCTGCTG
>chr12:56490778-56491064_206
CTGCTCAACTGGGGAGTACAAATTGCCAAGGTGAGAGAAGCCTGGAGGAATTCTGTGATAAGAACTGCTTGTCTGGGGGC
>chr12:56491518-56491774_0
GTGACTGATTCCCCCAACCTTAAGAATACTTTCTTCCCCTATACCTACAGGGAATGTACTACCTTGAGGAACATGGTATG
>chr12:56491518-56491774_44
CTACAGGGAATGTACTACCTTGAGGAACATGGTATGGTGCATAGAAACCTGGCTGCCCGAAACGTGCTACTCAAGTCACC
>chr12:56491518-56491774_88
AAACCTGGCTGCCCGAAACGTGCTACTCAAGTCACCCAGTCAGGTTCAGGTGGCAGATTTTGGTGTGGCTGACCTGCTGC
>chr12:56492233-56492409_0
AAGAAAATTTGTGGAAATAAACTTGTGATACCTCTATCTTTAATCCGCAGACTCCAATTAAGTGGATGGCCCTTGAGAGT
>chr12:56492233-56492409_32
TCTATCTTTAATCCGCAGACTCCAATTAAGTGGATGGCCCTTGAGAGTATCCACTTTGGGAAATACACACACCAGAGTGA
>chr12:56492492-56492739_0
GCCCATGTCTACTATTTTGCCAGTGACTAGTCCATGTCTTCCTGCAACAGGTGTGACAGTTTGGGAGTTGATGACCTTCG
>chr12:56492492-56492739_42
TGCAACAGGTGTGACAGTTTGGGAGTTGATGACCTTCGGGGCAGAGCCCTATGCAGGGCTACGATTGGCTGAAGTACCAG
>chr12:56492492-56492739_167
CAATTGATGTCTACATGGTGATGGTCAAGTGTGAGTTACCTGCTGAGCCCAACCATTTTCTCtttttttctttttttttc
>chr12:56493381-56493863_0
cATGGAATGTATTCTCTTTTATGTCTCTACCTCCTACATCTTATCTCCAGGTTGGATGATTGATGAGAACATTCGCCCAA
>chr12:56493381-56493863_41
TATCTCCAGGTTGGATGATTGATGAGAACATTCGCCCAACCTTTAAAGAACTAGCCAATGAGTTCACCAGGATGGCCCGA
>chr12:56493381-56493863_164
AGGTGCTAAGGAAATTTAGAAAAAGGAGGAGTTGGCTGGAACCAGGATTCCCCCTAACAATCACCTATCGATATAGAGAG
>chr12:56493381-56493863_328
TAGACCTAGACCTAGACTTGGAAGCAGAGGAGGACAACCTGGCAACCACCACACTGGGCTCCGCCCTCAGCCTACCAGTT
>chr12:56493907-56494079_0
ATGTAGATTTCTCCCTTCATCTTAACCTTTTCCTTATTTTTTCATCCTAGAGCCAGAGCCTTTTAAGTCCATCATCTGGA
>chr12:56493907-56494079_31
CCTTATTTTTTCATCCTAGAGCCAGAGCCTTTTAAGTCCATCATCTGGATACATGCCCATGAACCAGGGTAATCTTGGGG
>chr12:56494794-56495195_0
CTCATCATGTAAATTTCCTTGCATTATTTTCTGTTTATTTTCTTCCTTAGGAGTCTGCAGTTTCTGGGAGCAGTGAACGG
>chr12:56494794-56495195_41
CTTCCTTAGGAGTCTGCAGTTTCTGGGAGCAGTGAACGGTGCCCCCGTCCAGTCTCTCTACACCCAATGCCACGGGGATG
>chr12:56494794-56495195_82
CCCCCGTCCAGTCTCTCTACACCCAATGCCACGGGGATGCCTGGCATCAGAGTCATCAGAGGGGCATGTAACAGGCTCTG
>chr12:56494794-56495195_123
TGGCATCAGAGTCATCAGAGGGGCATGTAACAGGCTCTGAGGCTGAGCTCCAGGAGAAAGTGTCAATGTGTAGGAGCCGG
>chr12:56494794-56495195_164
GCTGAGCTCCAGGAGAAAGTGTCAATGTGTAGGAGCCGGAGCAGGAGCCGGAGCCCACGGCCACGCGGAGATAGCGCCTA
>chr12:56494794-56495195_205
CAGGAGCCGGAGCCCACGGCCACGCGGAGATAGCGCCTACCATTCCCAGCGCCACAGTCTGCTGACTCCTGTTACCCCAC
>chr12:56494794-56495195_321
GTTATGTCATGCCAGATACACACCTCAAAGGTGCCTGACTCTTCCTAGGGCTTTCCTCAATTTTTCCTCGAATTCTTTCC
>chr12:56495262-56497341_82
TCAGTGGGTCTCAGTTCTGTCCTGGGTACTGAAGAAGAAGATGAAGATGAGGAGTATGAATACATGAACCGGAGGAGAAG
>chr12:56495262-56497341_123
TGAAGATGAGGAGTATGAATACATGAACCGGAGGAGAAGGCACAGTCCACCTCATCCCCCTAGGCCAAGTTCCCTTGAGG
>chr12:56495262-56497341_164
ACAGTCCACCTCATCCCCCTAGGCCAAGTTCCCTTGAGGAGCTGGGTTATGAGTACATGGATGTGGGGTCAGACCTCAGT
>chr12:56495262-56497341_287
CCATCATGCCCACTGCAGGCACAACTCCAGATGAAGACTATGAATATATGAATCGGCAACGAGATGGAGGTGGTCCTGGG
>chr12:56495262-56497341_328
GAATATATGAATCGGCAACGAGATGGAGGTGGTCCTGGGGGTGATTATGCAGCCATGGGGGCCTGCCCAGCATCTGAGCA
>chr12:56495262-56497341_451
GCCCCCCATGTCCATTATGCCCGCCTAAAAACTCTACGTAGCTTAGAGGCTACAGACTCTGCCTTTGATAACCCTGATTA
>chr12:56495262-56497341_492
CTTAGAGGCTACAGACTCTGCCTTTGATAACCCTGATTACTGGCATAGCAGGCTTTTCCCCAAGGCTAATGCCCAGAGAA
>chr12:56495262-56497341_533
GGCATAGCAGGCTTTTCCCCAAGGCTAATGCCCAGAGAACGTAACTCCTGCTCCCTGTGGCACTCAGGGAGCATTTAATG
>chr12:56495262-56497341_656
CTCTCTCCCAGGTCCCAGCCCCTTTTCCCCAGTCCCAGACAATTCCATTCAATCTTTGGAGGCTTTTAAACATTTTGACA
>chr12:56495262-56497341_697
ATTCCATTCAATCTTTGGAGGCTTTTAAACATTTTGACACAAAATTCTTATGGTATGTAGCCAGCTGTGCACTTTCTTCT
>chr12:56495262-56497341_738
AAATTCTTATGGTATGTAGCCAGCTGTGCACTTTCTTCTCTTTCCCAACCCCAGGAAAGGTTTTCCTTATTTTGTGTGCT
>chr12:56495262-56497341_861
ATATGAAGGATTACTCTCCATATCCCTTCCTCTCAGGCTCTTGACTACTTGGAACTAGGCTCTTATGTGTGCCTTTGTTT
>chr12:56495262-56497341_984
AGGAAAGTGTAATTTTGGTTTATGACTCTTAACCCCCTAGAAAGACAGAAGCTTAAAATCTGTGAAGAAAGAGGTTAGGA
>chr12:56495262-56497341_1599
AGAAAAACTGATTTAAGTTACAGCCCTTGTTTAAGGGGCACTGTTTCTTGTTTTTGCACTGAATCAAGTCTAACCCCAAC
>chr12:56495262-56497341_1640
TGTTTCTTGTTTTTGCACTGAATCAAGTCTAACCCCAACAGCCACATCCTCCTATACCTAGACATCTCATCTCAGGAAGT
>chr12:56495262-56497341_1681
CCACATCCTCCTATACCTAGACATCTCATCTCAGGAAGTGGTGGTGGGGGTAGTCAGAAGGAAAAATAACTGGACATCTT
>chr12:56495262-56497341_1722
TGGTGGGGGTAGTCAGAAGGAAAAATAACTGGACATCTTTGTGTAAACCATAATCCACATGTGCCGTAAATGATCTTCAC
>chr12:56495262-56497341_1763
TGTAAACCATAATCCACATGTGCCGTAAATGATCTTCACTCCTTATCCGAGGGCAAATTCACAAGGATCCCCAAGATCCA
>chr12:56495262-56497341_1804
CTTATCCGAGGGCAAATTCACAAGGATCCCCAAGATCCACTTTTAGAAGCCATTCTCATCCAGCAGTGAGAAGCTTCCAG
>chr12:56495262-56497341_1927
CCCTTGGATGGGGAACTAAGGGAAAACGTCTGTTGTATCACTGAAGTTTTTTGTTTTGTTTTTATACGTGTCTGAATAAA
>chr12:56495262-56497341_1968
TGAAGTTTTTTGTTTTGTTTTTATACGTGTCTGAATAAAAATGCCAAAGTTTTTTTTCAGCTTCCTGTCTGTCAAATGAA
>chr12:56495262-56497341_1999
TGAATAAAAATGCCAAAGTTTTTTTTCAGCTTCCTGTCTGTCAAATGAAGACATTTCGTATGTTAGATAAGAGATCTGCT
>chr12:58141459-58142450_0
GTAATAAGCAGGATCCAGTTTGAGAAAGTTTAGCGAATATAAAAGTAAAAGCCATTTAAAAATCTATAttcttttttttt
>chr12:58141459-58142450_378
CAAAGAAGCAATTTCAGTTCCTTTCTAAGCTTTGTCAGTCAAGGGGCTCCACTGACTTCCTAGGCCCTGTAATTTAACCA
>chr12:58141459-58142450_504
CAAATCGCACAATGGCAAAGCCAAACAGAGGAAGAAACATTAAAAAAAAAAAAAAGACCATTATTTCTTTGTTTTGTTTT
>chr12:58141459-58142450_546
AAAAAAAAAAAAAGACCATTATTTCTTTGTTTTGTTTTTCCTGTATAAAAAAGGACCCCAAATATAAAGGTAGGGAAAGG
>chr12:58141459-58142450_588
GTATAAAAAAGGACCCCAAATATAAAGGTAGGGAAAGGGACAAGAGGGAACATACCCCTTAGTGTAGAGAAATGGGAAGG
>chr12:58141459-58142450_630
AGAGGGAACATACCCCTTAGTGTAGAGAAATGGGAAGGAGAAGGAGAAGCCTCAAAAGGAGAGGTGGGAGGGGAATGTCA
>chr12:58141459-58142450_672
GGAGAAGCCTCAAAAGGAGAGGTGGGAGGGGAATGTCATTAAGGCAGCAAAGTAATCTCTGTAGAAAGATGGAGGAGGAC
>chr12:58141459-58142450_714
GGCAGCAAAGTAATCTCTGTAGAAAGATGGAGGAGGACCCTCCATAGCCTCAGAGATAAAGGCAAAGATTGCCCTCTCAG
>chr12:58141459-58142450_756
CATAGCCTCAGAGATAAAGGCAAAGATTGCCCTCTCAGTGTCCAGAAGGGAAATGGCAGCTTTTCTTCCTTCCATGGCAG
>chr12:58141459-58142450_798
CAGAAGGGAAATGGCAGCTTTTCTTCCTTCCATGGCAGCCACTCCATTGCTCACTCCGGATTACCTTCATCCTTATGTAG
>chr12:58141459-58142450_840
TCCATTGCTCACTCCGGATTACCTTCATCCTTATGTAGATAAGAGTGCTGCAGAGCTCGAAAGGCAGAGATTCGCTTGTG
>chr12:58142914-58143150_0
CTTTCCCCAGTCTCTATTTCTTTCCCTGTGCCCACAGCCATCTCCAGTACCAGCAGCAGCTGTGCTCCCGACTCCTCCAT
>chr12:58142914-58143150_39
ATCTCCAGTACCAGCAGCAGCTGTGCTCCCGACTCCTCCATCTCAGGTACCACCGACTGCACTGGGCGGGGCCCTCTGGG
>chr12:58142914-58143150_78
ATCTCAGGTACCACCGACTGCACTGGGCGGGGCCCTCTGGGGGGAAAGGCTCCACGGGGCAGGGATACATCTCGAGGCCA
>chr12:58143186-58143337_0
GAAAGAGGACTCAGAATAGAAAATCTTTTTCTCCCATGTTGGTCACTTACTCAAAGATTTTGCCCAACTGGTCGGCTTCA
>chr12:58144388-58144598_0
ACAAGCGATTTGGGGAATTCAAGGTAGTCCAGGGTATGTGGGTCCCATACTTTCGACGAAACATCTCTGCAAAGATACAG
>chr12:58144388-58144598_44
CCATACTTTCGACGAAACATCTCTGCAAAGATACAGCCAACACTCCACATGTCCACAGGTGTTGCATATGTGGACTGCAG
>chr12:58144655-58144923_0
ACTCTCCTACTCCCAACCAGAACCCATTTTGGTACCATCTTTCTACTGACCACGGGTGTAAGTGCCATCTGGTAGCTGTA
>chr12:58144655-58144923_114
GTTCCACCACTTGTCACCAGAATGTTCTCTGGCTTCAGATCTCGGTGAACGATGCAATTGGCATGAAGGAAATCTAGGCC
>chr12:58144939-58145175_0
CTACTACAAAGGTCCCAATCCACCTCTCAATGCCTACCAACCCCACTCACCTTGATCGTTTCGGCTGGCAAGCCTGGTGG
>chr12:58144939-58145175_39
ACCCCACTCACCTTGATCGTTTCGGCTGGCAAGCCTGGTGGGGGTGCCTTGTCCAGATATGTCCTTAGGTCCTGGTCTAC
>chr12:58144939-58145175_78
GGGGGTGCCTTGTCCAGATATGTCCTTAGGTCCTGGTCTACATGCTCAAACACCAGGGTTACCTTGATCTCCCGGTCAGT
>chr12:58145232-58145569_0
GCTGTCTTTTCCCTTTACTCCCCACGCCCAACCCTCCACCACCTTCTCACCGGACAACATTGGGATGCTCAAAAGCCTCC
>chr12:58145232-58145569_43
TTCTCACCGGACAACATTGGGATGCTCAAAAGCCTCCAGTCGCCTCAGTAAAGCCACCTCACGAACTGTGCTGATGGGAA
>chr12:58145232-58145569_215
CCATAGGCACCGACACCAATTTCAGCCACTGGCTCATATCGAGAGGTAGCCATTCTCAGATCAAGGGAGACCCTACAATC
>chr12:58145232-58145569_257
GAGGTAGCCATTCTCAGATCAAGGGAGACCCTACAATCACAGACTCCTATCACCAAAAGTCGCTTACAGAGTTAGGATGG
>chr12:58145907-58146280_0
GTGAGGGGGGCGGGCACTGGTTCTCATTCCTGGGAAGGGACTGCACTTACCTCACGCCAGCCCGGGGTGCTGTGGGGGCG
>chr12:58145907-58146280_42
GCACTTACCTCACGCCAGCCCGGGGTGCTGTGGGGGCGGCCCGTTATCGGGGCCCCGGAGCCGGTTCCTACGGCCCCATA
>chr12:58145907-58146280_84
GTTATCGGGGCCCCGGAGCCGGTTCCTACGGCCCCATACACCCGAGCTCGGTCCGGAGCAGCTGGACGCAGAGGGCCCGA
>chr12:58145907-58146280_126
CGAGCTCGGTCCGGAGCAGCTGGACGCAGAGGGCCCGACCATAGACACAGGCCGCAAGCTAGAGAGGCCCCCTCACCCCC
>chr12:58145907-58146280_168
AGACACAGGCCGCAAGCTAGAGAGGCCCCCTCACCCCCACCCTCACCATGTGACCAGCTGCCAAAGAGGCGCGCGGAAAC
>chr12:58145907-58146280_210
TCACCATGTGACCAGCTGCCAAAGAGGCGCGCGGAAACTGGGAGGGCGGGGCGAACGCCGGACGTTCTGGGCACGTGACC
>chr12:69201901-69202321_0
CGCACAAATGCCCGGATGCGCCGCGACGACCCGCGCGCTCCCCTCGGGCGGTAGGGGGCGCGCACCGAGGCACCGCGGCG
>chr12:69201901-69202321_43
TCGGGCGGTAGGGGGCGCGCACCGAGGCACCGCGGCGAGCTTGGCTGCTTCTGGGGCCTGTGTGGCCCTGTGTGTCGGAA
>chr12:69201901-69202321_86
GCTGCTTCTGGGGCCTGTGTGGCCCTGTGTGTCGGAAAGATGGAGCAAGAAGCCGAGCCCGAGGGGCGGCCGCGACCCCT
>chr12:69201901-69202321_129
AGCAAGAAGCCGAGCCCGAGGGGCGGCCGCGACCCCTCTGACCGAGATCCTGCTGCTTTCGCAGCCAGGAGCACCGTCCC
>chr12:69201901-69202321_172
GAGATCCTGCTGCTTTCGCAGCCAGGAGCACCGTCCCTCCCCGGATTAGTGCGTACGAGCGCCCAGTGCCCTGGCCCGGA
>chr12:69201901-69202321_215
GATTAGTGCGTACGAGCGCCCAGTGCCCTGGCCCGGAGAGTGGAATGATCCCCGAGGCCCAGGGCGTCGTGCTTCCGCGC
>chr12:69201901-69202321_258
AATGATCCCCGAGGCCCAGGGCGTCGTGCTTCCGCGCGCCCCGTGAAGGAAACTGGGGAGTCTTGAGGGACCCCCGACTC
>chr12:69202746-69202916_0
GTCCTGACTTGTCTCCAGCTGGGGCTATTTAAACCATGCATTTTCCCAGCTGTGTTCAGTGGCGATTGGAGGGTAGACCT
>chr12:69202746-69202916_90
ACGCACGCCACTTTTTCTCTGCTGATCCAGGTAAGCACCGACTTGCTTGTAGCTTTAGTTTTAACTGTTGTTTATGTTCT
>chr12:69202937-69203122_0
CAGATGTTTCATGATTTCCAGTTTTCATCGTGTCTTTTTTTTCCTTGTAGGCAAATGTGCAATACCAACATGTCTGTACC
>chr12:69202937-69203122_105
CAGATTCCAGCTTCGGAACAAGAGACCCTGGTTAGTATTTTTGTCTCGTGTAACTTTTAAGAATAATTTATTTTATGAAG
>chr12:69207283-69207458_0
AGTTCTGGGATAATTTTGGAAGTATAATAGCAGTTCTTTTCTCTTTATAGGTTAGACCAAAGCCATTGCTTTTGAAGTTA
>chr12:69207283-69207458_32
GTTCTTTTCTCTTTATAGGTTAGACCAAAGCCATTGCTTTTGAAGTTATTAAAGTCTGTTGGTGCACAAAAAGACACTTA
>chr12:69207283-69207458_64
ATTGCTTTTGAAGTTATTAAAGTCTGTTGGTGCACAAAAAGACACTTATACTATGAAAGAGGTAAGCTGAATCAAGAGAT
>chr12:69207283-69207458_95
GCACAAAAAGACACTTATACTATGAAAGAGGTAAGCTGAATCAAGAGATAAGTAGTATCTCACTAGTTACATGTAGCCAT
>chr12:69210541-69210775_0
AACTAACATTTAGTTTTCTTTAATGCTCAGAAATCATATTTGTATTTCAGGTTCTTTTTTATCTTGGCCAGTATATTATG
>chr12:69210541-69210775_39
TTGTATTTCAGGTTCTTTTTTATCTTGGCCAGTATATTATGACTAAACGATTATATGATGAGAAGCAACAACATATTGTA
>chr12:69210541-69210775_78
TGACTAAACGATTATATGATGAGAAGCAACAACATATTGTATATTGTTCAAATGATCTTCTAGGAGATTTGTTTGGCGTG
>chr12:69214054-69214204_0
TTATTCTAAAATGTACATCTCTTGTTATTTTTTTTTTTTCTGTCTACAAGGAAAATATATACCATGATCTACAGGAACTT
>chr12:69214054-69214204_35
TTTTCTGTCTACAAGGAAAATATATACCATGATCTACAGGAACTTGGTAGTAGTCAATCAGCAGGGTAAGTTAATTTTGA
>chr12:69214054-69214204_70
ACAGGAACTTGGTAGTAGTCAATCAGCAGGGTAAGTTAATTTTGAGCATCATGGATAAATACCATAAAAACGTTTTAAAG
>chr12:69218092-69218260_88
TGTCACCTTGAAGGTGGGAGTGATCAAAAGGTAATCTAAGTAAATTTCTCATTCTAATGTAATATTATTTGCAAATTGGA
>chr12:69218284-69218481_0
TACTGGTTATGTTAAGTTTGTTGTATTTTATTTTTTTCCTAAATGCTTAGGACCTTGTACAAGAGCTTCAGGAAGAGAAA
>chr12:69218284-69218481_78
AACCTTCATCTTCACATTTGGTTTCTAGACCATCTACCTCATCTAGAAGGAGAGCAATTAGTGAGACAGGTATATATGAA
>chr12:69218284-69218481_117
CATCTAGAAGGAGAGCAATTAGTGAGACAGGTATATATGAATATTTATTTGACGCATTCACACAGCTTTTTGATATTCTT
>chr12:69222500-69222761_0
ATTTTCTAAATCACAGTACAGCAATTTATTTTTTTTCCTTACATATCCAGAAGAAAATTCAGATGAATTATCTGGTGAAC
>chr12:69222500-69222761_37
CTTACATATCCAGAAGAAAATTCAGATGAATTATCTGGTGAACGACAAAGAAAACGCCACAAATCTGATAGTATTTCCCT
>chr12:69222500-69222761_74
GTGAACGACAAAGAAAACGCCACAAATCTGATAGTATTTCCCTTTCCTTTGATGAAAGCCTGGCTCTGTGTGTAATAAGG
>chr12:69222500-69222761_111
TTCCCTTTCCTTTGATGAAAGCCTGGCTCTGTGTGTAATAAGGGAGATATGTTGTGAAAGAAGCAGTAGCAGTGAATCTA
>chr12:69229558-69229814_0
GAGGTCAAGAGGTGATGTTTATTAAGTTATATATTTTTTTCTTGTTTTAGGATCTTGATGCTGGTGTAAGTGAACATTCA
>chr12:69229558-69229814_44
TTTTAGGATCTTGATGCTGGTGTAAGTGAACATTCAGGTGATTGGTTGGATCAGGATTCAGTTTCAGATCAGTTTAGTGT
>chr12:69229558-69229814_88
GTTGGATCAGGATTCAGTTTCAGATCAGTTTAGTGTAGAATTTGAAGTTGAATCTCTCGACTCAGAAGATTATAGCCTTA
>chr12:69229558-69229814_132
AAGTTGAATCTCTCGACTCAGAAGATTATAGCCTTAGTGAAGAAGGACAAGAACTCTCAGATGAAGATGATGAGGTAGTA
>chr12:69229558-69229814_176
GGACAAGAACTCTCAGATGAAGATGATGAGGTAGTATTTTTTTTCCCCTCTAATTATATTGGAAAATTATTAAATATTTT
>chr12:69230401-69230579_0
ATTGAAGGAAATAGGGCGATGAATTGATGCTAATGAATGTGTTTTATTAGGTATATCAAGTTACTGTGTATCAGGCAGGG
>chr12:69230401-69230579_33
TGAATGTGTTTTATTAGGTATATCAAGTTACTGTGTATCAGGCAGGGGAGAGTGATACAGATTCATTTGAAGAAGATCCT
>chr12:69230401-69230579_66
TGTATCAGGCAGGGGAGAGTGATACAGATTCATTTGAAGAAGATCCTGAAATTTCCTTAGCTGTAAGTATACATCTACTT
>chr12:69230401-69230579_98
TTTGAAGAAGATCCTGAAATTTCCTTAGCTGTAAGTATACATCTACTTTTTTAAGAAATAAAAATTTCATTAAGGTCAAG
>chr12:69233003-69239374_0
GAGCAGTTAAAGGGTTACAGAAACTGACTGTGTGTCTTATTTCATTGAAGGACTATTGGAAATGCACTTCATGCAATGAA
>chr12:69233003-69239374_123
TTCGTGAGAATTGGCTTCCTGAAGATAAAGGGAAAGATAAAGGGGAAATCTCTGAGAAAGCCAAACTGGAAAACTCAACA
>chr12:69233003-69239374_205
AGCTGAAGAGGGCTTTGATGTTCCTGATTGTAAAAAAACTATAGTGAATGATTCCAGAGAGTCATGTGTTGAGGAAAATG
>chr12:69233003-69239374_246
TAGTGAATGATTCCAGAGAGTCATGTGTTGAGGAAAATGATGATAAAATTACACAAGCTTCACAATCACAAGAAAGTGAA
>chr12:69233003-69239374_287
GATAAAATTACACAAGCTTCACAATCACAAGAAAGTGAAGACTATTCTCAGCCATCAACTTCTAGTAGCATTATTTATAG
>chr12:69233003-69239374_328
CTATTCTCAGCCATCAACTTCTAGTAGCATTATTTATAGCAGCCAAGAAGATGTGAAAGAGTTTGAAAGGGAAGAAACCC
>chr12:69233003-69239374_369
GCCAAGAAGATGTGAAAGAGTTTGAAAGGGAAGAAACCCAAGACAAAGAAGAGAGTGTGGAATCTAGTTTGCCCCTTAAT
>chr12:69233003-69239374_410
GACAAAGAAGAGAGTGTGGAATCTAGTTTGCCCCTTAATGCCATTGAACCTTGTGTGATTTGTCAAGGTCGACCTAAAAA
>chr12:69233003-69239374_451
CATTGAACCTTGTGTGATTTGTCAAGGTCGACCTAAAAATGGTTGCATTGTCCATGGCAAAACAGGACATCTTATGGCCT
>chr12:69233003-69239374_574
CCCAGTATGTAGACAACCAATTCAAATGATTGTGCTAACTTATTTCCCCTAGTTGACCTGTCTATAAGAGAATTATATAT
>chr12:69233003-69239374_615
ATTTCCCCTAGTTGACCTGTCTATAAGAGAATTATATATTTCTAACTATATAACCCTAGGAATTTAGACAACCTGAAATT
>chr12:69233003-69239374_656
CTAACTATATAACCCTAGGAATTTAGACAACCTGAAATTTATTCACATATATCAAAGTGAGAAAATGCCTCAATTCACAT
>chr12:69233003-69239374_697
TTCACATATATCAAAGTGAGAAAATGCCTCAATTCACATAGATTTCTTCTCTTTAGTATAATTGACCTACTTTGGTAGTG
>chr12:69233003-69239374_738
ATTTCTTCTCTTTAGTATAATTGACCTACTTTGGTAGTGGAATAGTGAATACTTACTATAATTTGACTTGAATATGTAGC
>chr12:69233003-69239374_779
ATAGTGAATACTTACTATAATTTGACTTGAATATGTAGCTCATCCTTTACACCAACTCCTAATTTTAAATAATTTCTACT
>chr12:69233003-69239374_820
ATCCTTTACACCAACTCCTAATTTTAAATAATTTCTACTCTGTCTTAAATGAGAAGTACTTGGTTTTTTTTTTTCTTAAA
>chr12:69233003-69239374_861
GTCTTAAATGAGAAGTACTTGGTTTTTTTTTTTCTTAAATATGTATATGACATTTAAATGTAACTTATTAttttttttga
>chr12:69233003-69239374_1927
GATACTCTTAAACCTTCTGATCCTTAGTTTCTCTCTCCAAAATACTCTTTCTAGGTTAAAAAAAAAAAGGCTCTTATATT
>chr12:69233003-69239374_1968
ATACTCTTTCTAGGTTAAAAAAAAAAAGGCTCTTATATTTGGTGCTATGTAAATGAAAATGTTTTTTAGGTTTTCTTGAT
>chr12:69233003-69239374_2173
ggcTGTAAAAATGTACTTATTCTCCAGCCTCTTTTGTATAAACCATAGTAAGGGATGGGAGTAATGATGTTATCTGTGAA
>chr12:69233003-69239374_2214
ACCATAGTAAGGGATGGGAGTAATGATGTTATCTGTGAAAATAGCCACCATTTACCCGTAAGACAAAACTTGTTAAAGCC
>chr12:69233003-69239374_2296
CTGAGTCTAACCTAGATTACATCAGGCCCTTTTTCACACACAAAAAAATCCTTTATGGGATTTAATGGAATCTGTTGTTT
>chr12:69233003-69239374_2337
AAAAAAATCCTTTATGGGATTTAATGGAATCTGTTGTTTCCCCCTAAGTTGAAAAACAACTCTAAGACACTTTAAAGTAC
>chr12:69233003-69239374_2460
TTTTGCTTAAGGCCAGTTTTAGAAACCCGTGAATTCAGAAAAGTTAATTCAGAAATTTGATAAACAGAATTGTTATTTAA
>chr12:69233003-69239374_2501
AGTTAATTCAGAAATTTGATAAACAGAATTGTTATTTAAAAACTAACTGGAAAGATTGTTAAGTTCTTTCTGAATTATTC
>chr12:69233003-69239374_2542
ACTAACTGGAAAGATTGTTAAGTTCTTTCTGAATTATTCAGAAATTATGCATCATTTTCCTTCAAGAATGACAGGGTCAG
>chr12:69233003-69239374_2583
AAATTATGCATCATTTTCCTTCAAGAATGACAGGGTCAGCATGTGGAATTCCAAGATACCTCTTGACTTCCTCTCAAGCT
>chr12:69233003-69239374_2706
AGTGTTAGTTTCTTTGGGACCCATCTACCCTGACCACATCATGATGTTCATCTGCAGCTGTTGCAAGGTGTTCAGATTGT
>chr12:69233003-69239374_2747
TGATGTTCATCTGCAGCTGTTGCAAGGTGTTCAGATTGTATAAACATAAATGTCACAAAAACTTTAAAAGAAGTGCAATT
>chr12:69233003-69239374_2788
AAACATAAATGTCACAAAAACTTTAAAAGAAGTGCAATTCTCAAAAGGTTAGGTGGACTAAAGCATTCTGTAAAGCAACT
>chr12:69233003-69239374_2829
CAAAAGGTTAGGTGGACTAAAGCATTCTGTAAAGCAACTGCTAATAATGAGCTTACAGTGGATTTGAATTTGAAAAATAT
>chr12:69233003-69239374_2870
TAATAATGAGCTTACAGTGGATTTGAATTTGAAAAATATAGTAACAAGCCTGTCAAATATCTGCAAGAACTATGGAATAA
>chr12:69233003-69239374_2911
TAACAAGCCTGTCAAATATCTGCAAGAACTATGGAATAAAACTACTGATGCAGTGAAGACAGTTGAAAAGATCAAACAAA
>chr12:69233003-69239374_2952
CTACTGATGCAGTGAAGACAGTTGAAAAGATCAAACAAATGCCAAGCTATATTTATAATGAACAAATTCAAGAAAAAGGA
>chr12:69233003-69239374_2993
CCAAGCTATATTTATAATGAACAAATTCAAGAAAAAGGACTACGGAAAGTTCAGGACATCAAAGAAGTCAGGCAAAACTC
>chr12:69233003-69239374_3116
AGATGATATAACAGTTAACAGGATGCAGACATGGCAGAGGTTTCCTAAAAATCTCATTATCTATAACCATTTCTATATTT
>chr12:69233003-69239374_3157
TTCCTAAAAATCTCATTATCTATAACCATTTCTATATTTACATTTGAAAATCTCCTTTGGAGACTTAGAACCTCTAAATT
>chr12:69233003-69239374_3198
ATTTGAAAATCTCCTTTGGAGACTTAGAACCTCTAAATTATTGACTTATTTTTTATATAAGGTCACTCCGATGAAAGGTG
>chr12:69233003-69239374_3239
TGACTTATTTTTTATATAAGGTCACTCCGATGAAAGGTGATTACAAAATCATCTACATTGCTGTCTACAAAACAGATAAT
>chr12:69233003-69239374_3280
TACAAAATCATCTACATTGCTGTCTACAAAACAGATAATATGGATGTTTGATCGCATCTCATTGTTAACTCTTTACTGAT
>chr12:69233003-69239374_3321
GGATGTTTGATCGCATCTCATTGTTAACTCTTTACTGATATGTTTGTAAATACAGAAGTGAAATGTGGACATAAAATAGT
>chr12:69233003-69239374_3362
GTTTGTAAATACAGAAGTGAAATGTGGACATAAAATAGTTACGCTATTTGGTTAATGGTACTAGACAACATGTAATTAAT
>chr12:69233003-69239374_3403
CGCTATTTGGTTAATGGTACTAGACAACATGTAATTAATGACATTCAAAAATTTATGGCTAGTGATATATATAAAGTAAA
>chr12:69233003-69239374_3444
CATTCAAAAATTTATGGCTAGTGATATATATAAAGTAAAATTTTCTTTGCAGTAAAATATGCCCTTTATTATAGAAGGGA
>chr12:69233003-69239374_3485
TTTCTTTGCAGTAAAATATGCCCTTTATTATAGAAGGGAGGATATAAGGAACCAACAGTTTGTATGAAAATAGCTCAAAT
>chr12:69233003-69239374_3567
TATCTTTTATTTTGATTTTAATATTTCTTATTTTGGTTTATTAGTGTCTTAGAACAAAATGGCCTTATATAATGAAGCCT
>chr12:69233003-69239374_3608
TAGTGTCTTAGAACAAAATGGCCTTATATAATGAAGCCTAGTTATGCTGGACTGTTTTGATCTCTTTTAATTGTTCTGAC
>chr12:69233003-69239374_3690
ATAGTTGGGGATGAGAGCCGAATAAGGTTTGCCTGAAATAACTGACACTATATAATTTCTGCTTTGGCAAATACTAAGTT
>chr12:69233003-69239374_3731
CTGACACTATATAATTTCTGCTTTGGCAAATACTAAGTTCTAACTTGTCATTCCTGGTAGAACAAGCTTTATTTTTCGAG
>chr12:69233003-69239374_3813
TAGCAATGATCTAGAAGCAGATGTTATCTCAGTGCCTTTTGCAATTTGTTGTGTGGGTTTTTTTTTTTTTAAAGCCACAC
>chr12:69233003-69239374_3854
CAATTTGTTGTGTGGGTTTTTTTTTTTTTAAAGCCACACAATAATTTTGGAAAACAATGTATGGGTAGAACATGTGTCTG
>chr12:69233003-69239374_3936
AATTGCACACAAAACCACTTTTAATGGGTACAGAGTTAAATTTGAAGGAATAAGTTCTAGCTGAAGTATTATGAACTCCA
>chr12:69233003-69239374_3977
TTGAAGGAATAAGTTCTAGCTGAAGTATTATGAACTCCAAATAATGCTTTGAGGACCTCCAAAGGTAAAAGTACTAATCC
>chr12:69233003-69239374_4264
CTCAAACTGTGGATTAACTTCTTGATTTATATTTAAATATGAATCTTAAGCAAAACAGTGAAAATAACCATCTTGATTTA
>chr12:69233003-69239374_4305
AATCTTAAGCAAAACAGTGAAAATAACCATCTTGATTTAGTGTTTTTCTCCCATATGTGAATTGTATATACTTAGGTGAA
>chr12:69233003-69239374_4346
GTTTTTCTCCCATATGTGAATTGTATATACTTAGGTGAAGACAATAAAATCAACTGAACTGTAAGCTTAGAATAGGACTG
>chr12:69233003-69239374_4387
CAATAAAATCAACTGAACTGTAAGCTTAGAATAGGACTGAGGTAATTCTGCACAGCAACTTTACTAATGGTACATTGTTG
>chr12:69233003-69239374_4551
ATTATTTGGAGTTGATAATACTTCAGCTACAACCAAGCAGAATCTCTTTTTTTTGGAGGTCCTCGAAGCATTATTTGGAG
>chr12:69233003-69239374_4592
ATCTCTTTTTTTTGGAGGTCCTCGAAGCATTATTTGGAGTTGATAATACTTCAGCTTCAATTTGGAGTTGATAATATTTC
>chr12:69233003-69239374_4633
GATAATACTTCAGCTTCAATTTGGAGTTGATAATATTTCAGCTAGAACCTAGTAGAATCTGTTTTTTTCCTTTGGAGGTC
>chr12:69233003-69239374_4674
CTAGAACCTAGTAGAATCTGTTTTTTTCCTTTGGAGGTCCTCAAAGCATTATTGGAGTTCATAATACTGAAGCTAGAACC
>chr12:69233003-69239374_4715
CAAAGCATTATTGGAGTTCATAATACTGAAGCTAGAACCAAGCAGAATCTGTTTTTTTCTGAGGAGTATCGGTAGCATAA
>chr12:69233003-69239374_4756
GCAGAATCTGTTTTTTTCTGAGGAGTATCGGTAGCATAAATGTGATTATAAACATAGTACACTTGATATATGGAGGCAGT
>chr12:69233003-69239374_4797
GTGATTATAAACATAGTACACTTGATATATGGAGGCAGTGACAGCTATTTTTACAAAATTTAAATCTGCAAATGGATTCA
>chr12:69233003-69239374_4838
CAGCTATTTTTACAAAATTTAAATCTGCAAATGGATTCAACATGTTTATGGGTTATTAAAATTGTCTGATTTCTTAGGTT
>chr12:69233003-69239374_4879
ATGTTTATGGGTTATTAAAATTGTCTGATTTCTTAGGTTCTTTATAGTACACGTGTTGAAAATAAATGATTAAGAATTGT
>chr12:69233003-69239374_4920
TTATAGTACACGTGTTGAAAATAAATGATTAAGAATTGTTTCAAGAATGCAATTATTTGATCTTAAATTTTTATGAGTTG
>chr12:69233003-69239374_4961
CAAGAATGCAATTATTTGATCTTAAATTTTTATGAGTTGTTAAAATAGAAATTATTTGAATATCATATATTTGGGTAACA
>chr12:69233003-69239374_5002
AAAATAGAAATTATTTGAATATCATATATTTGGGTAACAAAAGGCACAAGTCTGAATGTGTTTCTTTTTCTGGAATGGCC
>chr12:69233003-69239374_5125
AAGCAGTTGGGAGCCTCCAATGAGAGCAACTTGAGAGAATGATGTTGCAAGTTAGTAGGAGTAAGAAATGCTGTGTTCTC
>chr12:69233003-69239374_5166
ATGTTGCAAGTTAGTAGGAGTAAGAAATGCTGTGTTCTCCCTGTCTTCTCTTAGGTCACATGGCAGCCTGGCCTAAGTGA
>chr12:69233003-69239374_5453
CAGGAGCTTGTGGGCCCCTAAGCCAGACGGGGACTAGCTTTTGGCATTATATAATTAAGATTTTTTAAATCCTTAATAAG
>chr12:69233003-69239374_5863
AATTAGTGTGTAGGTCTGTAGGCTTATGATGGTAACCACAAGTTGTTAATGGCATTGTGAAAAGTTTTTAGTTGCGCTTT
>chr12:69233003-69239374_5904
GTTGTTAATGGCATTGTGAAAAGTTTTTAGTTGCGCTTTATGGGTGGATGCTGAATTACATTTTGATTTGATACTTATAA
>chr12:69233003-69239374_5945
GGGTGGATGCTGAATTACATTTTGATTTGATACTTATAAAAAGAAAAAGTATTTCTTCAGCTTAAAAAATTGTTTAAAAG
>chr12:69233003-69239374_5986
AGAAAAAGTATTTCTTCAGCTTAAAAAATTGTTTAAAAGTTTGTGATCATATTGTCTACCATGTAGCCAGCTTTCAATTA
>chr12:69233003-69239374_6027
TGTGATCATATTGTCTACCATGTAGCCAGCTTTCAATTATATGTAAGAGGGACTTTTTGACATTTACAAATAATACTTTG
>chr12:69233003-69239374_6068
TGTAAGAGGGACTTTTTGACATTTACAAATAATACTTTGAGGTAGATATCTGAAAGCACCAGCACTTGGAAGGTGTTCAG
>chr12:69233003-69239374_6109
GTAGATATCTGAAAGCACCAGCACTTGGAAGGTGTTCAGAAGTAACAAATTATAAAATGAGCTAACAAACGAAAGGCAAA
>chr12:69233003-69239374_6150
GTAACAAATTATAAAATGAGCTAACAAACGAAAGGCAAAATAAAACCGTAAAGCAAGCAGATGGGAGGCGTGTTCAGTAA
>chr12:69233003-69239374_6232
TATTCATAATGCATCTGAAATGATTGCTGTACTCAAATATTTAACGTTAGAGTAATAGTATTTTGAATGAAAACCATAGT
>chr12:69233003-69239374_6273
TAACGTTAGAGTAATAGTATTTTGAATGAAAACCATAGTTGATTGTCTTTAGAGAGAGGAGTGGTACTGAAACATACTTG
>chr12:69233003-69239374_6291
ATTTTGAATGAAAACCATAGTTGATTGTCTTTAGAGAGAGGAGTGGTACTGAAACATACTTGAATTCGTATTGCTTTCCT
>chr12:111843701-111844131_0
CCGCTCGCACGGCCGGTTCCTCTTTACATAACGGCGCGGGGCGGCATGGGCCCGGGCCACCGCCTCCGCCCGGCTGCCCG
>chr12:111843701-111844131_44
CATGGGCCCGGGCCACCGCCTCCGCCCGGCTGCCCGCCCGGACTGTCGCGGCCCGCGGTGGCGACGGCGGCCGCTGCAAA
>chr12:111843701-111844131_176
CTGGCGGCGGAAATGATGAGGCGCTGGCCATTTTCCGAGCCCGGGTTTCCTGCCTGAGCCCCGCTCGAGCGAGCCGCGAG
>chr12:111855872-111856731_0
CTTGCCCACCTGCTTACTCCTTGTCGCCCCCCCACCCACGTGTCTTTCAGCCCGGCCGCACCACCTGGGTCTCCGCCATG
>chr12:111855872-111856731_44
TTTCAGCCCGGCCGCACCACCTGGGTCTCCGCCATGAACGGGCCTGCCCTGCAGCCCTCCTCGCCCTCTTCCGCGCCCTC
>chr12:111855872-111856731_176
GCCGTAGCGGCGGCCCGGGAGCTGGCCCGCCAGTACTGGCTGTTCGCCCGGGAGCATCCGCAGCACGCGCCGCTGCGCGC
>chr12:111855872-111856731_220
CGCCCGGGAGCATCCGCAGCACGCGCCGCTGCGCGCCGAGCTGGTGTCGCTGCAGTTCACCGACCTCTTCCAGCGCTACT
>chr12:111855872-111856731_264
TGTCGCTGCAGTTCACCGACCTCTTCCAGCGCTACTTCTGCCGCGAGGTGCGCGACGGACGGGCGCCGGGCCGCGACTAC
>chr12:111855872-111856731_308
GAGGTGCGCGACGGACGGGCGCCGGGCCGCGACTACCGGGACACAGGCCGTGGGCCCCCAGCCAAGGCCGAGGCGTCCCC
>chr12:111855872-111856731_352
AGGCCGTGGGCCCCCAGCCAAGGCCGAGGCGTCCCCGGAGCCAGGCCCCGGCCCCGCCGCCCCTGGCCTGCCCAAGGCCC
>chr12:111855872-111856731_484
GCACTTTCGCCGCAGCCTCCGCCACATCTTCCGCCGCCGCTCGGCCGGGGAGCTGCCAGCGGCCCACACCGCTGCCGCCC
>chr12:111855872-111856731_528
CCGGGGAGCTGCCAGCGGCCCACACCGCTGCCGCCCCCGGGACCCCCGGAGAGGCTGCTGAGACCCCCGCCCGGCCTGGC
>chr12:111855872-111856731_572
CCCGGAGAGGCTGCTGAGACCCCCGCCCGGCCTGGCCTGGCCAAGAAGTTCCTGCCCTGGAGCCTGGCCCGGGAGCCGCC
>chr12:111855872-111856731_616
GAAGTTCCTGCCCTGGAGCCTGGCCCGGGAGCCGCCACCCGAGGCGCTGAAGGAGGCGGTGCTGCGCTACAGCCTGGCCG
>chr12:111855872-111856731_660
CGCTGAAGGAGGCGGTGCTGCGCTACAGCCTGGCCGACGAGGCCTCCATGGACAGCGGGGCACGCTGGCAGCGCGGGAGG
>chr12:111855872-111856731_704
TCCATGGACAGCGGGGCACGCTGGCAGCGCGGGAGGCTGGCGCTGCGCCGGGCCCCGGGCCCCGATGGCCCCGACCGCGT
>chr12:111872615-111872881_0
GTGTCAAGGCCTGTGACATGGTAAACGTTCAGTAAACAGGAGCTAAAATGATAGTAATGAGAGTCCGTGCCGGGTGGAGC
>chr12:111872615-111872881_38
GGAGCTAAAATGATAGTAATGAGAGTCCGTGCCGGGTGGAGCTCAGAAGGACATGGGATTCCCGGTGCTGTGCCGTGGCT
>chr12:111872615-111872881_76
GAGCTCAGAAGGACATGGGATTCCCGGTGCTGTGCCGTGGCTGGAGGAGGACCTGGCCTGGCTGTGCCAGTTGGCTGGGA
>chr12:111872615-111872881_114
GGCTGGAGGAGGACCTGGCCTGGCTGTGCCAGTTGGCTGGGAGCCCCTCCACCCCAGAAGCCCTTGCTCTCACCTCTTCT
>chr12:111884506-111885073_0
AAGAAAGAGCATCAGGAACAAGCCTTGAGTACCCCAACTTGGTCTCGTAGAGTTCAAGGCCCAAGCTACAAGCAGCTTGC
>chr12:111884506-111885073_123
CTGACAACCTTTACACCTTTGTGCTGAAGGTGAGTGACAAGGCTTTTCACACCCTGGGGCAATACAAATACATACACATA
>chr12:111884506-111885073_164
GCTTTTCACACCCTGGGGCAATACAAATACATACACATACAGCAGACCCAACCCTGTTCCCTTCCTCCCTGCCAGGTGAA
>chr12:111884506-111885073_205
GCAGACCCAACCCTGTTCCCTTCCTCCCTGCCAGGTGAAGGACCGGACAGACATCATCTTTGAGGTGGGAGACGAGCAGC
>chr12:111884506-111885073_246
ACCGGACAGACATCATCTTTGAGGTGGGAGACGAGCAGCAGCTGAATTCATGGATGGCTGAGCTCTCGGAGTGCACAGGC
>chr12:111884506-111885073_287
CTGAATTCATGGATGGCTGAGCTCTCGGAGTGCACAGGCCGAGGGTGAGGTCCTGGGCCCTCGTCCCTGGCACCACCTTT
>chr12:111884506-111885073_328
AGGGTGAGGTCCTGGGCCCTCGTCCCTGGCACCACCTTTGCTGCTACCACCCCTGACCTGCCCAGATCCTTAACCTCAGC
>chr12:111884506-111885073_369
TGCTACCACCCCTGACCTGCCCAGATCCTTAACCTCAGCCTCTTCTCCAGCAGGCTGGAGAGCACAGAAGCAGAGATGCA
>chr12:111884506-111885073_410
CTTCTCCAGCAGGCTGGAGAGCACAGAAGCAGAGATGCATATTCCCTCAGCCCTAGAGCCTAGCACGTCCAGCTCCCCAA
>chr12:111885083-111885398_0
AGGACATAAGGTAGCCCCCTGCGACCACCATCACCCATCTTATCTAACAGGTGCTTCTCCTGGGGGGCTGCTGGACCCGG
>chr12:111885083-111885398_40
TATCTAACAGGTGCTTCTCCTGGGGGGCTGCTGGACCCGGCCTGCCAGAAGACGGACCATTTCCTGTCCTGCTACCCCTG
>chr12:111885083-111885398_80
CCTGCCAGAAGACGGACCATTTCCTGTCCTGCTACCCCTGGTTCCACGGCCCCATCTCCAGAGTGAAAGCAGCTCAGCTG
>chr12:111885083-111885398_120
GTTCCACGGCCCCATCTCCAGAGTGAAAGCAGCTCAGCTGGTTCAGCTGCAGGGCCCTGATGCTCATGGAGTGTTCCTGG
>chr12:111885083-111885398_160
GTTCAGCTGCAGGGCCCTGATGCTCATGGAGTGTTCCTGGTGCGGCAGAGCGAGACGCGGCGTGGGGAATACGTGCTCAC
>chr12:111885409-111885681_0
TTCAGGGTCCTAGAGGGACAGCCCGAGCCCACCATCCTCTCCTCCCACAGCACCTGCGCCTGTCGCTGACAGAGCGGGGC
>chr12:111885409-111885681_39
TCCTCCCACAGCACCTGCGCCTGTCGCTGACAGAGCGGGGCCAGTGCCGTGTGCAGCACCTCCACTTTCCCTCGGTCGTG
>chr12:111885409-111885681_78
GCCAGTGCCGTGTGCAGCACCTCCACTTTCCCTCGGTCGTGGACATGCTCCACCACTTCCAGCGCTCGCCCATCCCACTC
>chr12:111885409-111885681_117
TGGACATGCTCCACCACTTCCAGCGCTCGCCCATCCCACTCGAGTGCGGCGCCGCCTGTGATGTCCGGCTCTCCAGCTAC
>chr12:111885736-111889477_0
GCACTTGCCTCAAGACTGATGGTGTGGTCTCTCTTGGTCACTTGTCCTAGGTTCCTGCAACACGGTCCTCTTCCCTTTCT
>chr12:111885736-111889477_41
TTGTCCTAGGTTCCTGCAACACGGTCCTCTTCCCTTTCTCCCTTCCTCACTGGGATTCAGAGTCCCTTCCTCACTGGGGT
>chr12:111885736-111889477_82
CTTCCTCACTGGGATTCAGAGTCCCTTCCTCACTGGGGTTCAGAGTTGGGCCTTCCCCACCTTAGTTCTTCTGGCTGTCC
>chr12:111885736-111889477_123
AGAGTTGGGCCTTCCCCACCTTAGTTCTTCTGGCTGTCCCCGGGGGCTCAGCCCAGAGGGTCTCCCAGGGCGATCCTCAC
>chr12:111885736-111889477_164
GGGGGCTCAGCCCAGAGGGTCTCCCAGGGCGATCCTCACCCCCCGAGCAGATCTTCCACCTGGTGCCTTCGCCCGAAGAA
>chr12:111885736-111889477_205
CCCGAGCAGATCTTCCACCTGGTGCCTTCGCCCGAAGAACTGGCCAACAGCCTGCAGCACCTGGAGCATGAGCCTGTGAA
>chr12:111885736-111889477_246
GGCCAACAGCCTGCAGCACCTGGAGCATGAGCCTGTGAATCGAGCCCGGGACTCGGACTACGAAATGGACTCATCCTCCC
>chr12:111885736-111889477_287
GAGCCCGGGACTCGGACTACGAAATGGACTCATCCTCCCGGAGCCACCTGCGGGCCATAGACAATCAGTACACACCTCTC
>chr12:111885736-111889477_410
GCACAGGCAGAAGTGTGAACTTGTGAATGTAATTGATCTTTCCTTCCTTCCAGAGAAAGATTTAAGGGACACTGTTAACT
>chr12:111885736-111889477_533
AGGGCCCTCCTGTAGGTTTCATCTATCCACCTGGCTTTCTCCTTATTGTTTACAGATGTAGTTCTTGTTAGAGGATGCCG
>chr12:111885736-111889477_574
CTTATTGTTTACAGATGTAGTTCTTGTTAGAGGATGCCGCTAGCTCCTGCCCGGGGTCCCTATGCCCAGTCCCCGTTACT
>chr12:111885736-111889477_615
AGCTCCTGCCCGGGGTCCCTATGCCCAGTCCCCGTTACTCTTAGAGAAAGGAGTTGGGGTGAGGGCCAGAGCTGGCAGTG
>chr12:111885736-111889477_656
TAGAGAAAGGAGTTGGGGTGAGGGCCAGAGCTGGCAGTGGAAACTTGTTCTCTTTTTCACTGACACTGTCACAGCGGATG
>chr12:111885736-111889477_697
AACTTGTTCTCTTTTTCACTGACACTGTCACAGCGGATGACAGACTTTCTACGGGGAGGAGGGGGGGATCATCAGGAAGC
>chr12:111885736-111889477_820
ATGGCAGGTCTGCTGTGTCCACACCACAGATGACCACATCTAATCCTGCTTCTACTCTCAGCTTTAGGACAAAAGCTCTG
>chr12:111885736-111889477_861
AATCCTGCTTCTACTCTCAGCTTTAGGACAAAAGCTCTGTCAGAGGCACAAGCTGAAGGTCAAAAATGATTTAAAACATT
>chr12:111885736-111889477_902
AGAGGCACAAGCTGAAGGTCAAAAATGATTTAAAACATTTTACCTCAGACTAATTTCTTTAAAGGATTCAGGTTCAAAAC
>chr12:111885736-111889477_943
ACCTCAGACTAATTTCTTTAAAGGATTCAGGTTCAAAACTTAACCACTGCTTATTTCAGTGCACTGTTTCAACTAACACC
>chr12:111885736-111889477_984
AACCACTGCTTATTTCAGTGCACTGTTTCAACTAACACCCATGCTATTTTTGTAGTCAGAAACAGCTATGCAAACCCTAC
>chr12:111885736-111889477_1025
TGCTATTTTTGTAGTCAGAAACAGCTATGCAAACCCTACCTAATTTACAGTCTGAGCCAGCATGCTGGCTTGTCTACTGC
>chr12:111885736-111889477_1148
CTAAATGTCAAGAAGTGAAGTATGTCACCCTTTCAGGGAAATTCAGGCAATTACTGAAATAGGAGGGTGGCAAGAACAGT
>chr12:111885736-111889477_1189
TTCAGGCAATTACTGAAATAGGAGGGTGGCAAGAACAGTTCTATCCTGGTGCCTTACGAATAAAAAACTGGATTCTGGTT
>chr12:111885736-111889477_1230
TATCCTGGTGCCTTACGAATAAAAAACTGGATTCTGGTTTACAGCAGCTTTACAGTGATAGTTAAATTAACTGGGGCTAG
>chr12:111885736-111889477_1271
CAGCAGCTTTACAGTGATAGTTAAATTAACTGGGGCTAGGGGAAGAGCAAGCAAAAAGGGAAGAAGGACTCCTAGGCCCT
>chr12:111885736-111889477_1394
AAGCATCTAATGGCTTATTAAATTATCCCACAAGTGGGTTTTAGGCTCCTTTTTTGAGCCAAAATGGAAGCTGGGAATCT
>chr12:111885736-111889477_1435
TAGGCTCCTTTTTTGAGCCAAAATGGAAGCTGGGAATCTGGTGCCATAACTAATGAGAAACTCCTTTAATAGCCCACAAT
>chr12:111885736-111889477_1476
TGCCATAACTAATGAGAAACTCCTTTAATAGCCCACAATCAGTGTTCTGTTCTAGCTGGCTACTGCTTCACTGGATTGAG
>chr12:111885736-111889477_1517
GTGTTCTGTTCTAGCTGGCTACTGCTTCACTGGATTGAGAATCTATCTATCTCCTTGCACACATGGGCACACACAATCTC
>chr12:111885736-111889477_1558
TCTATCTATCTCCTTGCACACATGGGCACACACAATCTCCACCATCCAGGGAGGTCCTGAAGTCAAATCTCTATCTATAC
>chr12:111885736-111889477_1599
CCATCCAGGGAGGTCCTGAAGTCAAATCTCTATCTATACAAGTGATACAATTCATAGGGGGCTGGCTCCTCCCAGAACCT
>chr12:111885736-111889477_1640
GTGATACAATTCATAGGGGGCTGGCTCCTCCCAGAACCTGTCTGGAGGCTCAGAAACGGGGGCAGTGACAGTGGAGTCAG
>chr12:111885736-111889477_1763
CTCACAGCAGTGGCTTCTAGGAAACTGGGAGTTTAGATCAGCTTTACAGATACATCGATCAGAGGCTAAAATGAAACCTC
>chr12:111885736-111889477_1804
CTTTACAGATACATCGATCAGAGGCTAAAATGAAACCTCAGCCTAAAACTCATAGGACTGACTGCCTGGGAGGAGGGTTA
>chr12:111885736-111889477_1845
CCTAAAACTCATAGGACTGACTGCCTGGGAGGAGGGTTAGGTCTGCTTCTTCCACTTATACTTAGTCTCTGTGCTCCAAG
>chr12:111885736-111889477_1886
TCTGCTTCTTCCACTTATACTTAGTCTCTGTGCTCCAAGAGGTCAAATTTTTGCTTCTAGAATTTCCTTGGGGTCTTTCA
>chr12:111885736-111889477_1927
GTCAAATTTTTGCTTCTAGAATTTCCTTGGGGTCTTTCAGAGGGTGGGGGAACAAACCCCTATGCACttttctttttttt
>chr12:111885736-111889477_2296
ACTTTTAGTACCAACACTCTTGGGTGATTTCATGGACCCTAAAGCAGACCTGACACTGATCCAGATTTGCAGTCCATTTT
>chr12:111885736-111889477_2378
AGGACACCTGTCTTTATTTCCTCAAAGTCAAGCAGCTTTCTCTGGAAAATGAATGCTAATTAGTGTGAACCAAAAGAGTA
>chr12:111885736-111889477_2419
CTGGAAAATGAATGCTAATTAGTGTGAACCAAAAGAGTAAGTAAGAGTCTGAAGTTTTTTTAAAGGAGAAAGCTTATTAT
>chr12:111885736-111889477_2460
TAAGAGTCTGAAGTTTTTTTAAAGGAGAAAGCTTATTATGGAAAGTCACTGGTCCTCCCCTCCGCACAGGAAAGGTACCC
>chr12:111885736-111889477_2542
TAGATAATGAACCAAATTAAGTTCCCTCCCTCCAGCCAGAAGTTAAACATCTGGGATATGACGTCTTCATGCCAGGGGCA
>chr12:111885736-111889477_2583
GTTAAACATCTGGGATATGACGTCTTCATGCCAGGGGCACTCATTTCTTAGCAGCCTCTCTACATACATCTCTCAGGTGG
>chr12:111885736-111889477_2624
CATTTCTTAGCAGCCTCTCTACATACATCTCTCAGGTGGTGCCAAGAGGCACACCAGGTAGAGCAAACTTAGCAGCTCTG
>chr12:111885736-111889477_2665
CCAAGAGGCACACCAGGTAGAGCAAACTTAGCAGCTCTGACTAACAGGCTGCAAAGTGCAAGTTCAGATTCTGTGGCAGA
>chr12:111885736-111889477_2788
ACCAGGACAGCTCAAAAACATGCTGACAGAAAACTCCCATGGCTCTAGGAAGAAGTGACACTAAGCCAACACCTTTCTTT
>chr12:111885736-111889477_2829
GCTCTAGGAAGAAGTGACACTAAGCCAACACCTTTCTTTATGTGGGAGCAGAATCAGCTGATGAAGGGGTGGGCAGCAGT
>chr12:111885736-111889477_2870
GTGGGAGCAGAATCAGCTGATGAAGGGGTGGGCAGCAGTGTGGGGCAGGCACCCCACTGGCTGCAGCTAGCCCACCATAG
>chr12:111885736-111889477_2911
GGGGCAGGCACCCCACTGGCTGCAGCTAGCCCACCATAGGCACAGCACATCCCACCACTCTCCTTCCAGTCCTGACCAGG
>chr12:111885736-111889477_2952
ACAGCACATCCCACCACTCTCCTTCCAGTCCTGACCAGGCCCCAGCCGGCAACTTCTACCGAGAGCCATGGCTCAACACC
>chr12:111885736-111889477_3075
TACAGACCCCACCAGTACAGCTTGACAGCTCCCGGCACCATCCCTTCCTTCATCTGACTTATTGAACTTTTACAAACTAA
>chr12:111885736-111889477_3116
CCCTTCCTTCATCTGACTTATTGAACTTTTACAAACTAACAGTCACCAGCACCAAAGAATTAAGTCAACTAACCTGCCTT
>chr12:111885736-111889477_3198
ATTTTAGACCAGCAATCCATATGGCTTTATCTGGTATAAATCTTCTGCCTTTGATCATTTCTGGACCGTAGGAAAAAGGA
>chr12:111885736-111889477_3280
AGCAATCATTAAAATCTTGGGCCAGAGAACACTATTTTTACATAACAGTTTCTTAACCTAAAGTCAAGGCCTTGGACTCT
>chr12:111885736-111889477_3321
ATAACAGTTTCTTAACCTAAAGTCAAGGCCTTGGACTCTTCCCTGAGGGTTGCCTGAGATTCCTTCATGCTTTCTATTCA
>chr12:111885736-111889477_3444
CACAAGCTAGAGGAACTTGCGAGTATATTAACAAGGACACATCTGACATCCTGTGTTTGGTTAGAATATACAGCACATTG
>chr12:111885736-111889477_3485
TCTGACATCCTGTGTTTGGTTAGAATATACAGCACATTGTGATAACATAAAGTGGATTCATCTTGTATCATTATAGGCAG
>chr12:111885736-111889477_3526
ATAACATAAAGTGGATTCATCTTGTATCATTATAGGCAGAAGGTATTTGGCAAATTTTTATGTATTGTTTTATGTACTGT
>chr12:111885736-111889477_3567
GGTATTTGGCAAATTTTTATGTATTGTTTTATGTACTGTACAAGTAACTTATTCTTGAATAATGCAAATTTTGCTATAAT
>chr12:111885736-111889477_3608
AAGTAACTTATTCTTGAATAATGCAAATTTTGCTATAATGTACAAATTGCTATATGTGAATTAAAAAGTTTTCAGAATCT
>chr12:111885736-111889477_3649
ACAAATTGCTATATGTGAATTAAAAAGTTTTCAGAATCTTGATTTGCTGTCATAATATTTAAAGGCTCTATTAAGACCAT
>chr12:111885736-111889477_3661
ATGTGAATTAAAAAGTTTTCAGAATCTTGATTTGCTGTCATAATATTTAAAGGCTCTATTAAGACCATGGTGTCTCTACA
>chr12:112856651-112856979_0
GAAGTGGCGGCGGGCGTCGCGAGCGGTGACATCACGGGGGCGACGGCGGCGAAGGGCGGGGGCGGAGGAGGAGCGAGCCG
>chr12:112856651-112856979_42
ACGGCGGCGAAGGGCGGGGGCGGAGGAGGAGCGAGCCGGGCCGGGGGGCAGCTGCACAGTCTCCGGGATCCCCAGGCCTG
>chr12:112856651-112856979_84
GGGGGGCAGCTGCACAGTCTCCGGGATCCCCAGGCCTGGAGGGGGGTCTGTGCGCGGCCGGCTGGCTCTGCCCCGCGTCC
>chr12:112856651-112856979_126
GGGGTCTGTGCGCGGCCGGCTGGCTCTGCCCCGCGTCCGGTCCCGAGCGGGCCTCCCTCGGGCCAGCCCGATGTGACCGA
>chr12:112856651-112856979_210
AGCGGAGCCTGAGCAAGGAGCGGGTCCGTCGCGGAGCCGGAGGGCGGGAGGAACATGACATCGCGGAGGTGAGGAGCCCC
>chr12:112856651-112856979_248
GGAGGGCGGGAGGAACATGACATCGCGGAGGTGAGGAGCCCCGAggggcccggcgcgggcctcggcccggccaccgccgc
>chr12:112884029-112884252_0
TGCTGACAGTGTCTTGTTTTTTTATTACTTACTTTGTCTTTCTTTTTAAGATGGTTTCACCCAAATATCACTGGTGTGGA
>chr12:112884029-112884252_108
GTTGATGGCAGTTTTTTGGCAAGGCCTAGTAAAAGTAACCCTGGAGACTTCACACTTTCCGTTAGGTAAGTTGGAATGAA
>chr12:112888071-112888366_0
TGTAACTCTTTATTTGTCCCCTTGCCTCCCTTTCCAATGGACTATTTTAGAAGAAATGGAGCTGTCACCCACATCAAGAT
>chr12:112888071-112888366_43
ATTTTAGAAGAAATGGAGCTGTCACCCACATCAAGATTCAGAACACTGGTGATTACTATGACCTGTATGGAGGGGAGAAA
>chr12:112888071-112888366_172
AATTAAAAGAGAAGAATGGAGATGTCATTGAGCTTAAATATCCTCTGAACTGTGCAGATCCTACCTCTGAAAGGTCAGTA
>chr12:112890948-112891241_0
CATGAACCCATAGTAGAGCTAAATTCTTTTTTATTTTTTAAAAACTTTAGGTGGTTTCATGGACATCTCTCTGGGAAAGA
>chr12:112890948-112891241_43
ACTTTAGGTGGTTTCATGGACATCTCTCTGGGAAAGAAGCAGAGAAATTATTAACTGAAAAAGGAAAACATGGTAGTTTT
>chr12:112890948-112891241_86
GAAATTATTAACTGAAAAAGGAAAACATGGTAGTTTTCTTGTACGAGAGAGCCAGAGCCACCCTGGAGATTTTGTTCTTT
>chr12:112890948-112891241_213
AAAGTGACCCATGTTATGATTCGCTGTCAGGTAAATCTCCAGTTGAAAAATGGGTCTGGCAAGATGTTACCTTTGGGTGA
>chr12:112892317-112892534_0
ATGTAACATAAAGGTAACAAATAATAAATGTCATGTGTTTATCTTGAAAGGAACTGAAATACGACGTTGGTGGAGGAGAA
>chr12:112892317-112892534_70
TGGAGGAGAACGGTTTGATTCTTTGACAGATCTTGTGGAACATTATAAGAAGAATCCTATGGTGGAAACATTGGGTACAG
>chr12:112893703-112893917_0
GTTTTCTGTAATATTTTCTTTATTTTACATCAACTGCTGTACTCGATCAGCCCCTTAACACGACTCGTATAAATGCTGCT
>chr12:112893703-112893917_102
AACTAAGCAAATTAGCTGAGACCACAGATAAAGTCAAACAAGGCTTTTGGGAAGAATTTGAGGTAAGTTATTAAAAAACT
>chr12:112893703-112893917_134
GTCAAACAAGGCTTTTGGGAAGAATTTGAGGTAAGTTATTAAAAAACTGTTTTTACGTGAGTTGTTATATCCTATTTTTA
>chr12:112910697-112910894_0
TTTCTGTGACTCTTTGACACGTAATAATATTGACTTTTCTTTCTTTCCAGACACTACAACAACAGGAGTGCAAACTTCTC
>chr12:112915404-112915584_0
TTCCTGAAGCAGTCCAGGACTTATGTGACCGTGGTCTCTTTTTCTTCTAGTTGATCATACCAGGGTTGTCCTACACGATG
>chr12:112915404-112915584_100
TCAGATTACATCAATGCAAATATCATCATGGTAAGCTTTGCTTTTCACAGTGTTTTCTGACCATACATTTCTAGCCTATT
>chr12:112915610-112915869_0
CCTGAAAGTAACTTTAAGGTGTTTGAAGGATTTTCTTCCTAAATTTCTAGCCTGAATTTGAAACCAAGTGCAACAATTCA
>chr12:112915610-112915869_36
TCCTAAATTTCTAGCCTGAATTTGAAACCAAGTGCAACAATTCAAAGCCCAAAAAGAGTTACATTGCCACACAAGGCTGC
>chr12:112915610-112915869_144
GGATGGTGTTCCAAGAAAACTCCCGAGTGATTGTCATGACAACGAAAGAAGTGGAGAGAGGAAAGGTAAATCACAGAAAC
>chr12:112915610-112915869_179
ATGACAACGAAAGAAGTGGAGAGAGGAAAGGTAAATCACAGAAACTTCTTTTCTGCTAAACTGTTTTTAAAGTATCAGAC
>chr12:112919827-112920059_0
TTATTTCAGAGTTCACAGAATTAACTTTCTTTTTTTCTGATCTCTTCCAGAGTAAATGTGTCAAATACTGGCCTGATGAG
>chr12:112919827-112920059_114
GGAACGTCAAAGAAAGCGCCGCTCATGACTATACGCTAAGAGAACTTAAACTTTCAAAGGTTGGACAAGTAAGTATATTG
>chr12:112919827-112920059_152
AGAGAACTTAAACTTTCAAAGGTTGGACAAGTAAGTATATTGTCGTATTCTAGAGACTTTGGGAACTGTTGATGGTGTGT
>chr12:112924216-112924777_0
GGTGATTCCTCAACCTCTTGATTTATTTAATTCTTTTCTGGTTTTTCTTGGCTCTACTCCAGGGGAATACGGAGAGAACG
>chr12:112924216-112924777_44
TTCTTGGCTCTACTCCAGGGGAATACGGAGAGAACGGTCTGGCAATACCACTTTCGGACCTGGCCGGACCACGGCGTGCC
>chr12:112924216-112924777_176
GAGAGCATCATGGATGCAGGGCCGGTCGTGGTGCACTGCAGGTGACAGCTCCTGCTGCCCCTCTAGGCCACAGCCTGTCC
>chr12:112924216-112924777_264
TAGCGCCCAGGGCTTGCTTTTACCTACCCACTCCTAGCTCTTTAACTGTAGGAAGAATTTAATATCTGTTTGAGGCATAG
>chr12:112924216-112924777_308
ACTGTAGGAAGAATTTAATATCTGTTTGAGGCATAGAGCAACTGCATTGAGGGACATTTTGATCCCAAGGCATATTTCTC
>chr12:112924216-112924777_440
AAACAGCAAAGACTAAGTCAGCATTATCTCTGAGTCCACCAGAAGTTGTGCATTAAACAACTTCATCCTGGCTCTGCAGT
>chr12:112926196-112926364_88
ATATTCTTATTGACATCATCAGAGAGAAAGGTGGGTCATCTGGTGGGCAAGAAGCGACAGTTTCTGTTTTTAGTTTATGG
>chr12:112926777-112927029_0
CATCCTGGCTCTGCAGTTTCTCTTTATTCTTCATGATGTTTCCTTCGTAGGTGTTGACTGCGATATTGACGTTCCCAAAA
>chr12:112926777-112927029_129
ACAGTACCGATTTATCTATATGGCGGTCCAGCATTATATTGAAACACTACAGCGCAGGATTGAAGAAGAGCAGGTACCAG
>chr12:112939897-112940110_34
CTCTTCCAAATTTCAGAAAAGCAAGAGGAAAGGGCACGAATATACAAATATTAAGTATTCTCTAGCGGACCAGACGAGTG
>chr12:112939897-112940110_68
CACGAATATACAAATATTAAGTATTCTCTAGCGGACCAGACGAGTGGAGATCAGAGCCCTCTCCCGCCTTGTACTCCAAC
>chr12:112942448-112942650_0
CAGCGTGGTCTACATTTTTGTAAATGTCTTTCTTTTTCTTTTCTCTCCAGAATGAGAGAAGACAGTGCTAGAGTCTATGA
>chr12:112942448-112942650_122
AAACCTGCCAAAACTTCAGCACAGAAATAGGTATTTAAATGCAAGTGCTCTATTGGTTAATTGTTTATATAATTGGCAGT
>chr12:112943578-112947772_0
AGCTTTTAGATATATGTTCCTTAAAAACTCTTAACTTATTTCTTCCCCAGATGTGGACTTTCACCCTCTCCCTAAAAAGA
>chr12:112943578-112947772_123
ATTTGGAAGGCTTGCAATGTGGTTGACTACCTTTTGATAAGCAAAATTTGAAACCATTTAAAGACCACTGTATTTTAACT
>chr12:112943578-112947772_164
CAAAATTTGAAACCATTTAAAGACCACTGTATTTTAACTCAACAATACCTGCTTCCCAATTACTCATTTCCTCAGATAAG
>chr12:112943578-112947772_205
ACAATACCTGCTTCCCAATTACTCATTTCCTCAGATAAGAAGAAATCATCTCTACAATGTAGACAACATTATATTTTATA
>chr12:112943578-112947772_246
GAAATCATCTCTACAATGTAGACAACATTATATTTTATAGAATTTGTTTGAAATTGAGGAAGCAGTTAAATTGTGCGCTG
>chr12:112943578-112947772_287
ATTTGTTTGAAATTGAGGAAGCAGTTAAATTGTGCGCTGTATTTTGCAGATTATGGGGATTCAAATTCTAGTAATAGGCt
>chr12:112943578-112947772_369
tttatttttatttttataCCCTTAACCAGTTTAATTTTTTTTTTCCTCATTGTTGGGGATGATGAGAAGAAATGATTTGG
>chr12:112943578-112947772_410
TTTCCTCATTGTTGGGGATGATGAGAAGAAATGATTTGGGAAAATTAAGTAACAACGACCTAGAAAAGTGAGAACAATCT
>chr12:112943578-112947772_451
AAATTAAGTAACAACGACCTAGAAAAGTGAGAACAATCTCATTTACCATCATGTATCCAGTAGTGGATAATTCATTTTGA
>chr12:112943578-112947772_492
TTTACCATCATGTATCCAGTAGTGGATAATTCATTTTGATGGCTTCTATTTTTGGCCAAATGAGAATTAAGCCAGTGCCT
>chr12:112943578-112947772_574
GACTGTCAGAAGTTGACCTTTGCACTGGCATTAAAGAGTCATAGAAAAAGAATCATGGATATTTATGAATTAAGGTAAGA
>chr12:112943578-112947772_615
TAGAAAAAGAATCATGGATATTTATGAATTAAGGTAAGAGGTGTGGCTTTTTTTTTTTTCTTTTTTCCAGCCGTTGACCA
>chr12:112943578-112947772_738
GTTTGCCATATTTTCTTTGCATTTGAATAATTGTCTTGTACTTAGAAAAAAGGCGTCTATGAATGACCAGTGTTTTTGGT
>chr12:112943578-112947772_1681
AGGAACAGCCCTAACAGGCCTCCAGCCAGGTTGAATGAGCTCATTTTTGTTGTAGCCAACCAGTAAGATTTGCTAATGTT
>chr12:112943578-112947772_1722
CATTTTTGTTGTAGCCAACCAGTAAGATTTGCTAATGTTCTACATTAAGTGCCTTCTCCAAAGACATCCCTCTTTGCCTC
>chr12:112943578-112947772_1804
ATGTTGAATCATCCAGTGCGGATATTTCAATGAAAATATCATTGGTTGACTTTTGTGATGGTAATAATGCTATGGCATCT
>chr12:112943578-112947772_1845
TTGGTTGACTTTTGTGATGGTAATAATGCTATGGCATCTTTGCCATGAAGTTGTGGCCTCCTTGGATTCTTCTGACTTTG
>chr12:112943578-112947772_1927
TTCTGAAAGGAAGGCCTAGATCCAGCCCTGGTGGTAGTTCCTTTCTGAGGTCTCTCAGTCCCTTGAGACTTTGGGGTAGT
>chr12:112943578-112947772_1968
TTTCTGAGGTCTCTCAGTCCCTTGAGACTTTGGGGTAGTTTGGCTGCCATTCTCACTGACAAAATGTATATCAGCCCCCA
>chr12:112943578-112947772_2091
CACAGGTGTGGCCTGAAGGTATTCCCTTATTAGGGAAGTGTCACTGCTGTCTTCTAGTCAAACTTGTAAAGAAAAAGATT
>chr12:112943578-112947772_2132
CACTGCTGTCTTCTAGTCAAACTTGTAAAGAAAAAGATTCCAGTTCAGTATTTGCAGCAAGAAGCTTGAATGCTGTTCTT
>chr12:112943578-112947772_2255
TTTTGTCTTGACTTGACTTGACTTTGGGGGTAAAGTCTTTCACCAGCACACAAGAGTTTGATTGTACAAATATATCTTCT
>chr12:112943578-112947772_2296
ACCAGCACACAAGAGTTTGATTGTACAAATATATCTTCTGCATTAACATCTCTGCCTGTTGCTTAAGATCAGTTGCTTTT
>chr12:112943578-112947772_2337
ATTAACATCTCTGCCTGTTGCTTAAGATCAGTTGCTTTTATACTCAGAATGGAAATACCTGATCTTGGCTAGTTTTGTTA
>chr12:112943578-112947772_2378
ACTCAGAATGGAAATACCTGATCTTGGCTAGTTTTGTTATAAGATATTGATTTCATTTAGATTTCCCTCCACGAGGTCAG
>chr12:112943578-112947772_2419
AGATATTGATTTCATTTAGATTTCCCTCCACGAGGTCAGCAAACTATCATGTTCTTATGTAAACTTAGGCCAAGGCCAGA
>chr12:112943578-112947772_2460
AACTATCATGTTCTTATGTAAACTTAGGCCAAGGCCAGAGTTATCATAGTCCCTAGGTTGCTACGGCTTATCATGTGCTT
>chr12:112943578-112947772_2501
TATCATAGTCCCTAGGTTGCTACGGCTTATCATGTGCTTGGTAAAAGGTGATCGCAGGTTCTCAGACGAGTTTACTTTAC
>chr12:112943578-112947772_2583
GAGATGGAATCAGGCAGAGAGGCTGGGATGATGGAGAAAGCTCGAGGTGAAGTTTTAAAAAAAAAGTTGTGGAAAGGAAA
>chr12:112943578-112947772_2624
TCGAGGTGAAGTTTTAAAAAAAAAGTTGTGGAAAGGAAAGTTCCAAAGAGGTGGTTTCTGAGGAAGTCAGAGCGCCCAGG
>chr12:112943578-112947772_2747
CGGTGTGACAGACACATGGATGCCATCTACTTCTAGGTTGCTGGTGGGTATTAAATATGCACAATATTCCATAGCTCACT
>chr12:112943578-112947772_2788
TGGTGGGTATTAAATATGCACAATATTCCATAGCTCACTGAGGATTTTAAAATTATAAGCATAGGATTTTATATTTTGGG
>chr12:112943578-112947772_2829
GGATTTTAAAATTATAAGCATAGGATTTTATATTTTGGGGTGAAAGAATTATCTGGCACATTAGGTATTGGAGTTTAAAA
>chr12:112943578-112947772_2870
GAAAGAATTATCTGGCACATTAGGTATTGGAGTTTAAAAAAAAAGCCAAATTTCACAGTCTTAATAACTTTTTTTAAAAA
>chr12:112943578-112947772_2911
AAAGCCAAATTTCACAGTCTTAATAACTTTTTTTAAAAAAAACTAAAAGGCGCTTCATGTCCAGTGTGTGGCCCTTCTGA
>chr12:112943578-112947772_2952
ACTAAAAGGCGCTTCATGTCCAGTGTGTGGCCCTTCTGAAACTTATGGTCATCTCTCCCACTGAAACCAAGGTCTTTTCA
>chr12:112943578-112947772_3075
TGGTGTGTGTGCATTCTTTAAAGAGCCAAGTTGCTTCGGGGAAACAGCCAGGAAAATGGTCAAGATTATTTTTAGAGGTT
>chr12:112943578-112947772_3116
AAACAGCCAGGAAAATGGTCAAGATTATTTTTAGAGGTTATTTTATTGGGGATTTTAAGAACTAATAACATCTTGAGTTA
>chr12:112943578-112947772_3157
TTTATTGGGGATTTTAAGAACTAATAACATCTTGAGTTATTTTTAATTCAGGGGGATGTGGAAAGGTTTGCAATTGTCAA
>chr12:112943578-112947772_3198
TTTAATTCAGGGGGATGTGGAAAGGTTTGCAATTGTCAAGTGTTTTGTTGTAGCTTAGTATCCATAAGGGAAACTTAGAC
>chr12:112943578-112947772_3239
GTTTTGTTGTAGCTTAGTATCCATAAGGGAAACTTAGACTATAGACATAACTACAAAGCCAGTGCAGCTTTTGTTTTCTG
>chr12:112943578-112947772_3280
TAGACATAACTACAAAGCCAGTGCAGCTTTTGTTTTCTGTATGTTGTTGGGGGATCAACTTTCACACATAGCAAGCACAT
>chr12:112943578-112947772_3403
CCCTTAATTTTGTTGAAATCTTTTTTCCTTCTTCCTCTTGAAAAGTTCCAAAATATAGTTTATTGTATCTTTCATCACTA
>chr12:112943578-112947772_3444
AAAGTTCCAAAATATAGTTTATTGTATCTTTCATCACTAAAAATTTGTTCCTTTTTCACTATGGGCAGTTCACACAAGGC
>chr12:112943578-112947772_3485
AATTTGTTCCTTTTTCACTATGGGCAGTTCACACAAGGCAAAAACTATTGAACAGTTGGTTTTAGTGTGTTGTATAACTT
>chr12:112943578-112947772_3526
AAACTATTGAACAGTTGGTTTTAGTGTGTTGTATAACTTTGCTGTATATCAAACTAATTTTGACAAGTTTTCATCCTAAG
>chr12:112943578-112947772_3567
CTGTATATCAAACTAATTTTGACAAGTTTTCATCCTAAGCCTCAAATCATGTAATTAATAATTTGCCTGTTTATTTATGA
>chr12:112943578-112947772_3608
TCAAATCATGTAATTAATAATTTGCCTGTTTATTTATGACCTAATTGTGATTCTTTTATTAATAAAAGCTAATGGGAAAA
>chr12:112943578-112947772_3649
TAATTGTGATTCTTTTATTAATAAAAGCTAATGGGAAAAGGATCCCTGATTAAGCTGATGACTAGACCTACAATTAATTT
>chr12:112943578-112947772_3690
ATCCCTGATTAAGCTGATGACTAGACCTACAATTAATTTTCCTGCAGTATATGAAGTATTGTACCAGAGTATTAAAAGAT
>chr12:112943578-112947772_3731
CTGCAGTATATGAAGTATTGTACCAGAGTATTAAAAGATATGTAATATTTTATTGATAAATCTATCCTTTAAAAGGAATA
>chr12:112943578-112947772_3772
GTAATATTTTATTGATAAATCTATCCTTTAAAAGGAATACGTTTTAGGATGTCATCATTTTGATGTGAATCATGTAAATG
>chr12:112943578-112947772_3813
TTTTAGGATGTCATCATTTTGATGTGAATCATGTAAATGTTGATAATATGCTGTTTATTATACATTTAGTGTTTCAAGAG
>chr12:112943578-112947772_3854
GATAATATGCTGTTTATTATACATTTAGTGTTTCAAGAGATTCACTTAATTGCCTTTTTGCCCACGTATATTATGTAGTC
>chr12:112943578-112947772_3895
TCACTTAATTGCCTTTTTGCCCACGTATATTATGTAGTCTATTTGCAACTGTTCTTAAAAAAATGACATTAAAAGAATAG
>chr12:112943578-112947772_3936
TTTGCAACTGTTCTTAAAAAAATGACATTAAAAGAATAGTTTATGTAGAGAAACATTAGTGGATGTTAATTGTCTCCCCA
>chr12:112943578-112947772_4018
TATATTTATGGGTGTTAGCGCAACTGCTTTGCTAGTTGCAAAGCTGTATTATCAGAGTAAAAGTGTATTTGTAAACTGTA
>chr12:112943578-112947772_4059
AGCTGTATTATCAGAGTAAAAGTGTATTTGTAAACTGTATGGGAACTAAAAATTAGGAATAAAACCATTTTCTTATATGA
>chr12:112943578-112947772_4100
GGAACTAAAAATTAGGAATAAAACCATTTTCTTATATGATGGCATTTGTCGTTTGCTTCATCAGAAATGTCCAGGAAAAA
>chr12:112943578-112947772_4114
GGAATAAAACCATTTTCTTATATGATGGCATTTGTCGTTTGCTTCATCAGAAATGTCCAGGAAAAAAATGGGATTATTGG
>chr12:121416320-121416947_0
AATATGAACCTTGGAGAATTTCCCCAGCTCCAATGTAAACAGAACAGGCAGGGGCCCTGATTCACGGGCCGCTGGGGCCA
>chr12:121416320-121416947_43
ACAGGCAGGGGCCCTGATTCACGGGCCGCTGGGGCCAGGGTTGGGGGTTGGGGGTGCCCACAGGGCTTGGCTAGTGGGGT
>chr12:121416320-121416947_86
GGGGTTGGGGGTGCCCACAGGGCTTGGCTAGTGGGGTTTTGGGGGGGCAGTGGGTGCAAGGAGTTTGGTTTGTGTCTGCC
>chr12:121416320-121416947_129
GGGGCAGTGGGTGCAAGGAGTTTGGTTTGTGTCTGCCGGCCGGCAGGCAAACGCAACCCACGCGGTGGGGGAGGCGGCTA
>chr12:121416320-121416947_172
CAGGCAAACGCAACCCACGCGGTGGGGGAGGCGGCTAGCGTGGTGGACCCGGGCCGCGTGGCCCTGTGGCAGCCGAGCCA
>chr12:121416320-121416947_215
TGGACCCGGGCCGCGTGGCCCTGTGGCAGCCGAGCCATGGTTTCTAAACTGAGCCAGCTGCAGACGGAGCTCCTGGCGGC
>chr12:121416320-121416947_258
CTAAACTGAGCCAGCTGCAGACGGAGCTCCTGGCGGCCCTGCTCGAGTCAGGGCTGAGCAAAGAGGCACTGATCCAGGCA
>chr12:121416320-121416947_301
CGAGTCAGGGCTGAGCAAAGAGGCACTGATCCAGGCACTGGGTGAGCCGGGGCCCTACCTCCTGGCTGGAGAAGGCCCCC
>chr12:121416320-121416947_344
GAGCCGGGGCCCTACCTCCTGGCTGGAGAAGGCCCCCTGGACAAGGGGGAGTCCTGCGGCGGCGGTCGAGGGGAGCTGGC
>chr12:121416320-121416947_387
AGGGGGAGTCCTGCGGCGGCGGTCGAGGGGAGCTGGCTGAGCTGCCCAATGGGCTGGGGGAGACTCGGGGCTCCGAGGAC
>chr12:121416320-121416947_430
GCCCAATGGGCTGGGGGAGACTCGGGGCTCCGAGGACGAGACGGACGACGATGGGGAAGACTTCACGCCACCCATCCTCA
>chr12:121416320-121416947_473
GACGACGATGGGGAAGACTTCACGCCACCCATCCTCAAAGAGCTGGAGAACCTCAGCCCTGAGGAGGCGGCCCACCAGAA
>chr12:121426585-121426885_0
TGGGGAGAGACAGCCCTTGCTGAGCAGATCCCGTCCTTGCCCTCTCCCAGGGAGGACCCGTGGCGTGTGGCGAAGATGGT
>chr12:121426585-121426885_44
TCCCAGGGAGGACCCGTGGCGTGTGGCGAAGATGGTCAAGTCCTACCTGCAGCAGCACAACATCCCACAGCGGGAGGTGG
>chr12:121426585-121426885_88
ACCTGCAGCAGCACAACATCCCACAGCGGGAGGTGGTCGATACCACTGGCCTCAACCAGTCCCACCTGTCCCAACACCTC
>chr12:121426585-121426885_132
ACTGGCCTCAACCAGTCCCACCTGTCCCAACACCTCAACAAGGGCACTCCCATGAAGACGCAGAAGCGGGCCGCCCTGTA
>chr12:121431272-121431559_0
GGGAAGGTGAGAGTGGCCAGTACCCCACTCACGGCTTTCTGTGCCTGCAGAGTTCACCCATGCAGGGCAGGGAGGGCTGA
>chr12:121431272-121431559_42
GCCTGCAGAGTTCACCCATGCAGGGCAGGGAGGGCTGATTGAAGAGCCCACAGGTGATGAGCTACCAACCAAGAAGGGGC
>chr12:121431272-121431559_84
AGAGCCCACAGGTGATGAGCTACCAACCAAGAAGGGGCGGAGGAACCGTTTCAAGTGGGGCCCAGCATCCCAGCAGATCC
>chr12:121431272-121431559_126
GAACCGTTTCAAGTGGGGCCCAGCATCCCAGCAGATCCTGTTCCAGGCCTATGAGAGGCAGAAGAACCCTAGCAAGGAGG
>chr12:121431916-121432258_0
AGGGTTCCTCTGAGCCTGGCCTGGAGGCTCATGGGTGGCTATTTCTGCAGGGCGGAATGCATCCAGAGAGGGGTGTCCCC
>chr12:121431916-121432258_44
CTGCAGGGCGGAATGCATCCAGAGAGGGGTGTCCCCATCACAGGCACAGGGGCTGGGCTCCAACCTCGTCACGGAGGTGC
>chr12:121431916-121432258_88
CACAGGGGCTGGGCTCCAACCTCGTCACGGAGGTGCGTGTCTACAACTGGTTTGCCAACCGGCGCAAAGAAGAAGCCTTC
>chr12:121431916-121432258_132
AACTGGTTTGCCAACCGGCGCAAAGAAGAAGCCTTCCGGCACAAGCTGGCCATGGACACGTACAGCGGGCCCCCCCCAGG
>chr12:121431916-121432258_176
GCTGGCCATGGACACGTACAGCGGGCCCCCCCCAGGGCCAGGCCCGGGACCTGCGCTGCCCGCTCACAGCTCCCCTGGCC
>chr12:121434014-121434266_43
TCTCCAGGTGTGCGCTATGGACAGCCTGCGACCAGTGAGACTGCAGAAGTACCCTCAAGCAGCGGCGGTCCCTTAGTGAC
>chr12:121434014-121434266_172
CACAGCCTGCTGAGTACAGAAGCCAAGCTGGTGAGTGTCCTTGCTTGTAAGGAAAACCCAACCTCATCTTTCCTTGGCAG
>chr12:121434293-121434595_0
GCCCTGTGGGGACCCCGGCCCCCCGGACACAGCTTGGCTTCCCCTCGTAGGTCTCAGCAGCTGGGGGCCCCCTCCCCCCT
>chr12:121434293-121434595_37
CTTCCCCTCGTAGGTCTCAGCAGCTGGGGGCCCCCTCCCCCCTGTCAGCACCCTGACAGCACTGCACAGCTTGGAGCAGA
>chr12:121434293-121434595_74
CCCCCTGTCAGCACCCTGACAGCACTGCACAGCTTGGAGCAGACATCCCCAGGCCTCAACCAGCAGCCCCAGAACCTCAT
>chr12:121434293-121434595_111
AGCAGACATCCCCAGGCCTCAACCAGCAGCCCCAGAACCTCATCATGGCCTCACTTCCTGGGGTCATGACCATCGGGCCT
>chr12:121434293-121434595_148
CCTCATCATGGCCTCACTTCCTGGGGTCATGACCATCGGGCCTGGTGAGCCTGCCTCCCTGGGTCCTACGTTCACCAACA
>chr12:121435226-121435518_0
GGTGGGATATAACTGGGGGGCCCAGCTGATTCCCTCCCCTTCCACTCCAGGCCTGGCCTCCACGCAGGCACAGAGTGTGC
>chr12:121435226-121435518_43
ACTCCAGGCCTGGCCTCCACGCAGGCACAGAGTGTGCCGGTCATCAACAGCATGGGCAGCAGCCTGACCACCCTGCAGCC
>chr12:121435226-121435518_86
TCAACAGCATGGGCAGCAGCCTGACCACCCTGCAGCCCGTCCAGTTCTCCCAGCCGCTGCACCCCTCCTACCAGCAGCCG
>chr12:121435226-121435518_129
GTTCTCCCAGCCGCTGCACCCCTCCTACCAGCAGCCGCTCATGCCACCTGTGCAGAGCCATGTGACCCAGAGCCCCTTCA
>chr12:121437020-121437480_0
GGGCTGTCAGGCACGTCTGCCACGTCTGCCCCTCTCTCCCCTGCGGCCAGCCCTCTACAGCCACAAGCCCGAGGTGGCCC
>chr12:121437020-121437480_43
CGGCCAGCCCTCTACAGCCACAAGCCCGAGGTGGCCCAGTACACCCACACGGGCCTGCTCCCGCAGACTATGCTCATCAC
>chr12:121437020-121437480_86
CCCACACGGGCCTGCTCCCGCAGACTATGCTCATCACCGACACCACCAACCTGAGCGCCCTGGCCAGCCTCACGCCCACC
>chr12:121437020-121437480_129
CACCAACCTGAGCGCCCTGGCCAGCCTCACGCCCACCAAGCAGGTAAGGTCCAGGCCTGCTGGCCCTCCCTTGGCCTGTG
>chr12:121437020-121437480_172
GTAAGGTCCAGGCCTGCTGGCCCTCCCTTGGCCTGTGACAGAGCCCCTCACCCCCACATCCCCCGGGCTCAGGAGGCTGC
>chr12:121437020-121437480_215
CCCCTCACCCCCACATCCCCCGGGCTCAGGAGGCTGCTCTGCTCCCCCAGGTCTTCACCTCAGACACTGAGGCCTCCAGT
>chr12:121437020-121437480_258
CCCCCAGGTCTTCACCTCAGACACTGAGGCCTCCAGTGAGTCCGGGCTTCACACGCCGGCATCTCAGGCCACCACCCTCC
>chr12:121438817-121440364_0
GTGGGTGTGGGTGCCTGGTGGGTGGCTAGCAGCCTTGTTTGCCTCTGCAGTGTCCTCCAGCAGCCTGGTGCTGTACCAGA
>chr12:121438817-121440364_41
CCTCTGCAGTGTCCTCCAGCAGCCTGGTGCTGTACCAGAGCTCAGACTCCAGCAATGGCCAGAGCCACCTGCTGCCATCC
>chr12:121438817-121440364_82
TCAGACTCCAGCAATGGCCAGAGCCACCTGCTGCCATCCAACCACAGCGTCATCGAGACCTTCATCTCCACCCAGATGGC
>chr12:121438817-121440364_123
CCACAGCGTCATCGAGACCTTCATCTCCACCCAGATGGCCTCTTCCTCCCAGTAACCACGGCACCTGGGCCCTGGGGCCT
>chr12:121438817-121440364_164
CTTCCTCCCAGTAACCACGGCACCTGGGCCCTGGGGCCTGTACTGCCTGCTTGGGGGGTGATGAGGGCAGCAGCCAGCCC
>chr12:121438817-121440364_205
ACTGCCTGCTTGGGGGGTGATGAGGGCAGCAGCCAGCCCTGCCTGGAGGACCTGAGCCTGCCGAGCAACCGTGGCCCTTC
>chr12:121438817-121440364_246
CCTGGAGGACCTGAGCCTGCCGAGCAACCGTGGCCCTTCCTGGACAGCTGTGCCTCGCTCCCCACTCTGCTCTGATGCAT
>chr12:121438817-121440364_287
GGACAGCTGTGCCTCGCTCCCCACTCTGCTCTGATGCATCAGAAAGGGAGGGCTCTGAGGCGCCCCAACCCGTGGAGGCT
>chr12:121438817-121440364_328
GAAAGGGAGGGCTCTGAGGCGCCCCAACCCGTGGAGGCTGCTCGGGGTGCACAGGAGGGGGTCGTGGAGAGCTAGGAGCA
>chr12:121438817-121440364_369
TCGGGGTGCACAGGAGGGGGTCGTGGAGAGCTAGGAGCAAAGCCTGTTCATGGCAGATGTAGGAGGGACTGTCGCTGCTT
>chr12:121438817-121440364_410
GCCTGTTCATGGCAGATGTAGGAGGGACTGTCGCTGCTTCGTGGGATACAGTCTTCTTACTTGGAACTGAAGGGGGCGGC
>chr12:121438817-121440364_451
TGGGATACAGTCTTCTTACTTGGAACTGAAGGGGGCGGCCTATGACTTGGGCACCCCCAGCCTGGGCCTATGGAGAGCCC
>chr12:121438817-121440364_492
ATGACTTGGGCACCCCCAGCCTGGGCCTATGGAGAGCCCTGGGACCGCTACACCACTCTGGCAGCCACACTTCTCAGGAC
>chr12:121438817-121440364_533
GGACCGCTACACCACTCTGGCAGCCACACTTCTCAGGACACAGGCCTGTGTAGCTGTGACCTGCTGAGCTCTGAGAGGCC
>chr12:121438817-121440364_574
AGGCCTGTGTAGCTGTGACCTGCTGAGCTCTGAGAGGCCCTGGATCAGCGTGGCCTTGTTCTGTCACCAATGTACCCACC
>chr12:121438817-121440364_615
GGATCAGCGTGGCCTTGTTCTGTCACCAATGTACCCACCGGGCCACTCCTTCCTGCCCCAACTCCTTCCAGCTAGTGACC
>chr12:121438817-121440364_656
GCCACTCCTTCCTGCCCCAACTCCTTCCAGCTAGTGACCCACATGCCATTTGTACTGACCCCAtcacctactcacacagg
>chr12:121438817-121440364_779
CGCCTGAGCCCAGGGAGGCCGAAGCTAACAGGGAAGGCAGGCAGGGCTCTCCTGGCTTCCCATCCCCAGCGATTCCCTCT
>chr12:121438817-121440364_820
CAGGGCTCTCCTGGCTTCCCATCCCCAGCGATTCCCTCTCCCAGGCCCCATGACCTCCAGCTTTCCTGTATTTGTTCCCA
>chr12:121438817-121440364_861
CAGGCCCCATGACCTCCAGCTTTCCTGTATTTGTTCCCAAGAGCATCATGCCTCTGAGGCCAGCCTGGCCTCCTGCCTCT
>chr12:121438817-121440364_902
AGCATCATGCCTCTGAGGCCAGCCTGGCCTCCTGCCTCTACTGGGAAGGCTACTTCGGGGCTGGGAAGTCGTCCTTACTC
>chr12:121438817-121440364_943
TGGGAAGGCTACTTCGGGGCTGGGAAGTCGTCCTTACTCCTGTGGGAGCCTCGCAACCCGTGCCAAGTCCAGGTCCTGGT
>chr12:121438817-121440364_984
GTGGGAGCCTCGCAACCCGTGCCAAGTCCAGGTCCTGGTGGGGCAGCTCCTCTGTCTCGAGCGCCCTGCAGACCCTGCCC
>chr12:121438817-121440364_1025
GGCAGCTCCTCTGTCTCGAGCGCCCTGCAGACCCTGCCCTTGTTTGGGGCAGGAGTAGCTGAGCTCACAAGGCAGCAAGG
>chr12:121438817-121440364_1066
GTTTGGGGCAGGAGTAGCTGAGCTCACAAGGCAGCAAGGCCCGAGCAGCTGAGCAGGGCCGGGGAACTGGCCAAGCTGAG
>chr12:121438817-121440364_1107
CGAGCAGCTGAGCAGGGCCGGGGAACTGGCCAAGCTGAGGTGCCCAGGAGAAGAAAGAGGTGACCCCAGGGCACAGGAGC
>chr12:121438817-121440364_1148
GCCCAGGAGAAGAAAGAGGTGACCCCAGGGCACAGGAGCTACCTGTGTGGACAGGACTAACACTCAGAAGCCTGGGGGCC
>chr12:121438817-121440364_1189
CCTGTGTGGACAGGACTAACACTCAGAAGCCTGGGGGCCTGGCTGGCTGAGGGCAGTTCGCAGCCACCCTGAGGAGTCTG
>chr12:121438817-121440364_1230
GCTGGCTGAGGGCAGTTCGCAGCCACCCTGAGGAGTCTGAGGTCCTGAGCACTGCCAGGAGGGACAAAGGAGCCTGTGAA
>chr12:121438817-121440364_1271
GTCCTGAGCACTGCCAGGAGGGACAAAGGAGCCTGTGAACCCAGGACAAGCATGGTCCCACATCCCTGGGCCTGCTGCTG
>chr12:121438817-121440364_1312
CAGGACAAGCATGGTCCCACATCCCTGGGCCTGCTGCTGAGAACCTGGCCTTCAGTGTACCGCGTCTACCCTGGGATTCA
>chr12:121438817-121440364_1435
CAGCCGGGGCGAGTGGCACGTTTATTTAACTTTTAGTAAAGTCAAGGAGAAATGCGGTGGAAACTTCTTGCTTGTCCACA
>chr12:133200297-133201630_0
CCAGTCCCCGATCTGAGGCGCTCTGCACAAATACACAGTGACAACCTAGAGAAACTTCAGTATGAAATACAAATAAAAAC
>chr12:133200297-133201630_42
AACCTAGAGAAACTTCAGTATGAAATACAAATAAAAACAAAGTGTAGCAGCGATGGCCTCAGACAGTAGATGGCAGGGAC
>chr12:133200297-133201630_84
TGTAGCAGCGATGGCCTCAGACAGTAGATGGCAGGGACAAACTAAGGCTGGCTCTGGGCCAAAGACACGAGCCTCCTGGG
>chr12:133200297-133201630_210
TCTGCATTTCTGATTTACATTTCATACTTGTTTGGTGCCCTGTGAAATTGGCCTTTCTTCTTTCTGCTTCCAGCTGGTCC
>chr12:133200297-133201630_252
TGAAATTGGCCTTTCTTCTTTCTGCTTCCAGCTGGTCCTGTGTGGAGGTGAAGGACAAGGGCTGCAGTGAGCCAAAAGTG
>chr12:133200297-133201630_294
TGGAGGTGAAGGACAAGGGCTGCAGTGAGCCAAAAGTGAGGTGCACAGAGGTCTTGTTTTCCTGAGGCTGATAGAGGGTT
>chr12:133200297-133201630_336
GCACAGAGGTCTTGTTTTCCTGAGGCTGATAGAGGGTTCCCTCTAGACCCGGCTCCAAATAAGCAGGGCTCACAAGCCAA
>chr12:133200297-133201630_378
CTAGACCCGGCTCCAAATAAGCAGGGCTCACAAGCCAAAATCCAGATTCTCACGGGTTAGGGTCTGGATTCCTGGGGAAA
>chr12:133200297-133201630_420
CAGATTCTCACGGGTTAGGGTCTGGATTCCTGGGGAAACCAGCCCACAAACTGCTCCTGTGAGGCTGTGGGGCCAGCCCA
>chr12:133200297-133201630_462
CCCACAAACTGCTCCTGTGAGGCTGTGGGGCCAGCCCATTTCTCCATGCAAACAGGTGAGACTCCAGCCCCACCAGGGCC
>chr12:133200297-133201630_504
TCCATGCAAACAGGTGAGACTCCAGCCCCACCAGGGCCTTGGGAACCCGTCTCGTCTCAGAGCCCAATCTCAGGGAGCCA
>chr12:133200297-133201630_546
GAACCCGTCTCGTCTCAGAGCCCAATCTCAGGGAGCCAGAAGCCCCCAGGGGCTTTTCCTCCCTCTGGGAGGCAGGACAA
>chr12:133200297-133201630_588
CCCCCAGGGGCTTTTCCTCCCTCTGGGAGGCAGGACAAAGAACTAGGGGCACCTAGAGGACGCTCCCACCCCACCAGGTG
>chr12:133200297-133201630_630
CTAGGGGCACCTAGAGGACGCTCCCACCCCACCAGGTGTGGTGCAGGAAGCAACAGAGGCCTGGAAAAGCATTCACTGCG
>chr12:133200297-133201630_672
GCAGGAAGCAACAGAGGCCTGGAAAAGCATTCACTGCGTGAGAAACGGCGCCCAGGGCACTCGCAGCCTCGCTCACGGCC
>chr12:133200297-133201630_714
AAACGGCGCCCAGGGCACTCGCAGCCTCGCTCACGGCCTGCTTCTTCAGGTGCTCTGGCGAGGCCAGGGCCACATCCTGC
>chr12:133200297-133201630_756
TCTTCAGGTGCTCTGGCGAGGCCAGGGCCACATCCTGCTCCCGCTCCCTCCTGTGACGTCTGAGCTCCCTGAAAATGGTT
>chr12:133200297-133201630_798
GCTCCCTCCTGTGACGTCTGAGCTCCCTGAAAATGGTTTTCTTTGGTTTCCTCCCCGTTCCCTGGCCTGGGGTCACAGGT
>chr12:133200297-133201630_840
TTGGTTTCCTCCCCGTTCCCTGGCCTGGGGTCACAGGTTTGGACAGTCAGGGTGGTCAGTGGTCTGGTCACTGGAAGCAC
>chr12:133200297-133201630_882
ACAGTCAGGGTGGTCAGTGGTCTGGTCACTGGAAGCACGGGGATGTGGCCTTGGCATCAGGAGGCCTGGCACGGACGCAG
>chr12:133200297-133201630_924
ATGTGGCCTTGGCATCAGGAGGCCTGGCACGGACGCAGAGGCACCCGGGGCCCGGGGCTGGCTAATGGCCCAGCTGTGGG
>chr12:133200297-133201630_1050
CGTAGTGCTGGGCAATGTTCCGGAATATTCCGATCTGTTCCATGAAGACCTGCAGGAATAAACAGGCACAGTGAGACCCC
>chr12:133200297-133201630_1092
TGAAGACCTGCAGGAATAAACAGGCACAGTGAGACCCCAGTCCACTCAGAGAGGAGGCCAAGGAGGCCAGGCTGAGCCGA
>chr12:133200297-133201630_1134
CACTCAGAGAGGAGGCCAAGGAGGCCAGGCTGAGCCGAGGCAGATGAGGGAGAGCCCACCTGGGTGTGGATGGTGAGGGC
>chr12:133200297-133201630_1176
GATGAGGGAGAGCCCACCTGGGTGTGGATGGTGAGGGCGAAGTCTCCCGCGCAGCTGCAGTACACAGGCATGCTGGTCTC
>chr12:133202180-133202406_0
ACCCCCCTGTGGACTCCAGGGCACACGGGCAGGCGGCATGCACGACTCACCAGGTCCTGCAGGGTGAAGGCCATCAGCTT
>chr12:133202180-133202406_37
ATGCACGACTCACCAGGTCCTGCAGGGTGAAGGCCATCAGCTTCTTCTGTAGAACTTCCACCAGCGTCATCTCGATGGCA
>chr12:133202180-133202406_74
CAGCTTCTTCTGTAGAACTTCCACCAGCGTCATCTCGATGGCAGAGGAGTCGTAGGGCGCCTGACAGTTGGAGCAGAGCC
>chr12:133202652-133202953_0
CCTCGGATGTTCTGCTCCACAGTGAAGGGCCCGCTGGAGCTCAGCCGCACCTCTGAGAAGGAAGAGTCTTTACACAGGTC
>chr12:133202652-133202953_37
AGCTCAGCCGCACCTCTGAGAAGGAAGAGTCTTTACACAGGTCCAGGTCGCGGCAGAAGTTACAGCTGCGGCAGATGACC
>chr12:133202652-133202953_74
CAGGTCCAGGTCGCGGCAGAAGTTACAGCTGCGGCAGATGACCTCAGGAAGCACGTAGGAGCGGCAGGGGTCTCGGAACT
>chr12:133202652-133202953_111
ATGACCTCAGGAAGCACGTAGGAGCGGCAGGGGTCTCGGAACTGGGCCTCCTCGGAGAACTCGCCGACATCCACCAGGCG
>chr12:133202652-133202953_148
GGAACTGGGCCTCCTCGGAGAACTCGCCGACATCCACCAGGCGAAGCAGGTCTCGGTTCAGCTTATTCACCTGGTTTGTG
>chr12:133208850-133209144_0
TACACATGTACGTTAGTGTCCTCTCCTCACACGCACGCTGGCACTCTCACCTTGCACACGTATTTGATGAACTCCAGGGC
>chr12:133208850-133209144_129
GAGAGCTCAGTGGAGTTCCGAGAGCCTGTGACTTTCTTCTGAATCTTCTGAGTGATGGTGAAGAAGCTCTGAGTGAGCTC
>chr12:133208850-133209144_172
TCTTCTGAGTGATGGTGAAGAAGCTCTGAGTGAGCTCATTTGCGACATAATCCTGAGAGAAGGTGATCATTCCTGGAAGT
>chr12:133209199-133209431_0
TTAGGTCACTGGCACATGGCAGTGGCCTCAAAAGACAAAAGACTGCTCACCGGGAAGGGCTCCGACCGCCCCCTCGGCCT
>chr12:133209199-133209431_38
AAGACTGCTCACCGGGAAGGGCTCCGACCGCCCCCTCGGCCTCCTGGGAGAGCTGGCTGGCCCCCCTCCTCCTCACGGGG
>chr12:133209199-133209431_76
GCCTCCTGGGAGAGCTGGCTGGCCCCCCTCCTCCTCACGGGGGTGCTCCCTGGAGCACTGCGCCTCAGCCCGTCCTTCAT
>chr12:133210721-133211014_43
GGCTTACCTGAAACAATCATGAGGAAGTAGTTCTGGCAGGAGGCTGCCTGTGGCAAAAACTGCAAAATGTTCCAGTTGTT
>chr12:133210721-133211014_86
CTGCCTGTGGCAAAAACTGCAAAATGTTCCAGTTGTTTTCCAGTAAATCCTCCACGTTGGATtcctccgcctcttcctcc
>chr12:133212427-133212660_39
AGCTCGCTTACCAGTCCACAGTGAATACGAGATGAAACTTTTCCTTTGATTCCGCCATAGTTAGATGGATCCATCCAGAG
>chr12:133212427-133212660_78
TTTCCTTTGATTCCGCCATAGTTAGATGGATCCATCCAGAGAAGAAATTCCCAGCATCGAGAGAAAGAAATTGTCAGAGA
>chr12:133214549-133214775_0
CATCCCTCTCAAAGCCACAGTGCTGCGTCACCAGGACCAGCCAGCCGCACCTGCTGGTGATGTACTCCACGTAAGCGATG
>chr12:133214549-133214775_37
CAGCCAGCCGCACCTGCTGGTGATGTACTCCACGTAAGCGATGGCATCTTCCACACGGCGCTTCTTTGTACAGAGGATGA
>chr12:133214549-133214775_74
GCGATGGCATCTTCCACACGGCGCTTCTTTGTACAGAGGATGATGCGGTTGAAGTTGGCGTAGATGACTGATGACCCCAG
>chr12:133215660-133215934_0
CCAGCCCAGCTGAGGACGCGGTGGACAGCCCAGGGAGGAGGAGCACTCACTGCAGGAAGAGCTTCTTCATCATGTTGTGG
>chr12:133215660-133215934_39
GGAGCACTCACTGCAGGAAGAGCTTCTTCATCATGTTGTGGAGTGTGCGGTGCAGGGCAGGGTCATGAAGCAGAGAGGAT
>chr12:133215660-133215934_156
TGTCTGCATAGATGTTGTGGTACTGGGTGATCTCCTTCACCCAGCCCACGACCATGCTCTTCAGGATCCTGAAAGAGAAG
>chr12:133218182-133218487_0
AAGGATAAGACCCTTCTATTAGTAACACTCCTTCCCAGAGAGGGTGGCACCTGAAGGTGTTAGAGCACAGGGCTGTCTCA
>chr12:133218182-133218487_38
AGAGGGTGGCACCTGAAGGTGTTAGAGCACAGGGCTGTCTCATCGTAGCTGGCCGGGGCACTGGCAGCCTGACCACCCGT
>chr12:133218182-133218487_76
CTCATCGTAGCTGGCCGGGGCACTGGCAGCCTGACCACCCGTGATCATGTCCTCCAGGGAGGCCTGCTGGATCACGTCGA
>chr12:133218182-133218487_114
CCGTGATCATGTCCTCCAGGGAGGCCTGCTGGATCACGTCGAAGCTGATCCCCATGCTGTCGGCCCCCTCCATGTCGTTG
>chr12:133218182-133218487_152
TCGAAGCTGATCCCCATGCTGTCGGCCCCCTCCATGTCGTTGACATGGTGAGACTGGAGAATGGTGTTGACGGCCAGGTT
>chr12:133218712-133219033_41
CCCACTTACCTGTGGAGTAACAGCCTGAACTGTTGATCTCAACAGTGGCTTGGTCATCGAACTCCATGACAAGACAGTTG
>chr12:133218712-133219033_82
ACAGTGGCTTGGTCATCGAACTCCATGACAAGACAGTTGTCATCAGCCTCCTTTCCACCCAGGTCAGGGCGGGCTGTAGG
>chr12:133218712-133219033_123
ATCAGCCTCCTTTCCACCCAGGTCAGGGCGGGCTGTAGGGGACAGCCAGAGCAGGTGGTTGTGGCGCTGGAGGTGGCGGG
>chr12:133218712-133219033_164
ACAGCCAGAGCAGGTGGTTGTGGCGCTGGAGGTGGCGGGCAAAGAAGAGGTCGGAGCCGAATGTGGAGATGTCCTCTGGT
>chr12:133219041-133219632_0
GCCGGCTCTGCCTGGGGACCACTGGCCCACAACGACAGTACTGTGCTCACCTGCTCATCTCGAAGGCCTGCGACAGGCAG
>chr12:133219041-133219632_129
GCCAGTCCAGGACCCCATAGTTGATCTTGTCAGCCACACAGATAGGCACCAGTGGGAATTCCTCCAAGACAGGAATTTCA
>chr12:133219041-133219632_172
AGGCACCAGTGGGAATTCCTCCAAGACAGGAATTTCACTGGCCAGCCTCTTCAGCTCCCAGCTGGACTGAACAGCGATGA
>chr12:133219041-133219632_215
AGCCTCTTCAGCTCCCAGCTGGACTGAACAGCGATGAGTGTGGGCCCCCGGCGCTCCTCCTGGGTCAAGGCAAAATGGAA
>chr12:133219041-133219632_258
GCCCCCGGCGCTCCTCCTGGGTCAAGGCAAAATGGAAGAAAAGACCTGGGTGGACCCAGCCTCAAAGAAGATGGGGCTCA
>chr12:133219041-133219632_301
ACCTGGGTGGACCCAGCCTCAAAGAAGATGGGGCTCACACAGCAAGACCCCAACCACTCTCACCTTGTAGGCGAGCAGGA
>chr12:133219041-133219632_344
AAGACCCCAACCACTCTCACCTTGTAGGCGAGCAGGAATCGCTGGATGGCTCTGCAGATGGTCTTCAGGTCAGTTTCTGC
>chr12:133219041-133219632_387
GGATGGCTCTGCAGATGGTCTTCAGGTCAGTTTCTGCCCGAACTTCGAAGGTGTGTTTGGGGGGTGGCAGGAGCTCAGGG
>chr12:133219041-133219632_430
TTCGAAGGTGTGTTTGGGGGGTGGCAGGAGCTCAGGGCCCACCTTCTCCAGGAGGAGGCCGTGCTCTGCTGAGTACAGGG
>chr12:133219759-133220196_0
CCCAAACCCTGCCCCAGCCAATGTGCTGCCATGGAGGGCCCAGGACTCACAGTGTCCAGCACAAAGACGGATGCCCTGCG
>chr12:133219759-133220196_40
CAGGACTCACAGTGTCCAGCACAAAGACGGATGCCCTGCGCTGTGAGGGGATGAAGATCCCGAAGAGCGCTTTGTGGGCC
>chr12:133219759-133220196_80
CTGTGAGGGGATGAAGATCCCGAAGAGCGCTTTGTGGGCCTGTGCGTGGTGGTACAGGTAGATATGGCGGATACTCCCTG
>chr12:133219759-133220196_120
TGTGCGTGGTGGTACAGGTAGATATGGCGGATACTCCCTGGAGAAGGAAACAAGACCGTCACCCCAGATGTGTGGGAGGC
>chr12:133219759-133220196_160
GAGAAGGAAACAAGACCGTCACCCCAGATGTGTGGGAGGCAGGCACATGATGGGCGGCTGGTGCAGGCCATACCTGGTTC
>chr12:133219759-133220196_200
AGGCACATGATGGGCGGCTGGTGCAGGCCATACCTGGTTCCAGGTAGCTGAACTGGGCCAGAGAGCGCATCTCCAGGTGC
>chr12:133219759-133220196_240
CAGGTAGCTGAACTGGGCCAGAGAGCGCATCTCCAGGTGCTCAAGAGCAAAGGTCTCTGCTTCCCAGCCTGAAAGGTGCC
>chr12:133219759-133220196_280
TCAAGAGCAAAGGTCTCTGCTTCCCAGCCTGAAAGGTGCCTCACCAGCTGTTTATTGACCACACACACACAGCCCAGGTG
>chr12:133220372-133220613_82
CTGACAGCTCAGCGTTGATCTCGTTGATGTGTTCCTGGTACATGTCCTCTGGCACTGAATACTCATAGAGATTGTAGACC
>chr12:133225464-133225708_0
CACCTCAGGCTGCCCAGATGACTGCAGAGGCAGCACCAGCTCCTCCCTACCTTGCGATACGAAGCACCCTCCTCCGCTTT
>chr12:133225464-133225708_41
CCTCCCTACCTTGCGATACGAAGCACCCTCCTCCGCTTTAGCGACTCGCTGGTTCACGTAGAACACACGGGGGATGCTCA
>chr12:133225464-133225708_82
CGACTCGCTGGTTCACGTAGAACACACGGGGGATGCTCAGCCTGATGCAGTGCAAGTCACTGCCAACGAGCGCCCACAGC
>chr12:133225841-133226151_0
CCTGGGCCATCAGCAGAGCCACTGCCCTCCCCTTGGATCAAGGTCTATACCTGCACAATCTGCCACGGAAGGTCCAGGAT
>chr12:133225841-133226151_39
AAGGTCTATACCTGCACAATCTGCCACGGAAGGTCCAGGATGCTGCGGGCAGTTCTTCGCAAGAAGCTCCCCAGCCCCGT
>chr12:133225841-133226151_78
ATGCTGCGGGCAGTTCTTCGCAAGAAGCTCCCCAGCCCCGTGGCAGGACCATCCCGGATGGCCCCGGGCCTGAGCACACC
>chr12:133225841-133226151_117
GTGGCAGGACCATCCCGGATGGCCCCGGGCCTGAGCACACCCTCTGCCGACTCCAGACGCTGCCTCTTCCTGCGGGCGAG
>chr12:133225841-133226151_156
CCCTCTGCCGACTCCAGACGCTGCCTCTTCCTGCGGGCGAGGCGCTGCCGGGCCTGCAGCTGCCACTTCTTCTTGTGGAA
>chr12:133226212-133226525_0
GGCTGTGCAGACCCCTCAGAGACAGACAGTATCACAGCTGTGTGCCTTACCTGGCTGGTTCCCAGGGCGGGAGGCTGCCC
>chr12:133226212-133226525_39
GTGTGCCTTACCTGGCTGGTTCCCAGGGCGGGAGGCTGCCCCAAGATTTCCTGCCAGGGCACAGTCGGCGTGAGGTCCTG
>chr12:133226212-133226525_78
CCCAAGATTTCCTGCCAGGGCACAGTCGGCGTGAGGTCCTGGGACTCCTCCTGGCTCTCCCAAAGAACTCGCTTCCTCTT
[truncated: 1,711,077 more chars]
